# Supplementary material for: A deep learning framework combined with word embedding to identify DNA replication origins
Source: Sci Rep. 2021 Jan 12;11:844. doi: 10.1038/s41598-020-80670-x (PMC7804333; doi:10.1038/s41598-020-80670-x)
Supplement: Supplementary file 1 — Supplementary Information. [file 41598_2020_80670_MOESM1_ESM.txt]

>NC_015850.1 Acidithiobacillus caldus
GGCAGGGTCATGCGCGCCAGCCGATGGCCGTCGGTGGCGACGCAGCGCAATTCATGTTCG
GCGACTTCCAGAAGCACACCGTTCAGAAAAAAACGCGCGTCGTTCTGCGCCATGGCGGTA
GCGGCTATGGATAGGGCGTCGCGCAAGGTCGTGCCGCTGCATTGCCCCGAGAACAGGGTG
TCGTCGTTGCTGCTCTCTGGAAATTGCTCCGCTGGCAAGGACTGCAGATGAAACCGTGCT
GAACCACAGCGCAGGGCAATTCTTTCCTTGTCGCGCAGGATATCCAGGGTACTGCTTTCC
GGTAGGGAGCGACAGATATCGTAGAGTTTGCGCGCGGGAATGGCGCAAGAGCCGGCCTGT
TCCACCTGGGCGGGTATGTGGGCCAGCAGTTGAATCTCGAGGTCCGTGGCCACACAGCGC
AGGGAGTCCGACTCCGCCGTTACCAGCAGGTGGGAGAGTATGGGCTGGATGGGCCGTCGA
TCCGCTACACTGACCATGCTGGCGAGCAACGGTAAAAGCGTGTCCCGTTCTACCCGGATT
TTCATATCGTCTCTCTCCGCAACGCTAAATTTAATAAATATTTTCTTTTTTCTGTAGATC
TTATTAAGGGCCGTCTGGCCTGTGGATGGCGGTATGAACCACTGGTTTTTATTTGCTTTT
TTAGGTGCGCCGCAAAGGGTATAGCTTGTGGATAAGTCGGTATGACCTGAGATGGATCAC
CCTGCCCATTTTTATACCGAAACCGTACCGGTCTTGTCCCGGTGCTTATCCACAGCTTTG
TCGACAGCACGCTCATGCGCCGAGGATCCGTATGAGATTACGATAGTCTTCCTCGATTTG
CGCGCTCTCCCGGCGCAATTTCTCGATCTGACGGCAGGCGTGGAGTACGGTTGTGTGATC
GCGTCCGCCAAAGGCCTCGCCAATTTCCGGGAGACTGTGGCGGGTCAATTCCTTGGTCAG
GGCCATGGCCATCTGTCGTGGTCGTGCAACGTTGCGATTGCGTCTTTTGGACTGCATTTC
CGAAGCCCGGATGTGGTAATAATCGGCCACGACCTTTTGGATGTTTTCGAGGCTGACCAT
ACGTTTCTGAACATCGATGAGGTCGCGCAGGGCTTCCTTGGCGGATTCCACACTGTAGGG
TTTGTGGGTAAAGTTGACGTGGGCAATGACCCGTCGCAATGCCCCTTCCAGCTCGCGCAC
GTGGGAGCGGATCTTCTCCGCAATGAAGAAAGCGACCTCTTCCGGTAGCT
>NC_011761.1 Acidithiobacillus ferrooxidans
GCTACGAGACGCAGCTCCTGACCTTCCACCTCGATGAGGACGCCGTTCAGAAAAAGCCTT
GCGTCGTTCTGTGCCATGGTGTTGGCGACGACGGCGAGCGCTTCGCGAAAGGTTTTGGCA
TTGCCGTTACCCTGACAGAGGCTGCTGTGGGTACTGAGGTACGGAAATTGATCGGCGGGT
AATATGTGCAGGGTAAAGCGGCTCTTGGCGGCCTTCAGGAGCAGCTTTTCGCCGTCTTTA
TGAAATTCTATGGGGGTGTGTTCGGGTAACGCCCGACAGATGTCATAGAGTTTGCGAGCG
GGGACGGCGCAAGTGCCCGGCGCATCTACCGGGTGATCCAGGTCGGCGGAAAGCTGGACT
TCCAGATCGGTAGCGACGAAGCGGCAGTGTTGGCCTGCGGCTTCGATAAGGACATGGGCC
AGAATTGGTTGTACCGGGCGCCGGTCGGCAATATTGGCCATATTCGCCAGGATGGGGAGA
AGATCTTCACGATCTATGGTGATTTTCATCGGGATGTGCTCCTAGAATGCCAGGACTGGA
AAGGGATCGATGGCGTCTCTTTATAAAAATAATTTATATTTTTTCTTTTAACTACTAATA
CTATTAATGACCACATGGCTTGTGGAAAGGTGTAGTAGCACCTTGCCCGGTATGAAGTTT
CCGGTTTTGGCAGGCGGTCGACAAGCTGTGGATAAGTGGGTATATCCAGGGATAAAAAAA
CGCGCCATTTTTCATACCGAGATAGCACAGGTGTTATGCAGGGGCTTATCCACAGCTTGT
GCGGGTCTCGGATCATGCGCCAAGAATCCGCAACAGGTTTCGGTAATCTTCGTCCATCTG
GGTCTCTTCCAGGCGGAGTTTTTCGATCTGGCGGCAGGCGTGGAGGACGGTGGTGTGGTC
GCGTCCGCCGAAGGCCTCGCCGATTTCCGGAAGGCTGTGGTTGGTGAGTTCCTTGGTGAG
GCACATGGCTACCTGCCGGGGACGGGCAATGTTGCGACTGCGTCGCTTGGACTGCATATC
CGAGCCGCGAATGTGAAAATACTCGGCTACGACTTTCTGGATGTTGTCGAGGCTGACCAT
GCGTTTCTGCACGTCGATCAGGTCGCGCAGGGCCTCGCGGGCGGTGTCCAGGTTGTAGGG
CTTGTGGGTGAAGTTGACGTGGGCGACGACCCTGCGCAGCGCGCCTTCCAGTTCGCGGAC
ATGGGAGCGGATTTTCTCGGCGATGAAGAAGGCCACTTCCTCCGGCAAAT
>NC_015942.1 Acidithiobacillus ferrivorans
GCTACGAGACGCAGTTCCTGGCCTTCGACCTCGATGAGGACGCCGTTCAAAAAGAGCCGT
GCGTCATTCTGTGCCATGGTGTTAGCGGTGACGGCAAGCGCTTCGCGAAAGGCTTTGGCA
TTGCAGTTACCCTGACAACGACTGCTGTGCGTACTGAGATACGGGAATTGATCGGCGGGC
AACACATGCAGGGTGAAGCGACTTTTAGCGGCTTTTAGGAGCAGTTTTTCCCCGTCCTTA
TGAAATTCTATGGGGGTGTGTTCGGGTAAAGCGCGGCAGATATCATAGAGCTTGCGGGCG
GGCACAGCACAGGTGCCCGGAACATCTACCGGATGGTCCAAGTCGGCGGAAAGCTGTACT
TCCAGATCCGTGGCGACGAAGCGGCAATGTTGCCCAGCGGCTTCGATGAGGACATGGGCA
AGAATGGGCTGTACCGGTCGCCGGTCGGCAATGTTTGCCATATTCGCCAGAATAGGCAGG
AGATCTTCACGATCTATGGTGATTTTCATCAGGGTTTGCTCCTTGAGTGCCAGGTCTGAA
AAGGGGCTGATCGGGCCGCTTTATATATATAATTTATATTTTTCCTTTTAACTACTATTA
TTATTAATGGCCGGGTAGCCTGTGGAAACGTGCTATAACCTATTACTCTGGATAGACTAA
TGGGCTTTGACAAGCTGTCGGCAAGCTGTGGATAAGCCGGTATGCTTGGGGATAAAAAAG
GGCCCTCTTTTTTATACAGAGTCGGCACAGAGGTTATACAGGGTCTTATCCACAGCTTGT
GCGAGTGCTGGATCATGCGCCGAGAATCCGTAGCAGATTGCGGTAATCTTCATCCATCTG
GGTGTCTTCCTGACGTAATTTATCGATCTGGCGGCAGGCGTGGAGGACGGTGGTATGATC
GCGGCCGCCGAAGGCCTCGCCGATTTCCGGCAGGCTATGGTTGGTAAGTTCCTTGGTCAG
GCACATGGCTACCTGGCGTGGCCGGGCGATGTTGCGACTGCGCCGTTTAGACTGCATGTC
GGAGCCGCGAATATGAAAATACTCGGCCACGACTTTCTGGATGTTGTCGAGGCTGACCAT
GCGCTTCTGCACGTCGATCAGGTCACGCAGAGCCTCGCGGGCGGTATCCAGGTTATAAGG
CTTGTGGGTGAAGTTGACATGGGCGATGATCCGACGCAGTGCCCCTTCCAATTCGCGGAC
ATGGGAGCGGATTTTTTCGGCGATGAAAAAGGCTACTTCTTCAGGCAGAT
>NZ_LIGC01000009.1 Mariprofundus ferrooxydans
TTGTTGTAAGCGTATTTCTGATAGTGCCAGACGATGGCCATCTGTCGTAACGAGCCGCAG
ATTTTGACTATCATCCAGTTCAAACAGTGTACCTGTCAGGTATTTACGTGTTTCATCAGT
TGACATGGCAAAGGATGTTGCAGCAATCATGTCTGCCAAGGCATTTCCGGGCAGTACTAT
CTTGATTGTACCCTCCTGCTCTGCCATAGCCGGATATTCGTCAGCAGGTCGGGTATTCAC
CCTGAAACGGGACGATCCACTGACGATGGATATAAATCCATTGCCCGTTGTCAGTGATAC
ATCCATTTCCGCATCCAACTCACGAATAATTTCAAATAGTTTTTTGGCTGATACAGTAGC
AGTGCCATCTTCTTCAACACTACCATCAATATGGCTGCGGATACCCACTTCCAGATCCGT
CGCAGTCATGGTGATGCCATCCTGGTTCGCTTCAATTAAAACATTTGCCAAAATCGGGAT
CGTATGTCTTTTTTCAACAATGCTCTGACAACGCTGAACCAACTGTAACAGGGGGGTTCT
GGATAAAGTTATTTTCATTCCTGTTTCCTCTTTTTAATCTTTTTTAAAATTATCACCGTC
ATCATAGGAGTTGTGGATAGTGTGAATAAATAGCCTACTCACTGAAATAACCTATCCTTA
CCCTGCATTCATCCTGTGTACAACAGTGTATATGATTGGTGGACAATATGGGAATAACCA
TACATCCGGCTGCCTAGCTTAGCGTTAAACAGCCTTATACTCAAACAATCCACAGTTGTC
CGGGAGGTATTCCACAGTTTTTTAATGCCTGCGATTATCCACTCAGTTTTCACCTTGTAT
CAGCGCTTCTCAGCGCCTCAACTGAGCGATAATGCGGCTTACTTCTTCATCAAAATCTTC
ATCTTCATCACGCATTTTCGCAATTTTTCTAACGGCATACAGGATAGTGGTATGGTCTTT
ACCTCCAAATCTCGCTCCGATTTCAGGTAAGGACATAGTAGTCAGTTCCTTGCATGCATA
CATGGCTACCTGTCGTGGAAAAGCAACGGTACGGCTTCGTTTACTGGACGACATTTCACG
GATATTGATATTGTAATAAGCAGCAATCTGCTTTTGAATATCCTCAACAGAAATGGCTCG
AATCTCTTCATGCAGTAAGTCGCGCAGAACATGGCGAGCGAAAGTGACGTCAATCGTCCT
ACCCGTCAGTGTAGCATGGGCTGTCAGTCGGGTTAGTGCACCCTCCAGCT
>NZ_CP018201.1 Aeromonas aquatica
CCCGCTCTGGGTGACCACGCCGGCAACCCGATCCCCGTCCATGATCAGATCGTCACAGGC
CTGCTGGAAGATCTTCAGGTTGGGGTAGTTCTCCAGCATCTGGCGTACGACGGCCTTGTA
CAACAGGCGATCCGCCTGGGCACGGGTGGCGCGCACTGCCGGTCCTTTGGAGGAGTTGAG
GGTGCGGAACTGGATCCCGCCAAGATCGATGGCGCGCGCCATGATCCCGCCGAGGGCATC
TACTTCCTTGACCAGGTGTCCCTTGCCGATCCCGCCGATCGCCGGATTACAGGACATGTG
TCCCAGCGTATCGATATTGTGGGTCAGCAACAGGGTATTCAGCCCCATCCGGGCTGCCGC
TGTTGCTGCTTCGGTTCCTGCATGACCGCCGCCAACGACGATCACATCAAATTGTTCATG
GTATTGCATTGGGGATCACCTTGATCTGCACGCCTGAAGATCTTTATTTGCCTGGGCTGA
AGGGCGGAACATTCTATCTGTTTCACGCCCTGAGGGGAACGTCTACTTAGCGTTCAGTAT
GGAGGGAGGATCCACTAAATAGATCTTAAGGATCTTTAGATCGATCTTTTATTGGATCTT
TTATTAGGATCCGCCACTTCTGTTGATAAGCACTTTTTGATCATAAAGATCATCGTGTTA
AAGACGATCCCAGGTTGTGGAAAAGCTTGGATCCTGGCCCGGTGAACTGGGGGATAACAA
GGGGTTTTATGCACAGAGGCTTGCCGCTCTGGATCTCATACATGGATAACTATAGGTTTT
ACAGAGTTTTACACCATAGTTATACACATTTTCCGGCTGCGTTGTGGGTAACGGCGTAGA
ACAACTTATCCGGATCCATCTGTTAATAACCTGGTGGATAGCGATCTGGGGATAAGCGGG
GAGATCAAGGCCTTTTTTACCGGATCTCCCGCTTCCATTCAGGCGATCAATGCCAACCAG
TCCCGGATCCAGCCTTCTGCGGCATCTTCCGGGATCTCGTGCTGGGTCACGTCGATGTCC
AGACGATCTCCAATCCGGCTGGCGCCGCACTCGGCCAGCAGTCGATCCAGCGTCTTGCCG
CCCTGGCAAAAGGTGTCATAACTGCTGTCACCCAGCGCGATCACGCCATATTTCAATGCT
TTAAGATCCGGATGCTGCTCGGCAAGATCCTTGGCGAAGGGCTGCAGGTTGTCCGGCACA
TCGCCGGCACCGTGGGTCGAGGTGACCACCAGCAGTATGGCTTCGGGCTC
>NZ_CP013067.1 Aeromonas schubertii
CCGGTTTGGGTCACGACACCGACGACCTTGTCACCATCCATGACGAGATCGTCACACGCC
TGCTGGAAGATCTTCAGGTTTGGCTGATTCTCCAGCATCTGGCGTACGACCGCCTTGTAG
AGCAGGCGATCGGCCTGGGCACGAGTCGCTCGTACTGCAGGCCCCTTGGAAGAGTTGAGG
GTGCGGAACTGGATCCCCCCATGATCGATGGCGCGCGCCATGATCCCGCCCAGTGCATCG
ATCTCTTTAACCAGATGTCCTTTTCCGATCCCACCGATGGCCGGGTTGCACGACATATGC
CCCAGCGTATCGATATTGTGGGTCAGCAGCAGGGTGTTCATCCCCATACGAGCCGCTGCC
GTGGCCGCTTCGGTACCGGCGTGACCGCCACCGACGACGATCACATCAAATTGTTCATGG
TATTGCATCTGGATCACCTTGATCGGAACGCCTGAAGATCTCTGTTTGCCTGGGCGTAAA
AAGGCGGATCATTCTATCCGTTTAAGGGCAGGAGGGGAACGTCTACTTAACGTCCAATAT
AGATCCAGGATCCGCTAAATAGATCTTAAGGATCTTTAGATCGATCTTCTGTTGGATCTT
TTATTAGATCCGGCGAGATCTGTTGATAAGCACTTTTTGATCAGAAAGATCATGGCGTTA
AGCTCGATCGTCAGCTGTGGAAAAGCTTGGATCCGGGGGGCAGAAGCCGGGGGACAACTG
GCCTACTTATGCACAAACCAAATCCGAGTCATGGGTTGTTATTAGGATAACTATAGGTTT
TTAAGAGGTTTGAAGGGTGTTTATCCACATGGATGGATAGGTGTGTGGGTAAGCGTGTGA
AAAGTGATGCGGAGCGGATCTGTTGATAAGTGAGTGGACAGGGGATCGCGCCGTGGTCGA
AGGCGATCGGCCCGGTGGGCGCGATCCATGACTACTGATCATCCGATCAGGGGTATCCAC
TCCTGGATCCAGAGCTCGGCGGCATCTTCCGGGATCTCGTGGCGAGTCACGTCGATCTCG
AGGCGCTCACCGATCCGGCTGGCCCCAAGTTCGCAAAGTTGTTGATCCAGCTGCTTTCCG
GCGCCGCAAAAGGTGTCGTAGTTGCTGTCACCGAGTGCGATCACGCCGTAGCGTCGACCT
GCAAGATCCGGTTTTTTAAGGGAAAGATCCAAAGAGAAGGGCTGCAGGTTGTCGGGCACG
TCACCCGCACCATGAGTGGAGGTGACCACCAGGAGAATACCGTCGGGATC
>NZ_CP007567.1 Aeromonas media
TCCCGCTCTGGGTGACCACGCCGGCGACGCGATCACCGTCCATGACGAGATCGTCACAGG
CTTGCTGGAAGATCTTCAGATTCGGGTAATTCTCCAGGGTCTGGCGCACCACGGCCTTGT
ATAGCAGGCGATCCGCCTGGGCACGGGTGGCTCGCACCGCGGGCCCTTTGGAGGAGTTGA
GGGTACGGAACTGGATCCCGCCAAGATCGATGGCCTGCGCCATGATCCCGCCCAGGGCAT
CCACTTCCTTGACCAGGTGTCCCTTGCCGATCCCGCCGATCGCCGGATTACAGGACATGT
GTCCCAGCGTATCGATATTGTGGGTCAACAACAGAGTATTCAGACCCATACGGGCTGCCG
CTGTTGCTGCTTCGGTTCCTGCATGACCGCCACCGACGACGATCACATCAAATTGTTCAT
GGTATTGCATTGGGGATCACCTTGATCTGCACGCCTGAAGATCTTTATTTGCCTGGGCTG
AAGGGCGGATCATTCTATCCGTTTAGCCTCTTGAGGGGAACGTCTACTTCAGGATCAGTA
TGGATGCAGGATCCGTTAGTAGATCTTAAGGATCTTTAGATCGATCTTTTACTGGATCTT
TTATTAGGATCCACGATTTCTGTTGATAAGCCCTTTTTGATCATAAAGATCATCCGTTTA
AAGACGATCCCAGCTTGTGGAAAAGCTTGGATCCCAGGGCCGTGAACGGGGGGATAACCA
GTGGTTTTATACACAGACCAGAACTGGATAAGATCTCATACATGGATAACTATAGGTTTT
ACAGAGCTTAACACTATAGTTATGCACATTACCCCTGGGCGTTGTGGGTAACCGTGTAGA
ACAACTCTCCCGGATCTATCTGTTAATAACCTGGTGGATAGGAATTTGTGGACAAGCGGG
GAGATCGAGGTGTTTTTACCGGATCTCCCGGGTCCTGATCAGGCGATCATCTGCATCCAG
TCATGGATCCAGGCTTCGGCGGCATCTTCCGGGATCTCATGCTGGGTCACGTCTATCTCC
AGACGATCCCCGATCCGGCTGGCGCCACACTCAGCCAGCAGCCGATCCAGTGTCTTGCCA
CCCTGGCAGAAGGTGTCATAACTGCGGTCACCAAGCCCGATCACCCCATATTTCAAGGCG
TTGAGATCAGGATGCTGGTCGGCAAGATCCTTGGCGAAGGGCTGAAGATTGTCGGGCACG
TCGCCGGCACCGTGGGTGGAAGTGATCACCAGCAGGATGGCATCCGGCTC
>NC_016745.1 Oceanimonas sp.
CCGGTGACGGTGTCGCCGTCGAGGATCAGATCGTCGCAGGCCTGCTGAAAGATCTTCAGG
TTGGGCTGGTTTTCCAGCCGGGTTCTGACCGCCTGGCGATAGAGCTGACGATCCGCCTGA
GCCCGGGTGGCACGTACCGCCGGGCCTTTTGACGCGTTCAGGGTACGAAACTGAATACCG
GCGTTGTCGGCGGCCTGGGCCATGATCCCGCCCAGGGCATCGATCTCCTTGACCAGATGT
CCCTTGCCGATGCCGCCAATGGCCGGGTTACAGGACATTTGTCCGAGGGTATCGATATTG
TGCGTCAGCAACAGGGTGTTCGCCCCCATACGGGCAGCGGCGGCAGCGGCTTCCGTTCCG
GCGTGGCCACCACCGACCACGATGACATCAAACCATTCTTCATATTGCATAACGAACACT
CTTGAAACACTCGGCTGAAAGGATCCACGGCCCCTGGTGCCGGCCGCTCAGTGAACTGGC
GACCCTGTTCAGGGGGCGCTCATTTTAGCCGGTTTGTGAAGGGGATGGAAACCGGATCAG
GGCGGATCCGGCGATCGCTTATAGATCTTAGATCTTTAGATCGATCTTCTGTTGGATCTG
TTATTAGCATCGCCCGGATCTGTGTATAAGCACTTTTTGATCATGGAGATCATTTACTTA
TCACCGATCGCTTGATGTGGAAAACAGATCCCGTACTCCGGTATGAAGGGTGGTTAACTT
GCCACTTTATGCACAGGTGCCGGCGGAAAGAAATTTAGTTTATAGGATAACTATAGGTTT
AACACCGGTTTGAACCATGCTTATCCACATACCTTGGCGGAAACGGTTTTCTGATGGAAA
TGATCTGCAGGCCGGGATCTGTTGATAACTTGGTGGAAGAAATTCAGATCCGCGGCTCAG
GGGTGCCGGGTTGATCACGGGCCGGCGTGAATATCAGCGGATCCCGGCCTCATTCAGGCA
CTGATCCAGCCAGATCTGCGCCTGTTGCTCGGGGGGATCCCCGGCGCTGACATCAATTTC
CAGCCGATCCCCGATCCGGCCGGCACCCAGGGATTCCAGCTGTTGATCCAGCCTTTGTAT
GGCGTGACAGAAGGTATCGTAGCTGGTGTCGCCCAGGCCCACGGCCAGGTAGCTGAGCCC
CTGCAATGGAGGGCGTTGCTGCTGCAGTGCTTCCAGCAAGGGCTGAATGTTGTCGGGCAG
ATCGCCGGCGCCATGGGTGGAGCACACCAGCAGCAGGTAATGATCGGGGG
>NZ_CP012504.1 Aeromonas veronii
TCCCGCTCTGGGTGACCACACCGGCAACACGATCCCCGTCCATGATCAGATCGTCACAGG
CCTGCTGGAAGATCTTCAGGTTCGGGTAGTTCTCCAGCATCTGGCGAACGACAGCCTTGT
AGAGCAGGCGATCCGCCTGGGCACGAGTGGCTCGTACTGCCGGGCCCTTGGAGGAGTTGA
GGGTGCGGAACTGGATCCCGCCAAGATCGATGGCACGCGCCATGATCCCGCCGAGTGCGT
CAACTTCCCTGACCAGGTGTCCCTTGCCGATCCCGCCGATCGCCGGATTACAGGACATGT
GTCCCAGCGTATCGATATTGTGGGTCAGCAACAGGGTGTTCATGCCCATACGGGCTGCCG
CTGTTGCTGCTTCGGTTCCGGCATGACCGCCACCGACGACGATCACATCAAATTGTTCAT
GGTATTGCATTGGGATCACCTTGATCTGCACGCCTGAAGATCTTTATTTGCCTGGGCTAA
AGGGCGGAACATTCTATCTGTTTCGCGTCCTGAGGGGAACGTCTACTTAACGTTCAGTAT
GAAGGGAGGATCCACTAATTAGATCTTAAGGATCTTTAGATCGATCTTTTACTGGATCTC
TTATTAGGATCCACCCTTTCTGTTGATAAGCACTTTTTGATCATAAAGATCATTAATTTA
AGGACGATCCTAGCTTGTGGAAAAGCTTGGATCCTGGCCCGGTGAACGAGGGGATAACCA
GGACTTTTATACACAGAGGTCTGTCAGTCTGGATCTAATACATGGATAACTATAGGTTTT
GCAGAGCTTTACACCGTAGTTATACACATTACCCCTGGGCGTTGTGGGTAACCTTGTAGA
ACAACTCACCCGGATCAATCTGTTAATAACATGGTGGATAGTCGATCTGGGGATAAGTGG
GGAGATCAAGCTTTTTTTCAGGATCTCCCGCACTCTGATCAGGCGATCATCGTCATCCAG
TCGCGGATCCACACTTCTGCTGCATCTTCGGGGATCTCGTGTTGGGTCACATCAATGTCG
AGCCGCTCGCCGATCCGGCTGGCACCGCACTTGGCCAGCAGCCGATCCAGCGTCTTGCCG
CCCTGGCAAAAGGTGTCATAACTGCTGTCACCAAGGGCGATCACGCCATATTTCAATGAA
TTAAGATCCGGATGCTGCTCGGCAAGATCCTTGGCGAAGGGTTGCAGGTTGTCGGGTACA
TCACCGGCACCGTGGGTCGAGGTGACCACCAGCAGGATGGATCCCGCATC
>NC_012691.1 Tolumonas auensis
GGACAGAATACGGATCCCCGCCTGTGTCACGACACCACAGACACGATCGCCTTCCAGGAT
CAGATCATCGCAGGCTTGCTGAAACAGCTGCAGATTCGGGTAGTTTTCCAGGGTATGGCG
GATGGTTTGTTTGTACAGCAGGCGATCCGCTTGTGCCCGGGTTGCCCGTACGGCCGGGCC
TTTGGATGAATTCAGAATGCGGAACTGGATCCCGGCGTGATCAATGGCTTGTGCCATGAT
GCCGCCCATGGCATCCACTTCTTTGACCAGATGGCCCTTACCGATCCCTCCGATGGCCGG
ATTACAAGACATATGTCCTAATGTCTCAATGTTGTGAGTCAGCAACAGGGTTTTCATGCC
CATACGTGCTGCTGCGGTTGCGGCTTCTGTGCCAGCGTGACCTCCGCCAACCACAATCAC
ATCGAATTGATCATGATACTGCATATGCAAACTCCAATTTCTGCCATCAAGGATCGTTGT
TCAGTGGGGCGCATATTCTAGCGGGTTTACCGGATCAATAAAATCAAAGAACGATCTTAG
GGGAGAATGCGTTTGCTAATTAGATCTAGGATCTTTTAATGATCTTCTTATTGATCTTTA
TTATATAGATCGAGGGTATCTGTGAATAACTTAAAAATGATCAGATTGATCAAGGTGTTG
GGGTGGATCCAATCCTGTGGTTTTTCCGGGATCCAGAGCGGTTGAACATGAGCATAACCA
GGCATGTTATACACAGACCTATCTGAGGTATCTAGTTGTTAATAGGATAAAAAGAGCTTA
TTCAGAGGGTTTAAGGGTGGTTATGCACAAAACTTTTTTTCATGATCCTAATCTGTGGGT
ATCTGGTTTTTTATGATGATCGAGTTGTCAGTGAACTGTGGATAAATCTGTGCAAGGCTT
TCTGCGGCACGATCGTTTACGGAAGTGGATAAGATCATAAGCGGAAAAAGGGATCTGGTC
ACGTGATGGTGGTGATCCCCTGAAGCGGAGGATGATCAGTTCAGCAGCATGTTCCATTCG
GAGAACCAGATGTCGGCGGCATCTTCCGGAATGTCATGTTGGGTGACATCAATTTCCAGT
CGTTCGCCGACTTTCTGAGCACCGGTCTGTTCCATTAACTGATCCAGCAGACGGCCACCT
GCACAGAATGTATCGTAATTACTGTCGCCCAGCGCGACGACGGCGTAGCGGAGATCCGCC
AGTTGAGGCTGCCGTTGTGCCAGATCCTGCGTAAACGGTTGCAGGTTATC
>NC_008570.1 Aeromonas hydrophila
CCCGCTCTGGGTGACCACGCCGGCAACCCGATCCCCGTCCATGATCAGATCGTCACAGGC
CTGCTGGAAGATCTTCAGGTTGGGGTAGTTCTCCAGCATCTGACGTACGACGGCCTTGTA
CAGCAGGCGATCCGCCTGGGCACGGGTGGCGCGCACTGCCGGTCCCTTGGAGGAGTTGAG
GGTGCGGAACTGGATCCCGCCAAGATCGATGGCGCGTGCCATGATCCCGCCGAGGGCATC
TACTTCCTTGACCAGGTGTCCCTTGCCGATCCCGCCGATCGCCGGATTACAGGACATGTG
TCCCAGCGTATCGATATTGTGGGTCAACAACAGGGTGTTCAGCCCCATCCGGGCTGCCGC
TGTTGCTGCTTCGGTTCCTGCATGACCGCCGCCAACGACGATCACATCAAATTGTTCATG
GTATTGCATTGGGGATCACCTTGATCTGCACGCCTGAAGATCTTTATTTGCCTGGGCTGA
AGGGCGGAACATTCTATCTGTTTCACGCCCTGAGGGGAACGTCTACTTAGCGTTCAGTAT
GGAGGAAGGATCCACTAAATAGATCTTAAGGATCTTTAGATCGATCTTTTATTGGATCTT
TTATTAGGATCCGCCACTTCTGTTGATAAGCACTTTTTGATCATAAAGATCATCGTGTTA
AAGACGATCCCAGGTTGTGGAAAAGCTTGGATCCTGGCCCGGTGAACTGGGGGATAACAA
GGGTTTTTATACACAGAGGCTTGCCGCTCTGGATCTCATACATGGATAACTATAGGTTTT
ACAGAGTTTTACACCATAGTTATACACATTTCTCGGCGGCATTGTGGGTAACAGCGTAGA
ACAACTTATCCGGATCCATCTGTTAATAACCTAGTGGATAGCGATCTGGGGATAAGCGGG
GAGATCAAGGCCTTTTTTACCGGATCTCCCGCTCCCGTTCAGGCGATCAATGCCAACCAG
TCCCGGATCCAGCCTTCAGCGGCATCTTCCGGGATCTCGTGCTGGGTCACGTCGATGTCG
AGACGATCTCCAATCCGGCTGGCGCCGCACTCCGCCAACAGTCGATCCAGCGTTTTGCCG
CCCTGGCAAAAGGTGTCATAACTGCTATCACCCAGCGCGATCACGCCATATTTCAATGTT
TTAAGATCCGGATGCTGCTCGGCAAGATCCTTGGCGAAGGGCTGCAGGTTGTCCGGCACA
TCGCCGGCGCCGTGGGTAGAGGTGACCACCAGCAGTATGGCTTCGGGCTC
>NC_009348.1 Aeromonas salmonicida
CCCGCTCTGGGTGACGACACCGGCAACACGATCCCCGTCCATGATCAGATCATCACAGGC
CTGCTGGAAGATCTTCAGGTTGGGATAGTTCTCCAGCATCTGGCGAACAACGGCTTTGTA
GAGCAGTCGATCCGCCTGAGCACGGGTAGCTCGTACCGCTGGTCCCTTGGAGGAGTTGAG
GGTACGGAACTGGATCCCGGCAAGATCTGTGGCTCGCGCCATGATCCCGCCGAGGGCGTC
AACTTCCTTGACCAGGTGTCCCTTGCCGATCCCGCCGATCGCCGGATTACAGGACATGTG
TCCCAACGTATCGATGTTGTGGGTCAGTAACAGGGTATTCAGGCCCATACGGGCTGCCGC
TGTTGCTGCTTCGGTTCCTGCATGACCGCCACCAACGACGATCACATCAAATTGTTCATG
GTATTGCATTGGGGATCACCTTGATCTGCACGTCTGAAGATCGTTGATTGCCTGGGCTGA
GGGGCTGAACATTCTATCTGTTTCGCGTCCTGAGGGGAACGTCTACTTAACGTTCAGAAT
GAAGGGAGGATCTACTTAATAGATCTTAAGGATCTTTAGATCGATCTTTTATTGGATCTT
TTATTAGGATCCGCCTTTTCTGTTGATAAGCACTTTTTTATCATAAAGATCATCGTGTTA
AAGACGATCCTAGCTTGTGGAAAAGCTTGGATCCTGGGGCCGTGAACCAGGGTATAACCA
GTGCTTTTATACACAGGTGGCTGGCGGGTTGGATCTAATACATGGATAACTATAGGTTTT
GCAGAGGTTTACATGGTAGTTATGCACATTACCCCTGGGCATTGTGGGTAACCGTGTAGA
ACAAGTCGTCAGGATCAATCTGTTAATAACTTGGTGGATAGCGATCTGGGGATAAACGGG
GAGATCAAGGCTTTTTTACCGGATCTCCCCCCTCCTGATCAGGCGATCATCTGCATCCAG
CCCTGGATCCAGGCCTCAGCGGCATCTTCAGGGATCTCATGCTGGGTCACATCTATGTCG
AGACGATCCCCGATCCGGCTGGCGCCACATTCGCTCAGCAGCAGATCCAGCGTCTTGCCG
CCCTGGCAGAAGGTGTCATAACTGCTGTCGCCGAGGGCGATAACGCCATATTTCAAGGCA
TTAAGATCCGGATGCTGCTCGGCAAGATCCTTGGCGAAGGGTTGCAGATTGTCGGGCACA
TCACCGGCACCGTGGGTGGAGGTGACCACCAGCAGTATGGCGTCCGGCTC
>NZ_CP011034.1 Pseudoalteromonas translucida
GCACTAAAACGTAAACCCATTTGGGTAACCACACCAGTAACACGATCGTTTTCAACAATA
AGATCATCACACGATTGTTGAAAAATCTTTAAGTTATCTTGGTTTTGCAATGTTGTTTGA
ATTGCCGCTTTGTACAAAGCGCGATCAGCCTGTGCTCGGGTTGCACGAACGGCTGGGCCT
TTTGAAGAATTAAGTGTGCGAAATTGGATCCCGCCTTTGTCAATGGCCTGTGCCATTGCC
CCACCTAGTGCGTCAATTTCTTTAACTAAGTGACCTTTGCCAATGCCACCAATTGCTGGG
TTACATGACATTTGACCAAGTGTATCCATATTGTGAGTTAGCAGCAGGGTATTCATCCCC
ATACGTGCGGCTGCCAATGCGGCTTCAGTGCCAGCATGTCCACCACCTACTACGATAACG
TCAAAATTTTCGTGAAAAATCATTAATGGGATCCTACTTAAATCAAACCAGTAAACTTCA
AAAGGGAGCGTATTCTACCTAGAATTTAGCAGAAGATAAATGATTAACAGCGGTCAAGAT
CTAAGTGTGTGATCTCTAATAATATAAAGGATCTTTTAAAGAGATCTTTTATTACTATTA
CTACTACTGAAGCACTTTTCTGTTGATAAGGTTTAGATCTTTATTTAAAACATATGATTA
GATCAGATCTAAAGGTGTGAACATGATCGGATCATCCAGCGAATAAGCTCTGATCAAAAA
GGCACTTTATGCACAGGGCAATATCAACCGGATCTTATCCAATGGATAAGCATAGCTATA
AACGCAGTTTAATCAGTGGTTATCCACAAAAACTATTAAATTATTAGCAAATTGTGGGTA
ACTTTAATTTCATTTTTTAGCTTGATCTATTAATTTAAGCCTGTTTTAGCTAGCCAAGAG
TCAAGCCAGGCCAATGCAGTATCCTCTGGTAGCGCTTCATCAAGAATATTAAGCTCTAAG
CGTTCGGCTACTCTAATTGCGCCTTTTTGTGCTAATAGCTCATCTATATTGCGCCCAGCA
AGGTTATAAGTATCGTAGCTGGTATCGCCTAAACCAATAACTGAGTATTTTATATCAGAT
AAATCATCAGCTTGTGTTAAATCGTCAATAAAGCCAATTAAGTTTTCAGGGTAATCTCCT
GCGCCATAAGTAGATGTACATATTAACCAAATAGTATTTTGCTGATCTATATCGTTAAAT
GCAGGCTGTTCATGTAGTTGCGTACTAATACCTTGAGCATTAAGTTGATC
>NZ_CP013350.1 Pseudoalteromonas issachenkonii
CACTGAAACGCAGACCCATTTGGGTAACGACACCTGTTACACGGTTGTTTTCAACGATAA
GATCATCACATGATTGTTGAAAAATCTTTAAGTTTTCTTGGTTTTGAAGTGTGTTCTGAA
TAGCCGCTTTGTACAAAGCACGATCCGCTTGAGCACGAGTAGCTCGTACAGCAGGGCCTT
TAGAAGAATTAAGCGTACGGAATTGGATCCCGCCTTTGTCAATAGCCTGAGCCATTGCGC
CACCAAGGGCATCAATTTCTTTAACTAAGTGGCCTTTGCCAATGCCACCAATCGCTGGGT
TACAAGACATTTGACCAAGGGTATCCATATTGTGAGTCAGCAGCAGGGTATTCATCCCCA
TACGGGCAGCTGCCAATGCGGCTTCAGTGCCAGCATGTCCACCACCTACTACGATAACGT
CAAAATTTTCGTGAAAAATCATTAATGGGATCCTACTTAAATCAAACCAGTAAACTTCAA
AAGGGAGCGTATTCTACCTAGAAATTAGCAGAAGATAAATGATTAAACAGTGCTCAAGAT
CTAAGTAAGTGATCTCTAATAATATAAAGGATCTTTTAAAGAGATCTTTTAATACTATTA
CTACTACTGATCAGCTTTTCTGTTGATAAGCTTTAGATCATGATTAAAAACATATAATTA
GATCGGATCTAAAGGTGTTAATATGATCGGATCTTCAGGTAAATAAGCTCTGATCAAAAC
AGGCTGTTATGCACAGGCCGATCAAGTCTCGATCTTATCCCATGGATAAGCATGGTTAAA
AAAGCAGTTTAATCAGTGTTTATCCACAAAATCTGTTAAATTATTAGTAAATTGTGGGTA
ACTTTATTTATAACTTTTTACTTGATCTTTCTATTTTAGACCTGTTTTTGCTATCCACGA
GTCTAACCAAGCTAAGGCCGTATCTTCTGGAAGTGCTTCATCAAGAATATTCAGTTCTAA
CCGCGGTGCTAACTGTATCGCGCCTTTTTGGCTTAAAAGCGTATCTATATTACGCCCTGC
AAGGTTATACGTGTCATAACTGGTATCACCTAAAGCAATGACCGTGTACTTTAAGTGCGA
TAAATCATCAACTTGAGATAACTCATCAACAAAGTTAATAAGGTTTTCTGGGTAATCACC
CGCACCATAGGTTGATGTACAAATTAACCAAATGGTATTTTGCTGATCTATTTCACTAAA
TTCAGGTTGATCATGTAGTTGGGTATTAATACCTTGGCTATTAAGCGCAT
>NZ_CP013187.1 Pseudoalteromonas phenolica
AACGTAAACCCATTTGAGTTACTACGCCTTTAACTTGATCTTGTTCAACAATAAGATCAT
CACAAGACTGTTGGAAGATTTTCAAGTTTTCTTGGTTTTGCAAAATGTCTTGGATCGCCG
CTTTATAAAGTGCGCGATCTGCTTGAGCACGTGTTGCTCTAACAGCTGGACCTTTAGACG
AATTTAAAGTTCTAAATTGGATCCCGCCTTTATCGATCGCTTTGGCCATTGCACCACCAA
GTGCATCGATCTCTTTTACCAGATGTCCTTTTCCGATCCCGCCAATTGCTGGGTTACATG
ACATTTGGCCTAATGTATCCATATTATGGGTTAACAATAGGGTATTCATGCCCATGCGTG
CAGCCGCTAATGCAGCTTCAGTACCTGCATGACCGCCACCAACAACTATTACATCAAAAT
GTTCATGATAAATCATCTACGGGATCCTACTTAAAACAACCGGTGAATTTTGAAAGGATG
CGTATTCTACCTAGAAAAACTCAGAAGTGAAACGCTTAAATATTAAACAACCTAGAAAAT
ACGAAAATGTGATCACTAATATATATAAGGATCTTTTTAAAGATCTTTTATTAGATCTTA
CTATTAGTGATCGTGAGATCTGTGTGTAACTCTAACTACATCTTTAAAAGCATAAACTTA
GATCAGATCAATAGATGTGAATTAGATCGGATCTTACTCGGTATAAGCGTTGATCAAATC
GGTGTTTTATTCACAGCCTCAGATCGGAAAATATTTATCCAAGGGATAAGTATGCGTAGA
TCAGCAGTTAGATCAAAGGTTATCCACAATCCGATCTAATATATGAGGATTTTGTGAATA
ACTTCTGTGTAAAAGATCTTTCTATTTATCTGCCAATTTTTCGATCAAGTTTGGCAGCCA
AGCTAAAGCTGTATCTTCTGGCAAGGCTTCATCAAGCACATTGATCTCTAATGGTGCTAA
TAAAGACTGTGATCCTTTACTTTTTAATAGTGCATCACAGTTCTTTGCAGCATAGTTATA
TGTGTCGTAACTACTGTCGCCAATGCCAACCACGGCATGTTTTAGTTCTGGCAAAGAAGA
TTTTGCTGTAATTTGCTCAATAAATGACAGTAAATTGTCTGGATAATCTCCAGCACCGTA
AGTCGAGGTTACCACCAGCCAGTTTGCCTTTTGACATTCATCAAAATTTGGCTGTTCATG
TAACACGGTTTCGAAACCTTGATCTTCAAGGGCGTCTTGAAGTTGCTCAG
>NZ_CP015411.1 Pseudoalteromonas luteoviolacea
CAGCACTAAAGCGTAAACCCATTTGAGTAACTACGCCTTTGACTTGATCTTGTTCAACAA
TCAGATCATCACAACTTTGTTGGAAAATCTTTAAATTTTCTTGATTTTGTAACGTATCTT
GGATCGCCGCTTTATACAATGCGCGATCCGCCTGCGCTCTAGTAGCTCTAACTGCAGGAC
CTTTAGATGAATTCAGTGTTCTAAATTGGATCCCGCCTTTGTCAATGGCCTGAGCCATCG
CACCACCTAACGCATCAATCTCTTTAACAAGATGTCCTTTTCCGATCCCGCCGATCGCTG
GATTACAAGACATTTGGCCTAAAGTATCCATATTGTGAGTTAACAATAAGGTATTCATAC
CCATACGAGCTGCAGCTAATGCAGCTTCAGTACCAGCATGACCGCCACCAACCACGATTA
CGTCAAAATGTTCATGATAAATCATTTACGGGATCCTACTTAAAAACAACCAGCAAATTT
CGAAAGGGTGCGTATTCTACCTAGAAAAACGCAGAAGTGAAACGATTAAATTTTAACCTA
CACTCAAAATGGATCACTTAAAATATATAAGGATCTTTTTAAAGATCTTTATTGATCTTA
TATTTAAGCAGAGCCAGATCTGTGTATAAGGTTATATTCCTATTATGATCCATGAACTTA
GGTAGGATCATATAGTGTGAATTAGATCGGATCTAAGGGCGTATAAGCTTTGATCAAAAG
AGCTATTTATACACAGGCACAAATCCGATTAAATTTATCCAATGGATAAGTAATACTAGA
TCAGCAGTTAGATCAAAGGTTATCCACATATGATGTTTTAAATAACTAAAATTGTGGATA
AGTTATGTAGAACTGGATCTTTATATATGCTTCTCTATAACCTCACTTAATTGAGGTAGC
CATTCTAATGCCGTATCTTCAGGAAGCGCTTCATCTAACACATCAATTTTTAATGTCGGC
AAAAGAATTTGCGCACCTTTCTCTATTAATAGCTGCTCACTGTTAATAGCGGCATGGTTA
TAAGTATCATAACTTGAGTCACCGATCCCAATTACAGCAAAGCGAATATGGCTTAGATCG
TTTTGTTCATTAAGCTGCGAGATAAAAGGCAATAGATTTTCAGGGTAGTCACCTGCACCA
TAGGTAGAAGTAACTAATAGCCAAATATTGCTTTGGCAATCGGATATATCAGGTTGTTCA
TGTACATTGCATGGCAAAGATCTTGTATTTAGATCGTCAGCCAATTGTTC
>NZ_CP013611.1 Pseudoalteromonas rubra
CAGCACTGAAGCGCAGTCCCATTTGAGTAACAACGCCTTTCACCTGATCCTGTTCAACGA
TCAGATCATCACATGACTGCTGAAAGATCTTCAGATTTTCCTGATTTTGCAAGATATCCT
GGATCGCCGCTTTATACAGTGCACGATCTGCCTGAGCCCGAGTTGCTCGCACAGCAGGGC
CTTTAGATGAATTCAAAGTACGGAACTGGATCCCGCCTTTGTCGATCGCTTTGGCCATTG
CACCACCCAAAGCATCGATCTCTTTTACCAGATGACCTTTTCCGATCCCGCCGATCGCTG
GGTTACAGGACATCTGTCCCAGGGTGTCCATATTGTGTGTTAACAATAAGGTATTCATGC
CCATACGTGCTGCAGCTAATGCCGCCTCAGTACCTGCATGACCACCACCAACAACGATAA
CGTCAAAATGTTCGTGATAAATCATTTACGGGATCCTACTTAAAAACAACCAGCAAATTT
CGAAAGGGTGCGTATTCTACCCAGAAAAACGCAGAAGTGAAACGTTTAAATTTTAATCAG
GGTTAAAAGGATCACTTAAATATATATAAGGATCTTTTTAAAGATCTTTATTAGATCTTA
CTATTAGATCAGCCCGGATCTGTGAATAACGATGTATTCCTTATTTGATCCAAAGAGTTA
GTTCAGATCATATGGTGTGAATTAGATCGGATCATCACGATGAAAAGCTTTGATCAAAGT
GGCTATTTATTCACAGCCCTAGATCCGATGAAAACTATCCAATGGATAAGTATGCTTAGA
TCCGCAGTTAGATCAAAGGTTATCCACAATGCGATCTAAGAAAGAGTCATTTTGTGAATA
ACTTCTGTGTAAAAGATCTCATCACTGATCCGCATATCGGATTAACACGCCTGATCCAAT
TGCTGTTTTAGTGCGGGCAACCAGGCGATGGCGGTATCTTCCGGCAGCGCTTCATCTTGC
ACATCGATCTTTAATACCGGTAATAGCTGCTGTGCGCCTTTATCTGACAGTAGCTGCGCA
CAGTTACTGGCGGCCAGATTAAAGGTGTCATAACTTGAGTCGCCAATACCCACTACGGCA
AATTGCACATGGCTCAGATCTTCATGATCAGACAGTTGCTCTATAAAAGGCAGCAGGTTA
CCCGGATAGTCGCCTGCCCCATAAGTGGATGTGACCACCAGCCACAGAGAATGCTGACAG
GCGCTCAAGTCCGGTTGTTCATGCAGTTGTGTGTTGAATTCACTGCCATC
>NC_014803.1 Pseudoalteromonas sp.
CACTGAAACGCAGACCCATTTGGGTAACGACACCTGTTACACGGTTGTTTTCAACGATAA
GATCATCACATGATTGTTGAAAAATCTTTAAGTTTTCTTGGTTTTGAAGTGTGTTCTGAA
TAGCCGCTTTGTACAAAGCACGATCCGCTTGAGCACGAGTAGCTCGTACAGCAGGGCCTT
TAGAAGAATTAAGCGTACGGAATTGGATCCCGCCTTTGTCAATAGCCTGAGCCATTGCGC
CACCAAGGGCATCAATTTCTTTAACTAAGTGGCCTTTGCCAATGCCACCAATCGCTGGGT
TACAAGACATTTGACCAAGGGTATCCATATTGTGAGTCAGCAGCAGGGTATTCATCCCCA
TACGGGCAGCTGCCAATGCGGCTTCAGTGCCAGCATGTCCACCACCTACTACGATAACGT
CAAAATTTTCGTGAAAAATCATTAATGGGATCCTACTTAAATCAAACCAGTAAACTTCAA
AAGGGAGCGTATTCTACCTAGAAATTAGCAGAAGATAAATGATTAAACAGTGCTCAAGAT
CTAAGTAAGTGATCTCTAATAATATAAAGGATCTTTTAAAGAGATCTTTTAATACTATTA
CTACTACTGATCAGCTTTTCTGTTGATAAGCTTTAGATCATGATTAAAAACATATAATTA
GATCGGATCTAAAGGTGTTAATATGATCGGATCTTCAGGCAAATAAGCTCTGATCAAAAC
AGGCTGTTATGCACAGGCCGATCAAGCCTCGATCTTATCCCATGGATAAGCATGGTTAAA
AAAGCAGTTTAATCAGTGTTTATCCACAAAATCTTTTAAATTATTAGTAAATTGTGGGTA
ACTTTATTTATAACTTTTTACTTGATCTTTCTATTTTAGACCTGTTTTTGCTATCCACGA
GTCTAACCAAGCTAAGGCCGTATCTTCTGGAAGTGCTTCATCAAGAATATTCAGTTCTAA
CCGCGGTGCTAACTGTATCGCGCCTTTTTGGCTTAAAAGCGTATCTATATTACGCCCTGC
AAGGTTATACGTGTCATAACTGGTATCACCTAAAGCGATGACCGTGTACTTTAAGTGCGA
TAAATCATCAACTTGAGATAACTCATCAACAAAGTTAATAAGGTTTTCTGGGTAATCACC
CGCACCATAGGTTGATGTACAAATTAACCAAATGGTATTTTGCTGATCTATTTCACTAAA
TTCAGGTTGATCATGTAGTTGGGTATTAATACCTTGGCTATTAAGCGCAT
>NC_007481.1 Pseudoalteromonas haloplanktis
GCACTAAAACGTAAACCCATTTGGGTAACCACACCAGTAACACGATCGTTTTCAACAATA
AGATCATCACACGATTGTTGAAAAATCTTTAAGTTATCTTGGTTTTGCAATGTTGTTTGA
ATTGCCGCTTTGTACAAAGCGCGATCAGCCTGTGCTCGGGTTGCACGAACGGCTGGGCCT
TTTGAAGAATTAAGTGTGCGAAATTGGATCCCGCCTTTGTCAATGGCCTGTGCCATTGCA
CCACCTAGAGCGTCAATTTCTTTAACTAAGTGACCTTTGCCAATGCCACCAATTGCTGGG
TTACATGACATTTGACCAAGGGTATCCATATTGTGAGTTAGCAGCAGGGTATTCATCCCC
ATACGTGCGGCTGCCAATGCGGCTTCAGTGCCAGCATGTCCACCACCTACTACGATAACG
TCAAAATTTTCGTGAAAAATCATTAATGGGATCCTACTTAAATCAAACCAGTAAACTTCA
AAAGGGAGCGTATTCTACCTAGAATTTAGCAGAAGATAAATGATTAACAGCGGTCAAGAT
CTAAGTGTGTGATCTCTAATAATATAAAGGATCTTTTAAAGAGATCTTTTATTACTATTA
CTACTACTGAAGCACTTTTCTGTTGATAAGGTTTAGATCTTTATTTAAAACATGCGATTA
GATCAGATCTAAAGTTGTGAACATGATCGGATCATCCAGCGAATAAGCTCTGATCAAAAA
GGCACTTTATGCACAGGGCAATATCAACCGGATCTTATCCAATGGATAAGCATAGCTATA
AACGCAGTTTAATCAGTGTTTATCCACAAAAACTATTAAATTATTAGTAAATTGTGGGTA
ACTTTAATTTGGTTTTTTAGCTTGATCTATTAATTTAAGCCTGTTTTAGCTAGCCAAGAG
TCAAGCCAGGCCAGTGCAGTATCCTCTGGTAGCGCTTCATCAAGAATATTAAGCTCTAAG
CGTTCGGCTACTCTAAGTGCACCTTTTTGTGCTAATAACTCATCTATATTGCGCCCAGCA
AGGTTATAAGTATCGTAACTGGTATCGCCTAAACCAATGACTGAGTATTTTATATTAGAT
AAATCATCAGCTTGTGTTAAATCGTCAATAAAGCTAATCAGATTTTCAGGGTAATCCCCT
GCACCATAAGTGGATGTACATATTAACCAAATAGTATTTTGCTGATCTATATCGTTAAAT
ACAGGCTGTTCATGTAGTTGCGTACTAATACCTTGAGCATTAAGTTGATC
>NZ_CP019628.1 Pseudoalteromonas aliena
CACTAAAACGTAAACCCATTTGAGTTACTACGCCAGTGACACGATCGTTTTCAACAATAA
GATCATCACACGATTGTTGAAAAATTTTAAGGTTATCTTGGTTTTGTAATGTTGTTTGAA
TTGCCGCTTTGTACAAAGCGCGATCTGCTTGTGCTCGAGTTGCACGAACAGCAGGTCCTT
TTGAAGAATTCAGTGTACGAAATTGGATCCCGCCTTTGTCAATAGCTTGTGCCATTGCAC
CACCAAGCGCGTCAATTTCTTTTACCAAATGACCTTTGCCTATCCCACCAATTGCTGGAT
TACAAGACATTTGACCAAGGGTATCCATATTGTGAGTCAGTAGCAGGGTATTCATCCCCA
TTCGGGCAGCTGCTAATGCGGCTTCAGTGCCAGCATGTCCACCACCTACTACGATAACGT
CAAAATTTTCGTGAAAAATCATTAATGGGATCCTACTTAAATCAAACCGGTAAACTTCAA
AAGGGAGCGTATTCTACCTAGAAATTAGCAGAAGATAAATGATTAAACAGTGGGCAAGAT
CTAAGTATGTGATCTCTAATAATATAAAGGATCTTTTAAAGAGATCTTTAATTACTATTA
CTACTACTGATCGGCTTTTCTGTTGATAAGGTTTAGATCTTCATTTAAAACATGAAATTA
GATCGGATCTAAAGGTGTTAATATGATCGGATCATCCAGCAAATAAGCTCTGATCAAAAA
GGCACTTTATGCACAGGGCTGAATCAGTTAGATCTTATCCAATGGATAAGCATGCTTTAA
AAAGCAGTTTATTCAATCTTTATCCACAAAATCTATTAAATTTTTAGTAAATTGTGGGTA
ACTTTATATATAACTTTTTACTTGATCTATCTATTTTAAGCCTGTTTGAGCTATCCAAGA
GTCTATCCATGCTAATGCAGTATCTTCTGGTAGTGGTTCATCAAGAATATTAAGCTCTAA
ACGCTCTGCTACTTTCATAGCCCCTTTTTGAGTTAATAATGCATCTATATTACGTCCAGC
AAGGTTATAAGTGTCATAACTGGTGTCGCCCAAAGCGATTACTGAATATTTTAAATGAGA
TAAATCATTTGCTTGTGTCAGATCTTCCACAAAACTAATAAGATTTTCAGGGTAATCACC
CGCACCATACGTTGATGTACAGATTAGCCAAATAGTATTTTGCTGATCAATATTATTAAA
CTCAGGTTGATCATGTAGTTGACTCGTAATACCTCGATTATTAAGTTCAT
>NC_008228.1 Pseudoalteromonas atlantica
TCGCACGGAATTTAAGACCCATCTGAGTCACCACACCTGTGACTTGATCGTTTTCCACGA
TAAGATCATCACAAGATTGTTGGAAAAGAGTGAGGTTGTCCTGATGTTCAACGATATCGC
GAATAGCTGATCGATATAAGGATCTATCCGCTTGTGCGCGCGTTGCTCTTACGGCAGGCC
CTTTGCTTGAATTCAGTGTTCTGAACTGGATCCCGCCTTTGTCGATAGCTTTAGCCATAC
TGCCACCTAAAGCATCAATTTCTTTTACAAGGTGACCTTTGCCGATCCCACCAATTGCTG
GGTTACATGACATCTGACCTAAAGTTTCAACGTTATGTGTCAGTAACAGGGTTTTTGATC
CCATACGCGCAGCAGCAAGGGCCGCTTCAGTGCCTGCGTGACCACCACCAACTACGATTA
CGTCAAATTGTTGTTGATAAAACATTTAGTACCTCTTCAATCATGTATATCCCAAAAAAG
GGGCGCGTATTCTATATGTTATTTTGCTGAAGTGAAATGCTTAAAATTCATTCAGAAGAT
CGAACCGATCTTGCTTAATCTTTATATGATCTATTTAGATCTTTACTTAATGTTATTATT
ATTAGTGATCGCTGGATCTGTGTGTAAGCATTATTAATACAATATTATCAGTAGCTTACG
TTGAACTTTTCATTGTGATCATTCATTGATCTATTTTGTATAGCTTGGGGGTAAGTAGCG
ATCTTATCCACAAGTGGATCCGCGCCTATATTTATCAAGTGGATATGTAGTGATTATACA
GCAGTTATTCAGTATTTTGTGCACAATAAAGGATAAGGTTTGATCTAACTGTGTATAAAA
TGTGATCTTCTTCCGTAAGATCAGTCCAGAAACCCTATTCTACATGACCTATACCTTTTA
GATCACGATCTTCGATCGAGTTGTGTATAACTGCTGGATCTAAGCAAAAATTAAATTACG
ATTTTTTTAAAATAAATGGAAAAAAGCGCTAAAAACACTTAATTAAGGCCGCTAGAGCAT
TTCTCATCTAGAGTTGAGCAAGATATTGGGGCGCAATTTTTCTGAAAATTTTTATAAAAG
AGAGTAAATGAGCGGCTAAAAAGATCCTAAAGTAAGATCCAACTAACGAATATCTTGTTT
CTGAGGATCCTTTCTTATGAGCATGAGCTTTCCTTTCCGGCTATTTATTGCATTTCTTAA
TGTTAAAGGTGTCCACTTATACTGTTCGGCATAACCTACGATGATGGTTG
>NC_006512.1 Idiomarina loihiensis
TTGCCGTAAATTTAAGACCCATTTGGGTAACAACGCCAGTAACGCGATCGTTCTCGACGA
TCAGATCGTCACAACCTTGTTGGAATATTGACAGATTCGGTTGGGTTTCCAGTGCGTAGC
GGATCGCTTGTTTGTAAAGCTGTCGGTCAGCCTGAGCTCTGGTTGCGCGCACTGCAGGGC
CTTTGGATGAATTCAGTGTTCTGAATTGAATTCCGGCTTTGTCAGCTGCTTTGGCCATAA
CGCCGCCAAGTGCATCGATCTCTTTTACTAAATGACCTTTTCCTATTCCCCCAATGGCTG
GGTTACAGGACATTTGCCCTAAAGTATCAATATTATGCGTAAGCAATAGGGTTTTAACAC
CTAAACGAGCGGCGGCTAACGCAGCTTCTGTTCCGGCGTGTCCTCCACCGACAACAATAA
CGTCAAAGTGTTGTTGGCTCTGTTGTGACATGCAAAGTGACCTTTGTTTGAAGAATAGGA
AGTTAGCCGGTTATTTTAACGCGATTTCACTTAAATCTAAATGGTTAAATTTCGTTCAGT
GCTGTTAAAGATCTTAAAGAAGATCAGTAAAGGATCTTATTTAGATCTTTTATTACTATT
ACTACTAGTCAGTGGATTTCTGTGAATAGATCGCTGAAGCCCTTTTTTTATATATCCTGG
AGTAAGATCACTCTTTGTAGATAAGTGACCTTGAACCGGGATCATAGATCGTGGATAAGT
AGGGTAGTTATACACAGATCAGTTTATCCCCAGTGTTATACCCACTTCACTGACAGTGCT
TAAGTGATCTTATTCCAACCTTAGTCACAAGCTGAAATCCTTGTGCACAAGCCTGTGGGT
ATGATCACAGAGCCTTTACAGCATCAGCGATCGCGGGCAGCCAGTTTAACGTTTTCTCTT
CCGGATCGTCTTCCAGCATATCAATTTCTAAACGATCGGTTATTTGAGTTCCACCTAATT
CCTGTAAGCGTTTATCACAATGTCGACCGGCTTCACAGAAGGTGTCATAACAGGACTCAC
CAACAGCTACTACGGCATAGTTCAGTCCGGCTAAATCAGGACTTTGGGGATCATTTATTT
CGTCGTAGAAATCGAGCATGGAGTCGGCATAATCACCTGCACCATGGCTGGCAAGAAAAA
TTAACCAGGGTTGATCGCTGGGCAGCTTCTCAAACTCCGGTTCGTAATGGAGTTCGGTTT
CAATGCCCTGCTGATTTAACTTTTCGCTGACAGTATCGGCTAAAAACTCG
>NZ_LN899469.1 Idiomarinaceae bacterium
TTTGTCCCGTTTCAGCGACAATTAAATCGTCACAGGCTTGTTGAAATATTTTCAGATTAG
GTTGGTTCTCGAGCGTTTTACGAATGTAATTTCTATACAGTGCTCGATCTGCTTGAGCAC
GCGTCGCTCTTACCGCTGGGCCTTTAGACGCATTAAGGGTACGGAATTGAATACCCGCAT
GATCTGCACCGCGTGCCATTATTCCGCCGAGTGCATCAATCTCTTTCACTAAATGCCCTT
TACCAATACCACCAATAGCTGGATTACAAGACATTTGCCCTAAGGTGTCGATGTTATGAG
TGAGCAGAAGCGTTTGTTGACCCATACGCGCAGCTGCAAGTGCGGCCTCGGTGCCCGCAT
GGCCACCACCGATCACAATTACATCAAAACGCATATCTGTATTCATAATCTAACCTTTTT
AAAACTGTTAAAGCACAAGCTTAAATTTAAAACTTGTTGAGCCCGACAGTATACCTCGGA
TCAGGCATGAGAAGAAACGATCAATCATGTTGATCATAGCAAATACTGTTTTGGTTTTTT
GAGTCGTGCTCGGTAATAAATATATCTATATATTTAATTAAAGAAAGATTATTAGTTCTA
TTATTAGCGAGCTGATTTTCTGTGGTTAAGTCAATTTATTAAATATTTATCAGTTAGTTA
AGAGCTTCTGATTCCTGTGATCAAACAGCGATGATCAGTATGGTTATCCAGTGGGACAAC
TCTTGAGTTATTCACACTCAAAGTTATCCCCAAAATTATCCTATGATCAGATCACAATTT
TGATCGTAGGTTATACACAGGATCTGATCTCTGGGGATAACGATCTCAGTAATTTGTGGA
TAAGCTTTTATTAGATTTGTTCGATCCAGCGCGAAAGCCACAATTTAGCTGTCTTTTCTG
GCTCGGCATTAAGCATCATATCGATCATCAACATGTCGGTGATTGGCCTCGCCCCTAAAC
TTTGTAAAAGTGCATCGACATCTTTTCCAGCTTGACAAAAAGTGTCGTAACTCGAATCAC
CCACTGCAACTACGGCATATTGAATGCCATCGAGTTGAGGCTGTTCTTGCGTAATGTCTT
CGATAAAAGCTTGGATACTTTCAGCGTATTCGCCTGCTCCGTGGGTGGCGACACAGAGTA
ACCAGATGGCGTTTAATGCAGTTTGTTTGAACTCAGGTACATCTTGAAAATGAGTTAAAA
AGCCCTTTGTTTGAAGTTCAGCTTCCAGTTCTGAAGCTAAAAATTCGGTG
>NC_008709.1 Psychromonas ingrahamii
CCAACCGTCAACACAACGGTTTTTGCGGAAAATTTAATGCCCATTTTAGTCACAACACCG
CTAACTCGATCGTTTTCGACAACAAGATCTTCCACTTCTTGTTGAAATATTTTTAGGTTT
TCCTGGTTTTCTAGCTTTTCTCGTATCGCCGCTTTATATAACAGACGATCAGCCTGTGCC
CGTGTTGCTCTCACGGCGGGTCCTTTACTGCCATTAAGTATTCTAAATTGAATACCTGCT
TTGTCTGCGGCGTTTGCCATTAGACCACCTAGTGCATCAATTTCTCTGACTAGGTGTCCT
TTACCAATCCCACCAATGGCGGGGTTACAGGACATTTGACCTAATGTTTCAATATTATGG
GTTAATAATAAAGTATTCATGCCCATACGAGCAGCGGCAGCAGCGGCTTCAGTTCCTGCA
TGGCCTCCGCCAATAACAATTACGTCAAAATGTTCGTGGTAATTCATTCATTTTTCCAAA
ACTATAAGTTAAAAAGACAAAAGGGATTTTACTCTTTTCTTGCCTAAAGGAAAACAGATA
AGATCAAAACAATAGTATTAGTATTATATAAAGATCTTTAAAGATCTTTATTACTATACT
TATTAATGTAATTGAATTTCTGTGCAAAACCCTTTATTGATCTTAAAGATCAGGATCTTA
AAGTAGATCTTTAAATGTGCACAAGAAGGGGTCTTCCTGAGTTTAACTAGGGGATAGTTT
GGCTACTTATGCACAGTTACAATTAGAATGGGGTTTATACACTGTTAAAACAACACCAGT
ACATAACTTATAAGCAACATACACACAACCATCTGTGGATAACTTATGAACGAAAATCCT
CATAAATCGTTAAGATCTTCAATCCATAAAGAGATCCAATTTGATATATTGTCTTCAGGA
ATAGGATGATCTACTACATCAATTTCTAAACGATCTCCGATTCGAACAGCACCCATTTCT
TCTAAAATATAATCCATATTTTTGGCAGCTTCGCAAAAAGTATCGTAATTGGAATCGCCA
ATGCCAATAATACCGTAACGTACATCATTTAGAGGAGCATTCACACCTTGCAGTTGTTCA
GCAAATGATTTGAAGTTTTCAGGGTAATCGCCTGCTCCATGTGTAGATAAACAAATTAGC
CAAATTTCATCTTCAGACAAAGATAAAGTATTCAAATCAGGATCAAAATGAAGTTCAGAA
TCAAAACCTGCTTCCTCTAATAAAACTTGCGCGGCTTCCGCAACATATTC
>NC_020802.1 Psychromonas sp.
CCTACGGTTAAAACAACTGATTTAGCCGAAAACTTTACACCCATTTTAGTAACAACACCG
GTTACTTGATCATTTTCAACAATAAGATCTTCAACTTCTTGTTGGAATATTTTTAAATTT
TCTTGGTTTTCTAGTTTTTCTCGAATAGCCGCTTTGTATAATAATCTATCCGCTTGTGCC
CGTGTAGCTCGTACGGCTGGGCCTTTACTAGAATTAAGAGTTCTGAATTGAATACCAGCT
TTGTCAGTCGCATTGGCCATTAAACCACCTAATGCATCCACTTCTTTCACTAAATGTCCT
TTGCCAATCCCACCAATTGCGGGGTTACAAGACATTTGTCCTAAAGTTTCAATATTATGG
GTTAATAATAACGTGTTTAGTCCCATACGGGCTGATGATGCGGCTGCTTCCGTTCCTGCA
TGGCCACCGCCAATGATAATAACATCAAAATGTTCGTGGTAATTCATTCTTCTTCCAAAA
CTACAGTAAAAATATAGAAACGTATTTTACCTCCTTCCTTCAAAATATGACACCACTAAG
ATCAAATGAATAGTATTAGTAGTATATATAGATCTTTAAAGATCTTTTATTACTACTATT
ATTAATGTTTGGCTCTTTTATGTAAAAATGCTTTTTTATTTTAAAGATCAGGATCTTATA
TAAGATCCTTTGTTGTGTGTAATAAGGGATCTTTCTGCGCTTATCCTTGGGATAGAATGG
CTACTTATGCACAGCCAAAGTTAAGCACAGGTTTATGCATAGTTTAATCATAATTAACTA
AGTGTTTATAAATGATATATACACAGGCTACTGTGTATAACTATTACGTTATTCTTCTTC
AATTTTAGTAAGATCTTCGATCAAAGTCGGGATCCAATCTAATACTCTACTTTCTGGAGA
AGGGTAATTAACAATATCTATTTCAAAACGATCACTAATACTCGTCGCTCCCATTTCTTC
TAATAATAAATCAATATTTTTTGCAGCTTCACAATAGGTATCGTAATTGGAATCGCCAAT
ACCTATGATTGCATAACGAACGTCGTGTAAAGGTGCATTTACTTGCTGTAATTGCTCTAC
AAATCCTTTAAAATTATCTGGGTAGTCACCCGCTCCATGAGTAGATAAACAAATAAGCCA
AATATCTTCAATTTGTAGAGATAATTCATTTAAGTCAGGATCTAGGTGTAGCTCTGTATC
AAAACAAGCTTCTTCTAGTAATACTTGTGCTGCTTCTGCAACATATTCAG
>NZ_LN554852.1 Moritella viscosa
ACCACTGACTTTGCTTTAAACTTAAGACCTGCTTGCGTTACCACACCAACGACACGATCG
TTTTCAATAATAAGATCATCAACAGACTGTTGGAATATAGTTAAGTTTTGCTGATTTTCA
AGTTTTTGGCGTACTGCTGATTTATATAATAAGCGATCAGCTTGTGCACGTGTAGCTCGA
ACAGCAGGACCTTTACTTGAATTTAATGTTCTAAATTGGATTCCACCTAGGTCGGTGGCT
TGGCCCATGATCCCGCCAAGTGCGTCAATTTCTTTAACCAAGTGGCCTTTACCAATACCA
CCGATAGCTGGATTGCATGACATGTGTCCAAGCGTATCGATATTATGGGTTAATAATAAT
GTATTTCGTCCCATACGAGCAGCAGCAGCCGCAGCTTCAGTGCCAGCATGTCCGCCACCT
ACGACGATAACTTCAAATTGTTCATGGTATGCCATGTATCACCTCGGTTTTATTTGGCGG
ATATATTCAGAGCGGCACAGTTTACGGTTTTCTCTAACAGATGCAAATGATCTTAAATAT
ATTTTTTATTTGGATCTAACTGTTGATCTTAAGATCTTATAAGAGATCTTATTAGATCTA
TTATTAAGGGCGCCTTGATCTGTTGATAACCCGTTTTGATCTAGAAAGATCATGCGTTTA
GCTGCGATCACTTGCTGTTAGTAAGGCTTGTGCTTGTTACGTATAAGTTGGGTGTAAATA
GCCTAGTTATACACAGCTAGCGGGGCTGTGGATTTATTCTACAAGGATAACTATAGGTTG
ATCACAAGAAAGATCTATAGTTATCCACAGAAAATAAAAATAAAAAAACACGATCATGGT
TATATTATAGCCATTTTTTAGACCATTCTGGGTACCATATATCGATCGCATCTTCAGGGA
TCGGCGTTTCCAGCGTGCAAATTTCAAGTGTGATCGCCACTTTTTCGGCATCCAATAGTG
TTAATTGACGATCGATCATGTGTCCTGCATTGCAAAATTGATCATAAGATTTAGAGCCTA
GAGCGATCACGCTGTATTTTATTAAGCTTAAATCTGGGTTGTTTTGTGTGAGTTGTTGCG
CGAAAAGGGCGATATTTTCTGGATAATCACCAGCGCCATGGGTTGCAGTACAGATGATCC
AAGGATTATTTTTGTTGATCGGTAAGTCTTCTAGTCGAGGATCTAGGTGTATATTGGCTT
TAAATCCTTGATCAACGAGCTTCTCTGCTAAATGATCCGCTACATATTCA
>NC_014541.1 Ferrimonas balearica
AACACCACCGCCTCGGCACCAAAGTGGATGCCAGCATCGGTGATCACACCCGTCACCTTA
TCGCCTTCCAGGATCAGGTCATTCACGCCCTGCTGGAAGATCTGAAGGTTGGGCTGGTTA
AACAGGATCTGTTGGATCGCCTGACGGTACAGGGCGCGATCCGCTTGTGCACGAGTGGCA
CGTACTGCCGGGCCTTTTGAGGCGTTCAGCGTACGGAACTGGATACCAGCGCGATCGGTT
GCGCGAGCCATGGCGCCACCGAGGGCGTCAATCTCCTTAACCAGGTGTCCTTTACCAATA
CCACCAATGGCGGGGTTACAGGACATCTGGCCCAGGGTATCCAGGTTGTGGGTCAGCAAA
AGGGTGCGGGCCCCGGTCCGGGCACTGGCAAGAGCCGCCTCGGTTCCGGCATGGCCGCCG
CCGACCACGATCACATCATAATGTTCCAGCACTCGCATGCGTTGCTACCCTATCGGTTCT
AAAAAAGCGCTGCATTCTATCACCGCTTCTGGCCTTAGAGAAGGTTACTTCTTAACCATT
CCGGTCTCCCTCGATCCCTAATATTTAAAAGATCTATTTAAAGATCCTTTGTTGTTCTTA
CTATTAGTGAATACGATCTCTGTGGAAAAGTGGCTGTAAGCCTTGATGCGACTGGGTTTC
AGAAGGATCGCTTGCTGTGATCTACCCGCGATCAACCCGGATCAAAACATGAGGATAGAT
CGCGATCTTATGCACAGGGGTGGATCGAGTGGATCTTCGACTGGGAGTAAAACCCAGTTT
GATCACCGTTAGATCCAACCTTATACACAGATCCCTGTGGTTAGATCCTTGATCTGTGTA
TAAGGTGGATAGACTTGTGGAAAGATCGGGGATGGGGCGGATTAAACGATCCGATCCTGC
CAGCTCTCAAGCCAGCTTAGTGCTTGATCTTCAGGGATTTCTTGCGCCTGTACATCAATG
CTGATGCGGTCCACAAGGGGGATCGCACCCAGTGATCGCAACAGCGGATCCAGCTGATCA
AGTGCGCCACAAAATGTGTCATAGCTGGAATCACCGATACCACAGAGGGCGATCCGGGTG
CCGCTCAGATCCGGTTTTTGCTCGCTCAGTTGGGCGTGGAAAGGGTGCAGATTGTCCGGT
AATTCACCGGCACCGTGGGTGGAAGTGACCACCAACCACAGCGGGGCGGCTTCCAGATCG
GCCAGTTCGGGGTCCAGAGTGGCGGTGACCTGGTGGCCATCCTGCTCCAG
>NZ_CP013145.1 Colwellia sp.
ATGCCAACTACGCGATCGTTTTCAAGGATCAAGTCATCACAAGGTTGTTGGAAAATAGTT
AAGTTTTCTTGGTTTTCCAAGACGTTTCGTACGTAAGATCGATATAATACGCGATCCGCT
TGGGCACGAGTCGCTCTTACGGCTGGACCCTTGCTTGAATTTAATGTTCTAAATTGAATG
GCACTATGATCAATGGCCGTTGCCATCAAGCCACCAAGTGCATCAATTTCTTTAACAAGA
TGACCCTTGCCAATGCCACCAATGGCAGGATTACAAGACATTTGGCCTAGAGTGTCAATG
TTATGAGTTAACAACAACGTTTTGCAGCCCATACGTGCTGCTGCAAGTGAGGCCTCGGTT
CCCGCATGACCACCACCAACAACAATTACGTCATAAGACTCTTGATACCACATAAATTTA
CAATCCTGCTTGGTTAAAGTTTTTATTTTAAAAGGCAGTGCAAAATTTGCAATGCTTAAA
ATTAGGAAACGTATTTTAGCGCTTTTTTCTCCTCAGGGATACGATCAAATGCGTAAAAAA
GATCTGGGCTGATCTCTAATATATATTAAGAGATCTTTATAAAGATCTTATTACTATTAC
TTATTAAGATCCTTATTTTCTGTGGGTAAGTACTTTTTCTTTATAAATATTAGTGACTAA
TAGTAATGATAACCTTGTGATCAAGCCTTGATCAATCTGCTAATAAGCTTTGATCAAAAC
AGCGACTTATCCACAGGCAGATTAAATCCCAATTTAATCCACTGAATAATAATAGCAAAA
TAACCGGTTATTCACTGTTTTATCCACAATGTAAAAAATATAGATCAATAACTGTTAATA
ACTTATGGGTAACTGATCGTGCTAGATCTAAAGTAGATCTTTATTTAAGCTGATCCACTG
CTGAGCAAGCTCTTCTGGATCAATATCTTCAGACATATCCAAAGTTTTCAAGGGTGCTAT
TTCATTACAACCCTTTGTAATCATGAGTTTTGTTATATCTTTAGCTGCTTTACAGAAAGT
ATCATAGCTAGAATCTCCGATCCCTATGGTTAAAAAACTAACCGTGGATAGATCTTGTCC
ACAATGAGATAGATCACTGGCAAATTGCTTGATGTTGTCTGGGTAGTCTCCAGCACCATG
TGTTGAGGTACAAATGATCCAAAGAGGTTTTTTAGGGATATCACTGTGCTTTTTTTGTTC
ATTATTGCTCAGGAAAGTATTACTGAGGATGTTATTAAGATCCGGTTTTA
>NC_003910.7 Colwellia psychrerythraea
CACGATCGTTTTCAAGGATCAAGTCATCACAGGGCTGTTGGAAAATAGTTAAATTTTCTT
GGTTTTCCAACGTATTACGAACATAGTTACGATATAAAATGCGATCTGCTTGAGCACGAG
TTGCCCTCACTGCAGGTCCTTTGCTCGAATTTAATGTTCTAAATTGAATGGCACTATGAT
CAATGGCTGTTGCCATCAAACCACCCAGTGCATCAATTTCTTTAACCAAATGACCTTTGC
CGATACCGCCAATGGCGGGGTTACAAGACATTTGGCCTAGCGTGTCAATGTTATGGGTTA
ACAACAAAGTTTTGCAGCCCATACGCGCAGCAGCAAGTGAGGCCTCGGTTCCCGCATGAC
CACCACCAACAACAATTACGTCATAAGACTCTTGATACCACATAAAATAACAATCCTGCT
TGGTTAAAATTAGTTAAAGTTTTTATTTAAAGTGAATTGCAAAATTTACAAGACTCAAAA
ATAAGGGAACGTATTTTACCGCTTTTTTCTCTTCAGGGATACGATCAAATTGGTAAAAAA
GATCGGGGCTGATCCTTAATATATAAAAAGAGATCTTTATAAAGATCTTATTATTATTAC
TTATTAGGATCGTTGTTTTCTGTGGATAAGCACTTTTTTCTTTTATTTATTAATAACTAA
AGACAATGATAACGTTGTGATCAACCTTTGATCAATCAGCAAATAACCTTTGATCAAAAC
GGCAAGTTATACACAGGGCGATTTAAAATGTTTTTAATCAACTGAATAATAATAGTAAAT
TAACTGGTTATTAACTGTTTTATCCACAATGGTAAAAATATAGATCGTAATCTGTTGATA
ACTTATGGGTAAGTGATCACCTTAGATCGAAAGCAGATCTTTATTTGTACTGATCCACTG
CTGAGCGAGCTCTTCTGGATCGATATCTTCTGACATATCTAAGGTTTTAATTTGTACTAT
TTCTTTACAACCAATTGATATTAATAGGTTTGATAAATCTATTGCTGCTTTGCAAAAAGT
ATCATAGCTAGAATCTCCGATCCCAATTGTTAAAAAAGTAACCGTGGATAGATCTTGATC
ACAATTACTTAGATCACTAACAAATTGTTTGATGTTGTCAGGGTAGTCACCAGCACCATG
TGTGGAGGTACAAATGATCCAAATAGGATTTTGGGCTAGAACACTGTCGTTATTTTGTTC
ATTATTCGCGTGAAAAGTGTTGTTGATGACGGTTTTAAGATCCGGTTTAA
>NZ_CP017689.1 Thalassotalea sp.
CACGGTATGACCTTTAAAGTTAAGGCCCATTTCAGTTTTAACACCAGTAACTTTGTCGCC
TTCAACGATCAAATCATTACAAGCTTGTTGGAAAATAGTTAAATTTTCTTGGTTTTCCAA
ATAGTTACGTACATACGCTTTATACAATAAACGATCCGCTTGTGCGCGTGTAGCACGAAC
AGCTGGTCCTTTTGATGAGTTTAATGTGCGAAATTGGATCCCAGCGTGATCGGTGGCTTC
AGCCATCAATCCACCAAGAGCATCAATCTCTTTCACCAGGTGTCCTTTACCAATACCACC
AATGGCGGGATTACATGACATTGCACCTAACGTATCGATGTTATGAGTTAGTAGTAATGT
TTTACAGCCCATGCGAGCTGCAGCCAAACTAGCTTCAGTTCCAGCATGTCCACCACCAAC
AACAATTACATCAAACGTATCTTGATACCACATTCAAAAAAATCCTAAACGATCTATTTA
TTAAAGATGCTAATTGTACCGTTATTTTTTACTAAGGGGAACGATCAAAATGTTAAAAAG
ATCATAGTTCGGATCTTAAATAATATATAAAGATCTATATATAGATCTTATTATTATTAC
TTATTAAGGAATGCATTTTTAGTGGATAAGTCATTTTTATCTTTATATAACATTAACTTA
AAGTAGATCGTTTGCTGTGATCAAAGTTTGATCAACTCACTTATAACCTATGATCAAAAG
GGCTGTTTATCCACAAGACGATCTGGAATTTTTTATGTGCACTGAATAATAATAAGAAAT
TAATAGTTTTTACCCAGTTTTATCCACAGATGATGTTTTTAAGATCGTAAATTGTGGATA
ATATCGTTATAACTGATCTAAAACAGATCTAATTTGCTGGTTATCCACTGGTTTGCGGCC
AGTTCTGGATCATCAATATTACTTATATCTATGGTGAGTAGGTCAGACAATTGCTTAGAA
CCTTTATCTAACATTATGTTATTTAAGGATTTTCCTGCTTCGCAAAAGGTGTCATAGTTT
GAATCACCTACTGCGATCACTAAGAAAGGTAGATCATTAAAGTTGTGATCACTGGTTTTT
AGCTGGTGGACAAAATTTTCGATGTTTTCAGGAAAATCACCGGCACCGTGAGTAGAAGTG
CATAAAAGCCAAATTTGCTGATCACGATTAATCTTGTCAAAATCCGGTTGAAAATGAATT
TCTGTTGTGTGGCCATTAGCTTCTAAAACTTCTTGTGCTGCCTCTGCGAC
>NC_016901.1 Shewanella baltica
CTGGAGATTCAAAGGCTAATCCCATTTGAGTCACTACGCCAACGACTTGATGATTTTCAA
CAATTAAGTCATCAACGGCTTGTTGGAAAATACGTAAGTTAGGTTGGTTTTGTAATATGT
TTTGGATTTTTTGACGATACAGCGCACGGTCAGCTTGTGCACGTGTCGCTCGTACTGCTG
GGCCTTTGCTTGAATTCAAGGTTCTAAATTGGATCCCTGCATAATCGGTTGCGATCGCCA
TTGCGCCACCTAAGGCGTCAATTTCTTTCACTAGGTGGCCTTTGCCTATGCCGCCGATCG
CTGGATTACATGACATTTGTCCTAACGTATCGATATTGTGCGTTAGTAATAATGTTTTTG
ATCCCATTCTTGCTGCTGCCAACGCGGCTTCAGTTCCGGCATGACCACCACCAACAACAA
TTACATCAAACCGTTCATGAAAATGCATGCCACTACCTTCAATTGCTAAGAGACTCAGTA
CGAGCCGAGTATTTTAGCATTTGCTTTGCGCTAGGTGAATGATCATTTTACGCTGTTCGA
TCGAGATGATCCGGACTAATAGATCTTAAGATCTTTATATAGATCTTCTTATTATGTTTA
CTATTAGGATCGCGTTTTTCTGTGCATAACCCAAATTCAGTATATAAATCATTAATTAGC
GCGATCTTGATCCTGTGATCTGATCGCGATCTAACGCCATTAAACATGGGGATAGATCGC
CTACTTATCCACAGGGTGGATCATTAAGCAGATCGGAGTGTGAATAGTACAGAGGTTGAT
CAGATCTAAATAATAGCTTATCCACATGTTTATACTTTAAATAAGTAAATTGTGGATAAA
TAGGATCTAAACTGTACATAGATCGCGACCTTATCCAATAGGCGATCTTAAATCTCCTGT
TGCCATTGTGCTAACCATGCAAGGGCTGGGTCTTCTGGCACGGGATCAAGCTGTACATCG
ATCTGGATCTTATCCACAAAGGCTTTAGCATCGCAGTCTTGAATGGCTGAAATTAATTTT
TCAGGGCCTTGGCAAAAGGTGTCGTAACTTGAGTCGCCAATTGCACATAAGGCAAAGTTC
ACTTGGCTGAGATCCGGTTTCTGCTCGGTAATTTCATTGAAAAAGGGCTGGATATTATCT
GGAAGATCACCTGCGCCGTGGGTAGATGACACGATAATCCACAGTGCATGGGTGTCTATT
TCACACAGAGTTGGGGTTAAATGCACTTGAACTTGGTGCCCTTGATCCGT
>NC_009438.1 Shewanella putrefaciens
TGGTGATTCAAAGGCTAAACCCATTTGAGTAACAACACCAACAACACGATCGTTTTCGAC
AATCAAATCATCTACAGCTTGTTGAAATATCCGTAAATTAGCTTGATTTTGCAGTATATT
TTGGATTTTTTGACGATATAAAGCACGGTCAGCTTGAGCTCGTGTCGCTCTAACGGCGGG
GCCTTTGCTTGAGTTTAAGGTACGAAATTGGATCCCAGCATAGTCGGTTGCGATCGCCAT
TGCACCGCCTAAAGCATCAATTTCTTTTACTAAATGACCTTTACCGATACCACCAATTGC
TGGGTTACATGACATTTGTCCTAACGTATCAATATTATGCGTTAGTAATAATGTTTTTGA
GCCCATTCTTGCAGCTGCTAATGCGGCTTCAGTTCCGGCATGACCACCACCAACAACAAT
AACATCAAACCGTTCATGAAAATGCATGACACAACCTTTAATAACTTAAGAGACTAAACA
CGAGCCGAGTATTTTAGCATTTGCTTTGAGCTAGGTGAATGATCATTTTACGTTGAAAGA
TCGAATTGATCCGGACTAATAGATCTTAAGATCTTTATATAGATCTTCTTATTATGTTTA
CTATTAGGATCGCAGTTTTCTGTGCATAAGCCTAATTAACTATATAAATCATAATATAAC
GAGATCGCGATCCTGTGATCTGCTAGCGATCTAACCTCATATAACATGGGGATAGATCGA
CTACTTATCCACAAGGAGGATCTTTAAGCTGATCCCTTTGTGAATAGCACAGAGGTTGAT
CAGATCTAAATAATAGCTTATCCACATATTTATACATTAAATGATTAATATGTGGATAAA
TATGATCTAAACTGTGTGTTATTCTGAATATAATCAAAATTTGATCTTAAATTATATCTT
GCCATTGGCTTAACCATGCGAGGGCTGGGTCTTCTGGAACGGGATCTTGCTGTACATCGA
TCTGGATCTTATCCACAAATGCTTTTCCACCACAGCTTTCTATAGCGTAGATCAGTTTTT
CTGGGCCTTGGCAGAATGTGTCATAACTTGAGTCACCAATAGCACATAAAGCAAATTGTA
TATGGCTAAGATCAGGGGTGTGGAGCATTATTTCAGAGCAAAATGGTTGAATATTGTCAG
GTAGATCGCCTGCTCCATGGGTCGAACAAACGATGATCCAAAGATGTTTAGAATCTAATT
CACTCAAATTAGGGGAGAGATAAAGGCTAACTTGATGCCCTAATGCTTCT
>NC_008700.1 Shewanella amazonensis
CTTCAAAGGCCAGTCCCATTTGGGTAACAGCGCCGATAACCCGACCATTCTCTACCACCA
AATCATCTACGGCTTGCTGGAAAATCCGCAGGTTAGGCTGATGCTGCAGAATATTCAGGA
TCTTGGCTTTGTAGAGCGCTCTGTCGGCCTGAGCGCGGGTCGCTCTGACCGCTGGACCTT
TGCTGGAATTCAGGGTACGGAATTGGATCCCTGAAAAATCGGTGGCGATCGCCATTGCAC
CACCCAGCGCATCTATCTCTTTTACCAGATGTCCTTTACCAATACCGCCAATGGCAGGGT
TACAGGACATCTGACCCAGGGTATCGACATTGTGGGTGAGCAGCAGTGTCTTGCATCCCA
TACGGGCTGCAGCCAAGGCGGCTTCGGTACCGGCATGACCGCCACCTACTACTATCACAT
CAAACCGTTCATGAAATTGCATGACACTACCTTAAAGCGAGAAAACAAAGATCGCATAAC
GAGCCGGGTATTTTAGCATTGCCAGAGACAGAGTTGAACGATCTGTTTGCATGTAAAGAT
CCAAAGGGGATCGGCTTATAGATCTTAAGATCTTTATATAGATCTCTTTATTGTTATCTC
TTATTAGGATCGCACTTATCTGTGGGTAAGGGTAAAAATCCTTTTAAAACAGATAATAAT
CCAAATCTGATCCTGTGATCTCAAGGCGATCTACTCAGAGAAAAGGTGGGGATAGATCGC
CATTTTATCCACAGGGTGGATCTTTGACCTTATAGGTGTTTGAGTAATGCAACGGTAGAT
CAGATCTAAATCATATATTATCCACATATTATTTATTAAATAACAAAATTTGTGGATAAG
AATGATCTAAGTTGTGGGTGACTGAGGATAACCTCGGATGTTCGATCTCAGAGTTTACCA
ATCCATTGTTGCAACCACTGAATGGCTGGTTCTTCGGGCACGGGATCGGCTTGTACATCG
ATCCGGATCTTATCCACAAAAGGTTTTGCACCAGCGTCGCTCAATAATTCAACAAGCTGT
TCCGGACCCTCACAAAAGGTATCGTAACTGGAATCGCCAATGGCACAGAGTGCGAACCTT
ACGGTGCTCAAATCCGGCATGGTCAGCATCAAAGATTTGGCAAATGGCTGCAGATTATCG
GGCAGATCGCCTGCGCCATGAGTCGCAGATACCAATAGCCACAGGGCTGAGGTATCCAGT
GAATCCAGCGATGGATCCAGATGCGAGTGACATTCGTGTCCTGCATCACT
>NC_009092.1 Shewanella loihica
CATTCCCGACGATGAGATCGTCTACCGCTTGTTGGAACAGGCGTAAATTAGGTTGGTTTT
GCAGGATCTGTTGGATCTTGGCGCGATAGAGGGCGCGATCCGCCTGTGCACGAGTAGCAC
GTACCGCTGGGCCTTTACTGGAATTTAAGGTGCGAAACTGAATACCGGCATGATCGGTTG
CAACGGCCATGGCGCCACCCAGGGCATCGATCTCCTTAACAAGGTGACCCTTACCAATAC
CACCAATTGCCGGGTTACAGGACATCTGGCCTAAGGTATCGATATTATGGGTTAACAATA
ATGTCTTGGACCCCATCCTAGCAGATGCTAATGCTGCTTCGGTTCCTGCATGACCACCGC
CAACAACAATTACATCAAACCGCTCATGAAAATGCATCAGATTACCTTAAAACCTATATC
GAAAATAAAAATGATATTGCCCATAGATCGGACAGAGTTACTCGATGAGTAGCCGAGTAT
TTTAGCATCTGGAAAGCCATAGGTGAAAGATCAATTTAGGCCTTTCGATCGCCAAAGGAT
CTGGCTTATAGATCTTAAGATCTTTATATAGATCTTTATATAGATCTTTTGTTATGTTTA
CTATTAGGATCGCGATCTTCTGTGGGTAAGTCTATTTACCATTTAAAATCAATAGATAAC
GAGAGTTCGATCCTGTGATCTGATCGCGATCTAAATGAATTAAGCTTGTGGGTAGATCCC
TTACTTATCCACAATGCAGATCTTAGCTGTCGAGGTGGGTTGAATAATGCAGAGTTAGAT
CAGATCAAAATAATACCTTATCCACATATTTATCATTTTGGATCGTAATTTGTGGATAAG
GTAGATCTAATCTGTGGGTGAGATCAGTGTAAAGAGGGAGGAGGGGATCTAAAGCTTATC
TTGCCAGCCGCTCAACCACGCCTGGGCGGGCTCTTCGGGGATGGGATCGTATTGCACATC
GATCTGGATCTTATCCACATAGACTTGTGCACCGCAATTTTCCATCGCTTCTATCAGTTT
TTCCGGCCCCTGACAAAAGGTGTCGTAACTCGAGTCGCCTATGGCGCATAAGGCGTATTT
GGTCCGGCTCAGATCCGGCTTTTTGCTGTCGATCTCATCGAAAAATGGCTGCAGATTATC
GGGCAGATCGCCTGCGCCATGTGTCGATGAGACGATCAACCACAGGCTCTTGGGATCCAG
ATCGCTCAGTTCGGCCTTAAGATGTACCTGGGTCTCGTGGCCCCGCTCCT
>NC_014012.1 Shewanella violacea
AGTCCCATCTGAGTGACAACCCCAGTGACACGGCCGTTTTTAACGATCAGGTCATCGACA
CCTTGTTGAAACAATTTTAAATTGGGTTGGTTTTGCAATATCTGTTGGATCTTAGCTCGG
TAGAGTGCTCTATCGGCTTGGGCACGAGTGGCTCTGACCGCAGGTCCCTTACTCGAGTTG
AGAGTTCGAAATTGAATTCCAGCAAAGTCGGTAGCGATAGCCATAGCTCCGCCCAATGCA
TCGATCTCTTTTACCAGATGGCCTTTACCGATCCCACCGATCGCAGGATTACAGGACATT
TGTCCTAAGGTATCGATGTTATGTGTCAGCAATAGGGTTTTTGATCCCATTCTTGCTGCG
GCCAGGGCAGCTTCCGTACCGGCATGGCCACCACCAACAACAATTACATCGAACCGCTCA
TGAAAATGCATTACAAAACCTTAAATTTAAACTGACGTCGATAAAGAACTAATGTGAATT
TGAGATGCGCATTTTAGCACCTGAATGACCTCAGGTGAAAGATCATTTTAGCTCGTTTGA
TCTAAGATGGATCTGCTTAATAGATCTTAAGATCTTTATATAGATCCTTTATTATTATTA
CTATTAAGGGGGCGATCTTCTGTGGGTAACCGCTTTTTTCTTTTATTATTCATGAGTTAG
CGGCGATCAGAACCTGTGATCTTATTATGATCAAACTAATCTAAGCTTGTGGACAGATCG
GCTACTTATCCACAGGGTCGATCCTTGACCGGATCTGATCTAGATTCATACAGAGGTTGA
TCAAAAGAAAATAATAGGTTATCCACATATTTATCATTTTAGAGAGTAATATGTGGATAA
GTTAGATCTAATCTGTGGGTTGATCCTTAAGTTATCCTTTTAAAAAGATCTTAAAGACGA
TCTTGCCATTGTTCTAACCAAGCTAGAGCAGGATCTTCTGGCACATGATCGTATTGTACA
TCGATCTGGATCTTATCCACATAGACTTGTGCACCGCAGCTCTCCAATGCTTGAGCTAAT
TTTTCTGGTCCAAGACAGAAAGTGTCGTAACTCGAATCTCCGATCGCACAAATCGCATAC
TTAGTACCCTTAAGATCGGGTTTTTGAGACAAGATCTCCTCTAAAAATGGCATTATATTG
TCCGGAAGATCCCCTGCACCGTGTGTAGAAGAGACGATTAACCACAATGATCTGGGGTCA
AGATCTGTGATTTTTGGGGTCATATGTATGACATTTTCATGGCCTAATTT
>NC_009901.1 Shewanella pealeana
GCTTCAAAGGCAAGGCCCATCTGTGTAACTACACCAACAACTTTTCCGTTTTCAACAACA
AGATCGTCTACTGCTTGCTGAAAAATACGTAGGTTAGCTTGGTGCTGTAAGATCTCTTGG
ATCTTATGGCGATAAAGCGCTCTATCGGCTTGTGCACGAGTAGCGCGAACGGCAGGCCCT
TTGCTTGAATTCAATGTTCGAAATTGGATACCTGCAAAATCGGTAGCAACAGCCATTGCT
CCACCTAGTGCATCAATTTCTTTGACTAAGTGTCCTTTACCTATGCCGCCGATAGCAGGG
TTACAGGACATTTGTCCCAAAGTATCTATGTTATGGGTCAGTAAAAGTGTTTTAGAGCCC
ATTCTAGCTGAAGCTAAAGCCGCTTCAGTACCAGCATGACCACCACCAACAACAATTACA
TCAAACCGTTCATGAAATTGCATTCGACAGCCTTCGATTCGTAAAAGGATAAATTGTTTC
TGAGCGGATCATTTTAGCATTTGCTTCGCTTAAGGTGAACGATCTATTTTGCTTGTTTTG
ATCTAGGGCGATCGGCTTAATAGATCTTAAGATCTTTATATAGATCTCTTATTATGTTTA
CTATTAGGATCGCCATTTTCGGTGGATAACTCTATTTTTCTTTTAGATTCAAGGGTTAAC
GCCGAAATGATCTTGTGATCTAATTGCGATCTAACAGGCTTAAGCTTGGGGATAGATCGT
GTACTTATCCACAAGGTGGATCATTGAGCAGATCGGGTGTGAATTAATACAGACGTTGAT
CAGATCAAAATAATAGCTTATCCACATATTTATTAAAGTAATAAGTTTTATGTGGATAAG
TTGGATCTAATCTGTGGGCTATTGAAAAGTTAAAGCGTTTATATGATCGAATATAAGATC
TTAAAGTTGATCTTGCCAGCCGCTAAGCCAAGCTAATGCTGGTTCTTCTGGAATTGGATC
ATATTGCACATCGATCTGGATCTTATCCACATAGACTTGTGCACCGCACTGAATAAGCAG
ATCCACTAGTTTTTCTGGGCCCTGACAAAAAGTGTCGTAGCTTGAATCGCCAATGGCACA
GAGTGCGAATTTGACCTGACTGAGATCGGGGGTTTTAGCTTGGATCTCATCAAAAAATGG
CACTATATTGTCAGGAAGATCGCCGGCTCCATGGGTCGAAGAAACGATTAACCAGAGTGA
TTCTTGGTTCAAATCGGCTAGATTTGCACCAAGATGTACAATAGTTTCAT
>NC_010506.1 Shewanella woodyi
ATCCCATCTGAGTCACAACACCTGTCACTCGTCCGTTCTCAACAATCAAGTCATCTACGG
CTTGCTGAAATAATCTAAGGTTAGGCTGATTTTGTAGGATCTCTTGGATTTTAGCTCGAT
ATAGCGCTCTATCTGCTTGAGCACGTGTGGCTCTTACCGCAGGTCCCTTGCTTGAGTTAA
GGGTTCTGAATTGAATACCAGCATAGTCAGTAGCAATTGCCATTGCACCGCCTAAGGCAT
CAATCTCTTTTACCAAGTGTCCCTTACCGATCCCGCCAATAGCTGGATTGCAAGACATCT
GTCCTAAGGTGTCGATGTTATGCGTCAGCAGTAGAGTTTTAGAACCCATTCTTGCTGCGG
CTAATGCTGCTTCAGTACCAGCATGACCACCACCGATAACAATGACATCGAACCTTTCAT
GAAAATGCATGAGTAAACCTTAAATTTAAACTTTAGTAGATAACGAACAAACTGTGAATT
TGAGCCGAGTATTTTAGCACCTGAACAGACCTTGGTGAAAGATCAATTTCACTCTGGAGA
TCCACTGAAGATCTGCTTAATAGATCTTAAGATCTTTATATAGATCCTTTATTATGTTTA
CTATTAGGATCGCTGTTTTCTGTGGGTAATCGTTTTTTCTATTTAAAATCAACAGTTAAT
TGCGATCAGATCCTGTGATCTATTTAAGATCTAACTGACTTAAGCTTGGGGATAGATCGG
CTACTTATCCACAAGGTGGATCATTAAGCAGATCGGATGTGGATCAATACAGAGTTTGAT
CAGATCAAAATAATACCTTATCCACACATTTATCATTTTAGATCGTAATATGTGGATAAA
GTAGATCTAATCTGTGAGTTGATCTTAGCTTTATACCTAAAAACTGATCTTAAAGTCGAT
CTTGCCACTGAGATAACCAAGTAAGCGCTGGGTCTTCGGGGATCGAGTCGTATTGAACAT
CGATCTGGATCTTATCCACATAAACTTGTGCACCGCAATCCTGCATTGCTTGAGCTAATT
TTTCCGGCCCTTCACAAAAAGTATCGTAACTTGAATCTCCGATCGCACAGATGGCAAATT
TTGTCTTAGATAGATCCGGATTTTTAGCGAAGATCTCGCTTAAAAATGGGGCTAAATTGT
CGGGAAGATCGCCGGCTCCATGTGTTGAAGATACGATTAACCAGAGTGATTCTGTATCTA
GATCTTGTAGTTTTGGAGCCATATGGAGCTGGTTTTCATGGCCTAATCCG
>NC_011566.1 Shewanella piezotolerans
TCAAAGGCTAAACCCATTTGAGTTACTACGCCAACTACGGTTTCGTTTTCAACGACAAGA
TCGTCTACAGCTTGTTGGAAAATTCGTAAGTTGGGTTGGTGCTGCAAAATCTCTTGGATT
TTGTGTCGATACAGTGCCCTATCTGCTTGAGCACGCGTAGCACGTACCGCCGGACCTTTG
CTTGAATTTAATGTTCTAAATTGAATTCCAGCGTAGTCGGTAGCTATTGCCATTGCTCCG
CCTAAGGCGTCAATTTCTTTAACCAGGTGTCCTTTACCTATGCCGCCGATAGCTGGATTA
CAGGACATCTGTCCTAAAGTATCTATGTTATGGGTTAGTAAAAGTGTTTTGGAGCCCATT
CTGGCAGAAGCTAACGCCGCTTCTGTTCCAGCATGACCACCACCAACAACGATTACATCA
AACCGTTCATGAAAATGCATTCGACAGCCTTCGATTGGTAAAAGGATAAAAACCTGTTTC
TGAGCAGGTCATTTTAGCATTTGCTTTGCCGAAGGTGAACGATCGATTTTGCCTGTTTTG
ATCAACATCGATCTGCTTAATAGATCTTAAGATCTTTAAATAGATCTCTTATTATGTTTA
CTATTAGGATCGCCCTTTTCGGTGGATAACCTTATTTTTCCATTAAAATCATAAGTTAAC
GCGTGATCAAACCTGTGATCTGATCGCGATCTAACTGGCATAAGCTTGGGGATAGATCGC
CTAGTTATCCACAAGGTGGATCATTGAGCAGATCGGGTGTGAATTAATACAGGCTTTGAT
CAGATCAAAATAATAGCTTATCCACATATTTATACTTTTAAACGCTAATATGTGGATAAG
TTAGATCTAAACTGTGAGTGTTTTGAAAGTTAATAGATGAAAGCGATCAATTAAAAGGAT
CTTAAAGTTGATCTTGCCAGCCGCTTAACCAAGCTAATGCAGGTTCCTCTGGAATTGGAT
CATATTGCACATCGATCTGGATCTTATCCACAAAAGCTTGTGCACCGCATAAACTCAGTG
CATCCACCAGCTTTTCTGGCCCCTGACAAAAAGTGTCGTAACTTGAGTCACCAATTGCGC
ACAATGTAAATTTGGTTGCTGTTAGATCGGGTTTTTTAGCTAAGATCTCGTCCAAAAAAG
GCACGATATTGTCAGGAAGATCCCCTGCACCATGAGTAGAAGAGGTGATCAGCCACAGCG
AATTAGGGTCTAGATCATCAAGGTTTGGGGTTAAATGTATGCGAGTTTCA
>NC_009831.1 Shewanella sediminis
GTCCCATCTGAGTGACCACACCAGTTACCTTGCCATTTTCAACAATAAGATCGTCTACAG
CTTGTTGGAATAGTCTTAAATTCGGTTGGTTTTGAAGTATTTCCTGGATCTTAGCCCGGT
ACAAAGCTCGGTCTGCTTGAGCACGTGTTGCTCGCACTGCCGGGCCCTTGCTGGAATTAA
GTGTTCTAAACTGAATACCTGCATAGTCAGTGGCAATCGCCATTGCTCCGCCTAAGGCAT
CAATCTCTTTTACCAAATGTCCTTTACCGATCCCACCAATGGCTGGATTACAAGACATTT
GTCCTAAGGTATCGATGTTATGCGTCAGCAGTAGGGTTTTTGATCCCATTCTGGCTGCAG
CTAACGCAGCTTCAGTACCGGCATGACCACCACCGATAACAATTACATCGAACCTTTCAT
GAAAATGCATTAGTAAACCTTAAATTTAAACTTTAGTCGGTAACGAACAAACTGTGATTT
TGAGCTGCGCATTTTAGCATTTGATCCGTGTCAGGTGAAAGATCAATTTCACTGCTCAGA
TCGAGTAAGGATCTGCTTAATAGATCTTAAGATCTTTATATAGATCCTTTATTATTCTTA
CTATTAAGGGAGCACTTTTCTGTGAGTAAGCGATTTTTCCTTTTTATAATCAATACTTAA
AAACGATCAGATCCTGTGATCTATTAGCGATCAAACCGAATTAAGCTTGGGGATAGATCG
CCTACTTATCCACAAGGTGGATCATTGACCCGATCGGGTGTTGATTAATACAGGAGTTGA
ACAGATCAAAATAATAGGTTATCCACATATTTATCATTTGAGATCGTAATATGTGGATAA
AGTAGATCTAATCTGTGCATTGATCCTATAGTTATTATTTGCAGGGGATCTTAAAGTTGA
TCTTGCCATTGGGTTAACCAAGCCAGTGCGGGGTCTTCTGGAATATGATCGTATTGAATA
TCTATCTGGATCTTATCCACATAGACTTGTGCACCGCATTCCTCCAGCACTTTTGATAGT
TTTTCAGGTCCCAGACAAAAAGTGTCGTAACTTGAATCACCGATGGCACAGATGGCAAAT
TTTGTCTGGCTAAGATCGGGTTTTTTAACTGCGATCTCATCGAAAAAGGGCATAATATTG
TCTGGTAGATCGCCCGCTCCGTGCGTCGATGATACGATCAACCACAAAGATTTAGGGTCC
AAATCGGTGAGTTTTGGGGTCAAATGGATCTGATTCTCATGCCCAAAACG
>NC_010334.1 Shewanella halifaxensis
GCTTCAAAGGCCAAGCCCATCTGTGTGACAACACCAATCACTTTGTTATTTTCAACAACA
AGATCGTCTACCGCTTGTTGGAAAATACGTAGATTCGTTTGGTGCTGTAAAATTTCTTGG
ATTTTGTGTCGATAAAGTGCTCTGTCTGCTTGTGCGCGAGTTGCACGAACAGCTGGCCCC
TTACTTGAATTTAATGTACGAAATTGAATTCCTGCAAAATCGGTAGCAACAGCCATTGCT
CCACCTAATGCATCAATTTCTTTGACTAAGTGTCCTTTACCTATGCCGCCGATAGCAGGA
TTACAGGACATCTGTCCTAAAGTATCTATGTTATGGGTCAGTAAAAGTGTTTTGGAGCCC
ATTCTAGCAGAAGCTAAAGCGGCTTCTGTACCAGCATGACCACCACCAACAACGATTACA
TCAAACCGTTCATGAAATTGCATTCGACAGCCTTCGATTCTTAAAAGGATAAATTGTTTT
TGAGCGGATCATTTTAGCATTTGCTTTGCTTAAGGTGAACGATCTATTTAGCTTGTTTTG
ATCAGGGTGGATCGCCTTAATAGATCTTAAGATCTTTATATAGATCTCTTATTATGTTTA
CTATTAGGATCGCTGTTTTCGGTGGATAACTCTATTAACCGTTTAAAATCAACAGGTAGC
ACTAAAACGATCTTGTGATCTGATCGCGATCTAACTGCCTTAAGCTTGGGGATAGATCGC
CTACTTATCCACAAGGTGGATCATTGAGCAGATCTGATGTGAAGTAATGCAGAAGTTGAT
CAGATCAAAATAATAGCTTATCCACATATTTATTAAATAAAAAGGTTATATGTGGATAAG
TTAGATCTAATCTGTGCATTACAGAAAAGATAAACAACAAAAGCGGGGTGAAATGAGATC
TTATAGTTGATCTTGCCAGCTGCTAAGCCATGATAATGCTGGCTCTTCTGGAATAGGATC
GTATTGCACATCGATCTGGATCTTATCCACATAGACTTGTGCACCGCATAATTTAAGCTG
CTCGACTAATTTTTCTGGGCCCTGACAAAAAGTGTCGTAGCTAGAATCACCGATGGCACA
TAAGGCAAATTTGATTGCGCTAAGATCGGGGTTTTGGGCTTGGATCTCGTCGAAAAATGG
CACTATATTATCGGGGAGATCGCCTGCTCCATGGGTTGAAGAAACGATTAACCAAAGTGA
ATCTTGGCTAAGATCGCTCAGATTTGGGGTTAAATGAACGATAGTTTCAT
>NZ_CP014782.1 Shewanella psychrophila
AGTCCCATCTGAGTAACAACACCTGTGACACGGCCGTTTTCAACAATCAGGTCATCGACG
CCTTGCTGAAACAGTCTTAAATTCGGTTGGTTTTGCAGTATCTGTTGGATCTTAGCTCGG
TAGAGTGCTCTATCGGCTTGGGCACGAGTGGCTCTAACCGCTGGTCCCTTGCTCGAATTA
AGTGTTCGAAATTGAATACCTGCAAAGTCGGTCGCTACAGCCATAGCTCCGCCCAATGCA
TCAATCTCTTTTACCAGGTGTCCTTTACCGATCCCGCCAATCGCAGGATTACAGGACATC
TGTCCTAAGGTATCGATGTTATGTGTCAGCAATAGGGTTTTAGATCCCATTCTTGCTGCG
GCAAGGGCTGCTTCCGTACCAGCATGACCACCACCAACAACAATTACATCGAACCGTTCA
TGAAAATGCATTACAAAACCTTAAATTAAAACTGACGTCGATAAAGAACAAGTGTGAATT
CGAGGTGCATATTTTAGCACCTGATGACCCCAAGGTGAAAGATCATTTTAGCTCGTTTGA
TCCGAAGAGGATCTGCTTAATAGATCTTAAGATCTTTATATAGATCCTTTATTATTGTTA
CTATTAAGGGAGCGATCTTCTGTGGGTAACCGCTTTTTCCCTTTAGTATTCATGAGTTAG
CAGCGATCAGATCCTGTGATCTTATTATGATCAAACTAATGTAAGCTTGTGGGTAGATCG
GCTACTTATCCACAGGGGGGATCCTTAACCGGATCGGGCCTTGAGTAATACAGAGTTTGA
TCAAAAGAAAATAATAGGTTATCCACATATTTATCATTTTAGATCGTAATATGTGGATAA
GTTAGATCTAATCTGTGAGTCGATCCTTAACTTATCCTTTAAAAAGATCTTAAAGACGAT
CTTGCCACTGTTCTAACCAAGCTAGTGCAGGATCTTCAGGGACATGATCGTATTGCACAT
CGATCTGGATCTTATCCACATAGACTTGTGCACCGCAACTCTCCAATGCTTGAGCTAATT
TTTCCGGTCCTTGGCAGAAAGTGTCGTAACTTGAATCTCCGATCGCACAAATCGCATATT
TAGTGTCACTAAGATCGGGTTTTTGAGACAAGATCTCCTCTAAAAATGGCGCTATATTGT
CCGGAAGATCCCCTGCGCCATGTGTAGAAGAGACGATCAACCACAATGATTTTGGGTCTA
GATCGGCATATTTTGGGGTCATATGTATGATATTTTCATGGCTTAAACCG
>NZ_CP020472.1 Shewanella japonica
TTTGAGTAACAACACCTAAAACTTTATTGTTTTCAACAACTAAATCGTCTACAGCTTGTT
GAAAAATACGTAGATTGGGTTGATGTTGTAAAATTTGTTGTATTTTTTGACGATACAAAG
CTCTATCAGCTTGTGCACGAGTCGCTCTAACAGCTGGGCCTTTGCTTGAATTTAATGTTC
TAAATTGGATACCTGCAAAGTCAGTTGCGGTTGCCATTGCACCGCCTAAGGCATCAATTT
CTTTTACCAAATGGCCTTTGCCAATCCCACCAATGGCTGGATTACAAGACATTTGTCCAA
GGGTATCAATATTGTGTGTCAGTAATAGGGTTTTTGATCCCATTCTGGCAGCAGCTAAGG
CTGCTTCGGTTCCGGCATGACCACCACCAACAACAATTACATCAAACCGTTCATGAAAAT
GCATTTTGTAACCTTGGATAAAATAAATTTCTAATTTAGATCTTTAAACGAAAGACTCTC
TGAGCCGAGTATTTTAGCACCTGGTTTGCTTTTCGGGAATGATCAATTTTCGTCTTTCGA
TCAGAGGAGGTTTGCTTAATAGATCTTAAGATCTTTTTAAAGATCTCTTTGTTATGTTTA
TTATTAGGATCGTACTTTTCTGTGGGTAAGCCTAATTTTCCTTTATATTCAATGGGTAAT
AGATAAACGATCTTGTGATCTAACTGCGATCTAATTCAATATAAGTTGGGGATAGATCGG
CTACTTATCCACAGGGGGGATCTTTAACCAGATCAGGTGTGGATCAATACAAAGTTATGA
TCGGATAAAATAATACCTTATCCACATAGTTATCTTGTAAATTAACTTATTGTGGATAAG
ATTGGCTAATTTTGTGAGTATAAATGAAGATGTTAACTTAATTAGTGGGAGTGATCGACG
ATTGCCATTGAGCTAACCAAGCAAGCGCGGCATCTTCAGGTACTGGATCCATTTGAACAT
CGATTTGGATCTTATTCACAAATGAGATTGCACCGAGTTGATCTAACCTTGAAATTATTT
TTTCTGGACCTTGGCAAAAAGTATCGTAACTTGAATCACCAATAGCGCATAACGCATATT
TTAGCTCTGTAAGATCATCATTTGTGGCGATCAATTGTTGATAAAAAGGCGCTATATTGT
CGGGAAGATCACCAGCTCCATGTGTAGAACTGACGATCATCCATAGGGATTTGGGGTCTA
ATTCAGATAAATTAGGAGTGAGATGTATTTGAGTTTCGTGGCCTAATTTG
>NC_018632.1 Alteromonas macleodii
ATCGTTTTCAACAATCAGATCGTCAACGCTCTGTTGGAACAGGGTTAGGTTTTCTTGATT
TTCAACAATGTCGCGAATGGCGTTTTTGTAAAGCGTACGGTCAGCTTGCGCACGCGTTGC
ACGAACAGCTGGGCCTTTAGAAGAATTCAATGTTCTAAACTGAATACCGCCTTTGTCGAT
AGCCAGTGCCATTGCACCGCCTAACGCATCGATCTCTTTTACAAGATGACCTTTACCGAT
CCCACCAATTGCAGGGTTACACGACATCTGGCCTATCGTCTCAATATTGTGAGTGAGCAA
CAGCGTATTTGCACCCATGCGAGCAGCTGCAAGTGCCGCTTCTGTACCTGCATGTCCACC
ACCTACAACGATGACATCAAATGCTTCAGCATAAAACATGGTTAAACCTCACTATTAACT
TACGATAAGCCGATTAAAAACTAATTTTTCCCACGCAGAGACTGCTGAAAAAAGGGCGCG
TATTTTATCTGACTTATTGGATAAAGAAAATGATTAAATTTTCCTCAAAACCTGTTTTTG
AAAAGGTGTGATCGAATTATAAGATCTTAAGATCTCTTTTAGATCTGTTTATTTTTACTT
TTATTAGGATCATCAAGATCTGTGGGTAACCGATCAAAGCACATAAAGATCATCAAGTTA
CGCGATCAATAACATTGGGAAACCCCGATCCATAACCCTATCTCAAACTTGTGTATAAAT
GGCCTTTTTATCCACACCCCGAATCGTTTGAAAAGTTATTCTTTTTTCGATCAAAGCTTA
TGCACAGTGGTTTGTAGGATCCTATCCACAGGGGTGATCAAGATGTGATCCAACTGGGGA
TAAAATGTTTGCTATTTATGTATCGCGATCAAAAGATCGTGTAGATACGTGCGTTATAGC
GTGATCACATTGTGGAGGAGATCTTTTCCAAAAGCTGTGATTAGATCGCCCGATCGCATT
TATCAACACCTTCAAAAAAACTGCACGTTTTTATGAACGACAAGATTATTTTTTCAAAAC
AGCCCATTTTTCAGGAGAAAAACATAGGAGCTGACCAAAATTCAGTCACTTTTATAAGGT
AGAAGTGGGTCTGAAAGAATGGTTATTTGTTTAACTGAAGGAGATCGTTGAGTGTATCTA
TGAATTGAAACCGTATCGTTTTGGTAAAAAGCGGGATCAACAGACTAAGTGATTCGCTAT
TACTTAGCACAACAGGAACATGCAATAAGGTTTAATGAAGGAAAAGACCT
>NC_015554.1 Alteromonas naphthalenivorans
CCAGTCACCTGATCGTTTTCAACAACAAGATCGTCAACGCTTTGTTGAAACAACGTGAGG
TTTTCTTGGCTTTCTACGATTTTACGAATGGCTTGGCGGTAAAGGGTTCTGTCAGCTTGA
GCACGCGTTGCTCGTACCGCTGGTCCTTTGCTTGAATTCAAAGTTCTAAACTGAATACCA
CCTTGATCGGCAGCCAAACCCATTGCACCACCAAGTGCGTCAATTTCTTTTACCAAATGA
CCTTTGCCGATCCCACCGATCGCTGGGTTACAAGACATCTGTCCAATGGTTTCAATGTTA
TGAGTTAACAGTAAGGTGTTTGATCCCATGCGAGCAGCAGCTAGCGCAGCCTCTGTTCCA
GCATGACCACCACCGACTACGATGACATCAAATGCTTGGGTGTAATACATATCGAACCTC
ACTATTAACGTAAATGGAGTAACTTTTTTCTTTTCTGTACAAGTCGAAAAAAGGGCGCGT
ATTTTAGCTGACTTATTGCATAAAGAAAACGGTTAAATTTTCTTCAATGCTGTTGCTCAT
TTCTTTTCGACCTGGCTCTATTGATCTTAAGATCTTATATAGATCTGTTTATTTTTATTA
TTATTAGGATCAGCAAGATCTGTTAGTAACCCTTTAAAGCAGTTTCAGATCATGAAGTTA
CACGATCTAAAAGGTTGTGTAATACAGATCGATAACCCCCTCATAATCTTGTGTATAAAC
CCCTTAGTTATCCACATGGGCAATTGTGAATAAAGTTACTCATTCTTCAGTAAGAGCTTA
TACACAGTGGTTTGTAGGATCCTATCCACAGCACTGATCAAGATGTGATCGCATTGGGGA
TAAAATGTTGGTTAATACTACTGTTAGATCGTTAACTAAGCATAGAATATGGCTTTCAGA
GCGATCTAACTGTGGATGAGATCTTTCCACAATTTTTGAGTGGATCATATGATCACTGAT
TATCTTTTATTTTGTGATCAGGAAAATAATTGAAAATTTATGGAGGAAACAGAAAAAATG
AGTGCCACAAGGGAGTAATGATCATTATTAATGACACCCTTTTAGAGAATTACGAGGGGG
ATTTTAATGATCTTTTAACGCTTACTGCCTGTGGCTTTTGGTTTAGCGTACCTGATTAGG
TTGATATCTTGGTGTGATATTCTGTGCTTCGGCTTCATCTTGGGTTAAGCCTTCACGTCT
ACTTGGCCCTTGAAAGCGTACTTTGTAAGTATCGTATTCTTTGACTGACT
>NZ_CP014322.1 Alteromonas addita
CCAGTTACCTGATCGTTTTCAACCACAAGATCGTCAACACTTTGTTGAAACAACGTGAGG
TTTTCTTGGCTTTCTACAATTTTACGAATGGCTTGGCGGTAAAGGGTTCTATCAGCCTGA
GCACGCGTTGCACGAACAGCTGGTCCCTTGCTTGAATTTAGAGTTCTAAACTGAATACCA
CCGTGATCGGCAGCCAATCCCATAGCACCACCAAGTGCATCAATTTCTTTTACCAAATGA
CCTTTGCCGATCCCACCGATCGCTGGGTTACAAGACATCTGTCCAATGGTTTCAATGTTA
TGGGTTAACAGTAAGGTGTTTGAACCCATGCGAGCAGCAGCTAGCGCAGCTTCTGTTCCA
GCATGACCACCACCGACTACGATGACATCAAATGCTTGGGTGTAATACATATCGAACCTC
ACTATTAACGTAAATGGAGTAACTTTTTTCTTTTCTGAACAAGCTGAAAAAAGGGCGCGT
ATTTTAGCTGACTTATTGCATAAAGAAAACGGTTAAATTTTCTTCAATGCTGTTGTTCAT
TTCTTTTCGCTTTGGCTTTATTGATCTTAAGATCTCTTATAGATCTGTTTATTTTTATTA
TTATTAGGATCAGCAAGATCTGTTAGTAACCCTTTAAAGCAGTTTCAGATCATGAAGTTA
CACGATCTAAAAGGTTGTGCAATACAGATCGATAACCCCCTCATGATCTTGTGTATAAAC
CCCTTAGTTATCCACATGGGCAATTGTGAATAAAGTTACTCATTCTTCAGTAAGAGCTTA
TACACAGTGGTTTGTAGGATCCTATCCACAGCACTGATCAAGATGTGATCGCATTGGGGA
TAAAATGTTGGTTATTACTGTTGTTAGATCGCTAACTAAGCATAGGATATGGCTTTCAGA
GCGATCTTGTTGTGGATGAGATCTTTCCACAATTTTTAAATGGATCGTGTGATCACTCAT
TATCTTTTATTTTGTGATCGGAAAAATAATTAAAAAATTATGGAGGAATCAAAAAAATTA
GCGCCGCAGAGGAGCAACGATCATTATTAATGACACCCTTTTAAGGAAATACGAGGGTTA
TTTTACTGAACGTTGAGCGCGCTTTCTCTGCGGTTTTTAGTCTAGCGAACCTGGTTAGGT
TGATATCTCGGCGTGATATTTTGTGCTTCAGCTTCATCTTGGGTTAAGCCTTCACGTCTA
CTTGGGCCTTGAAAGCGTACTTTATAAGTATCGTACTCTTTGACTGACTC
>NZ_CP018026.1 Alteromonas mediterranea
TCGTTTTCTACAATGAGATCGTCGACACTTTGCTGAAATAACGTTAGGTTTTCTTGATTT
TCTACAATGTCACGAATGGCATTTTTGTACAAAGTCCTATCTGCTTGTGCACGTGTAGCG
CGAACAGCAGGTCCTTTTGAAGAGTTTAGTGTTCTAAACTGAATACCGCCTTTATCGATA
GCTAGCGCCATTGCGCCACCTAATGCATCGATCTCTTTAACCAAATGACCTTTGCCGATC
CCACCGATAGCTGGGTTACATGACATTTGGCCAATCGTTTCAATATTGTGAGTTAGCAAA
AGTGTATTTGCACCCATGCGTGCAGCTGCAAGCGCTGCCTCTGTACCCGCATGTCCACCA
CCTACAACGATGACATCAAATGCTTCAGTATAAAACATGGATAAACCTCACTATTAACGT
ACGACAAGCCTATTAAAATCTAACTTTTTTCTAAGCACAGTCTGCCGAAAAAAGGGCGCG
TATTTTATCTGACTTATTGAATAAAGAAAATGATTAAATTTTCCTCAAAACCTGTTTTTA
AAGAAGTGTGATCGAATAATAAGATCTTAAGATCTCTTTTAGATCTGTTTATTTTTACTT
TTATTAGGATCGACAAGATCTGTGGGTAACCGATCAAAGGAGATAAAGATCATCAAGTTA
CGCGATCAACAACATTGGGAAACACAGATCCATAACCCCCATTCAAACTTGTGTATAAAT
ACCCTTTTTATCCACACCCCATTTCTTTTTAAAAGTTATTCTTTTTTGGATCAAAGCTTA
TACACAGTGGTTTGTAGGATCCTATCCACAGGCGTGATCAAGATGTGATCCAACTGGGGA
TAAAATGTTTGCTAATTATGTTTATAGATCAAAAGATCGTGTAGTGACGTGGCTTATAGG
TCGATCTTATTGTGGAGGAGATCTTTTACTAATCCTGTGATTAGATCGCATGATCGTCAT
TTTCACTTCGCAAACAAAATTTCGATCGGCGATGTCATTCGTCGCATTTGACTGACAAAA
ACGTATTACCTATCGGCACAAACAATAAAAAAGGGCAGTGAAGAAACGCCTTCACTGCCC
TTAAATCAATCGTTTTTTACTCAATACACGCTTTACATTATCGAACCTGATTAGGTTGAT
AACGCGGCTGTGCAACTGAGCCCTGCATGTCTTCTTGCTCAATAGTCAGTCCTTCACGAC
GACTCGGGCCTTGGAAGCGAACTTTGTAAGTATCGTACTCTTTTATCGAT
>NZ_CP013650.1 Lacimicrobium alkaliphilum
CCACAGTTTTTGCGTGAAACTTCAGTCCCATCTGGGTGACAACGCCGGTTACCCGATCCT
GTTCGATAATAAGATCATCACAGGATTGCTGGAATAAGGTCAGATTCGGCTGTTGTTCGA
GGTGATGTCGGATAGCGTTTTTATACAGGCTACGATCTGCCTGAGCGCGGGTCGCTCTTA
CCGCGGGGCCTTTGCTGGAATTAAGGGTTCTGAACTGGATCCCTGCACGATCTGCTGCCA
GCGCCATGGCACCACCCAGGGCATCAATTTCTTTTACCAGATGACCTTTACCAATACCAC
CTATGGCCGGGTTGCAGGACATTTGCCCGAGAGTATCGATATTGTGGGTCAGCAATAATG
TTTTTACACCCATTCTGGCACTGGCGAGGGCAGCTTCAGTGCCAGCGTGACCACCACCAA
TGACGATGACATCAAATTTTTCGGTATAAAACATCATTACCTCTGCAAGCTGCCTGAATC
GGGGCGCATATTCTATAGACTTTATGGATGAAACGAAACGATTAAAATTCGAACAGCCAA
GGAAATGATCTTCTGTAGTAGATCTAAGATCTATATGGATCTATTAGATTATTATTATTA
CTGTTAAGCACACCAGATCCTTTGGATAAGTGATTTATTTAAATTAAAAACAATAACTTA
CATGGATTTTAACCTTGTGTGTAAGATCTGATCTAAGAGGTATAAGCTGGGATCAAGTCG
GGTTCTTATCCACAGGTGATTTCGGGGTGAAAGTTATTAAGGTGGTAAACATAGGTTTAC
CACAGTATAAGCCTTGTTTTATCCACAAAAATAAAATTATCCGTGATTTTGTGTGGGTAA
CCTCTGTGTATGATCCGTCTGTGCTCCCTGATCTGAGGGCAGATCCTCAGGATCTGCGGT
GGATAAGATCTGACGCCTGTTCGGTGGGAATGATGCGAACAGAGATGGGTATCAGATAAG
AAAGAAGAAAAAAATGTCTGCACAGTGATCAGGACAGCACTGATTCAGACGAATCAGCGT
ACCTGATTAGGGATATAGCCGCTGGTTTTGGTTGTGGCCGGTATATCATCTTCCACGTTT
CTGCGCCGGCTTGGGCCGCTGAAACGAACCTTATAGGTGTCATATTCCTTGATAGATTCA
AAGCAGTATGGACCTACGGCCTGCCCGAGGCTGGTGAGATCATGGTTGGTGATCAGAATA
CAGTTTTTATTCTGACTGTAGCGCTGACGTAACAGGGTACCCAGCCAGCC
>NZ_CP013021.1 Agarivorans gilvus
TACGGGCACGCAGTTCTAAGCCTATTTGAGTAACCACACCAACCACTTGATCATTTTCAA
CGATCAGGTCATCACAGGCCTGTTGAAAGATAGTTAGATTTTCTTGGTTTTCTAAACGGG
TTCGAATTGCAGCTCGATATAAAACACGATCAGCCTGAGCGCGGGTGGCTCGTACTGCGG
GGCCTTTAGAAGAGTTTAGAGTTCTAAATTGGATCCCTGCTGAATCTGCTGCTTGAGCCA
TTAAGCCACCTAGCGCATCAATTTCTTTAACTAGATGACCTTTACCAATACCACCAATTG
CGGGGTTACAAGACATTTGTCCTAATGTTTCTATGTTATGCGTAAGCAGCAAGGTGTTTT
GACCCATGCGTGCCGCAGCTGCAGCCGCTTCTGTTCCTGCATGACCACCACCGATCACTA
TTACGTCATATTGTTGTTTATAGAACATTGCAAATACCTCAAACCAGCCAGATCCCAAAA
GGGTGCGACATTTTACTGGTTAAAGCGGCATAAGGGAATGCTTAGATTAGAATAAGATCT
AGGCTAGATCTCTTATAAATATATATAAGATCTTTTTTTAAAGATCTTTTATTAGATCTA
CTATTAGCAAAGCGATGATCTGTAGATAAGTCATTTTTTAACTTAATGATCATCCACTTA
AAGTAGATCAGATCATGTTAATTAAGGGCGATCTAAACAGGGGAAAAGCTGGGATCTAAA
TTGGTACTTATCCACAAGTGGAACGCTTGGTGTTTTTATCCATAGGAATAACTATAGTGA
ATTAATAGCTATTCCCTATGCTTATCCACAGTGTTTATGTTCAATTTAGTTCGTTTTTCC
AGCTTTCTAACCATGCTGCGGCAGGTTCTTCTGGCACTGGTTCAAGATCAACATCGATTT
CTAAACGCGGTTTTAGTCGAGTGGCAGCTAAACTTTCCAGCAGTAGGTCTAGATCTTTTC
CTGCTCCACAGAAGGTATCGTAACTACTGCTACCAATAGCGACTACGGTATAGCTAACAG
CTGAAAGATCCGGTTGTTGCTTGAGTAAATATTGGTAAAAAGGTTGAAGGTTGTCTGGTA
CATCACCCGCACCATGAGTTGAGCTGCAAATTAACCAAAGCGCTTGCTGATTAAGCTCTG
AAAACTCAGCATCTAAGTGAATTTTGACCTGGTGTTGTTCCTTTAATAGGGCTTCTAATT
CATCTGCCACATATTCTGCAGAACCAAGAGTTGAGCCCACAATGATTTCT
>NZ_CP008849.1 Alteromonas australica
ACCCGTTACCTGATCGTTTTCAACAATGAGATCGTCAACACTTTGTTGAAACAAGGTTAG
GTTTTCTTGGCTTTCTACTATTTTTCTGATCGCTTGGCGATATAGGGTTCTGTCAGCTTG
TGCACGAGTCGCTCTAACTGCAGGTCCTTTACTCGAATTCAGCGTCCTAAATTGAATACC
ACCTTCATCAATCGCTAACGCCATGGCACCGCCAAGGGCATCAATTTCTTTAACCAAATG
GCCTTTACCAATACCACCAATTGCAGGGTTGCAAGACATTTGGCCAATGGTCTCAATATT
ATGGGTTAACAGCAAGGTACGTGAACCCATACGTGCGGCAGCAAGTGCTGCTTCTGTGCC
AGCATGACCACCACCTACTACGATGACATCAAAGGCTTGGGTGTAAAACATGTAAAACCT
CACAGTTAACCAAAATTGAAAAACGATATTTTTTTCAGCAATACCTGAAAAAAGGGCGCG
TATTTTATCTGACTTATTGCCTAAAGAAAATGGTTAAATTTTCTTCAATGGGTTTATTTA
TTTAGGCTCGATCGATTTTAATGATCTTAAGATCTCTTTTAGATCTGTTTATTTTTACTT
TTATTAGGATCACCAAGATCTGTGGGTAAGCCATTAAAGCATTTTTAGATCATGATGTTA
CACGATCAATAACCTTGGGAAACACAGATCCATAACCCCCTCTTTATACTGTGCATAAAC
CCCCTATTTATCCACAATTGATTTTGTGGATAAAGTTATGCATTTCACGATCAAAGCTTA
TACACAGTGGTTTGTAGGATCCTATCCACAGGGCTGATCAAGATGTGATCGTTCTGGGGA
TAAAATGTTTGTTCTTTTCACTGTTGGATCTTATGATCGAGTAAATATAAGGGGTATAGC
GCGATCATCTTGTGGAGGAGATCTTTCCACAATTCTAGTTCTGATCTCGTGATCACTACA
ATGTGATCAGGTTTAAATTCCAAATAATGATGTGATTATTTTAGTTAATAATAAAAAAGA
CCCGAGATTAGGGTCTTTTTAGTCGTATTTATTGATTTATTATAACTATTATAATCATCT
AACTTGATTAGGTTGATACCTCGGCGTCACATTTTGCGCTTCTGCTTCGTCTTGGATCAA
GCCTTCACGTCTGCTTGGGCCCTGAAATCGCACTTTATAGGTGTCATATTCTTTGATCGA
TTCAAAACAATAACGGCCTAATGCGCTTTCGAGATCGGCTAAACTGTGAT
>NC_020514.1 Glaciecola psychrophila
GCCCATCTGTGTGACTACACCGACAACGCGATCTTGTTCAACGATCAGATCATCACAAGA
TTGTTGAAATAATGTTAGATTTTCTTGATTCTCAATAAGCTTACGAATTTCAATACGGTA
TAGCGTTCTGTCCGCTTGAGCACGTGTGGCACGAACAGCTGGACCTTTACTTGAATTTAA
AGTTCTAAACTGAATACCGGCTTTGTCTGTTGCCATAGCCATGGCACCGCCTAACGCGTC
TATTTCTTTTACCAGATGACCTTTGCCTATTCCGCCAATAGCTGGATTACAAGACATTTG
TCCTAGGGTTTCAATATTGTGTGTTAGCAAAAGAGTACTTGCGCCCATGCGTGCAGCTGC
TAGTGCAGCTTCTGTTCCTGCGTGGCCACCACCGACAACGATGACGTCAAAATGTTGCTG
ATAAAACATGATTTTCCTCAAAAGCTAAATGATCAATGTGATCAATTTCTCCCACGTAAA
ATGGGTCGCATATTCTATATAGATTTTAGCGTAAGTAAAATGCTTAAAAACTATTCAATT
TTTGTTTTTTAGATCCCTTAATCTTTATAAGATCTTTTAGATCTTTGTTTATTATTACTA
TTATTAAGCAGCCACTTTTCTGTTAGTAAGTCACTATTATTTATTTATATCAACCACTTA
CAGGCAATGTAACTATGTGTATAAGGTTTGATCAAACTGGTATAAGTTGGGTGTAAGTAG
CTGTTTTATCCACAGGGTGATTTGATCACAATTTTATTCAGTGGATATAAAGTGGTTTTA
CATGAGTTATACATATAATTATCCACAGCAGATAACATCTTTTGATCTAACTGTGTATAA
CTTGTGATCTAAAATTAATATTCACATAGTTAGATCATGATTTATAAGGAAAAGATCAGA
ACTTATCTTGTTAACCTAATATTAGAAGCCAAAACCTGGGACTTGACTCAAAAATATTCG
TCTTTAGTAAAATTAATTTTGATTTAGACTTAAAACTTGGTCAATTATGCTTATTTTGTG
ATTATCACGGCAATTTTGTTTATGAATTCACGACTATTACTTCGCAAACTTACACCAGAA
TTGGTGTGATCGTAGGTGTTTGGGATTCATTTACATGGAGTTTAAGTGGTCAAATTTCTA
TGATATTGATTCTTCCACAGCTAGTTTATAATATTAATTTAGGATTTTAGCGTTTATTAA
TCGTCTAATAATTACCTTTATTTTACTTTTCCGTCCACTTTAAAATCACT
>NZ_CP013932.1 Alteromonas sp.
CCAGTTACCTGATCGTTTTCAACCACAAGATCGTCAACACTTTGTTGAAACAACGTGAGG
TTTTCTTGGCTTTCTACAATTTTACGAATGGCTTGGCGGTAAAGGGTTCTATCAGCCTGA
GCACGCGTTGCACGAACAGCTGGTCCCTTGCTTGAATTTAGAGTTCTAAACTGAATACCA
CCGTGATCGGCAGCCAATCCCATAGCACCACCAAGTGCATCAATTTCTTTTACCAAATGA
CCTTTGCCGATCCCACCGATCGCTGGGTTACAAGACATCTGTCCAATGGTTTCAATGTTA
TGGGTTAACAGTAAGGTGTTTGAACCCATGCGAGCAGCAGCTAGCGCAGCTTCTGTTCCA
GCATGACCACCACCGACTACGATGACATCAAATGCTTGGGTGTAATACATATCGAACCTC
ACTATTAACGTAAATGGAGTAACTTTTTTCTTTTCTGAACAAGCTGAAAAAAGGGCGCGT
ATTTTAGCTGACTTATTGCATAAAGAAAACGGTTAAATTTTCTTCAATGCTGTTGTTCAT
TTCTTTTCGCTTTGGCTTTATTGATCTTAAGATCTCTTATAGATCTGTTTATTTTTATTA
TTATTAGGATCAGCAAGATCTGTTAGTAACCCTTTAAAGCAGTTTCAGATCATGAAGTTA
CACGATCTAAAAGGTTGTGCAATACAGATCGATAACCCCCTCATGATCTTGTGTATAAAC
CCCTTAGTTATCCACATGGGCAATTGTGAATAAAGTTACTCATTCTTCAGTAAGAGCTTA
TACACAGTGGTTTGTAGGATCCTATCCACAGCACTGATCAAGATGTGATCGCATTGGGGA
TAAAATGTTGGTTATTACTGTTGTTAGATCGCTAACTAAGCATAGGATATGGCTTTCAGA
GCGATCTTGTTGTGGATGAGATCTTTCCACAATTTTTAAATGGATCGTGTGATCACTCAT
TATCTTTTATTTTGTGATCGGAAAAATAATTAAAAAATTATGGAGGAATCAAAAAAATTA
GCGCCGCAGAGGAGCAACGATCATTATTAATGACACCCTTTTAAAGAAATACGAGGGTTA
TTTTACTGAACGTTGAGCGCGCTTTCTCTGCGGTTTTTAGTCTAGCGAACCTGGTTAGGT
TGATATCTCGGCGTGATATTTTGTGCTTCAGCTTCATCTTGGGTTAAGCCTTCACGTCTA
CTTGGGCCTTGAAAGCGTACTTTATAAGTATCGTACTCTTTGACTGACTC
>NC_015497.1 Glaciecola sp.
CTGGCGTGAAATTTAAGGCCCATCTGTGTGACTACACCTGTGACCTGGTCATTTTCAACA
ATGAGATCATCGCAAGACTGTTGGAAAATGGTCAGATTATCTTGATGTTCAACAATGTCA
CGTATCGCAGATCGATATAAAGATCTATCTGCTTGAGCGCGAGTAGCACGAACTGCGGGG
CCTTTGCTTGAATTAAGCGTTCTAAATTGGATCCCAGCTTTATCGATAGCTGTGGCCATG
CTGCCACCTAAAGCATCGATTTCTTTAACCAAATGGCCTTTGCCGATCCCACCAATTGCT
GGGTTACATGACATCTGACCTAAGGTTTCAATGTTGTGGGTCAGTAGCAGCGTATTTGAG
CCCATGCGCGCAGCCGCAAGTGCCGCTTCAGTACCCGCGTGACCACCACCGACAACGATG
ACATCAAATTGTTGTTGATAAAACATTTCATACCTCTTCAATCATGCATATCCCAAAAAA
AGGGGCGCGTATTCTATATGTTATTTTGCTGAATTTAAATGCTTAAAATTCAGTCAGAAG
ATCGAACCGATCTTGCTTAATCTTTATAAGATCTATTTAGATCTTTACTTAATGTTATTA
CTATTAGTGATCGCAAGATCTGTGTGTAAGGCTATTAATGCATTATATATCAAACAGATA
CGAGCAAAGTTTTGTTGTGATCATTCGTTGATCTAAATTGTATAGCTTGGGGGTAAGTAG
CGATCTTATCCACAAGCCGATCTGAGACAATTATTATCAAGTGGATATGTAACGATTATA
CAGCAGTTATACAGGATCTTGTGCACAATAAAGGATAAGTTTTGATCTAACTGTGCATAA
AATGTGATCTTATTCACTAAGATCTTCCTGCAATCGTTATTATAGCTGACTTTACCTTAG
TAGATCTCGATCGTCGATCATCTTGTGTATAACTAGTAGATCTAGACCAAAAAAATAATT
TCTTTTTTTTCAAATTAGTCGCTGAGCTAAGTTTTTGGGGCAGTAGAAAGGTATTAAAGG
AGCTTTTTTGGTTCGAATTGACAGGAGAATTGTTTATCTAACGAGTGAGTAAAAGATCTT
TTTGGCAGATCTAACCACTAAAGATCTTAGTGAATTAAGATCTTTAGTACTGGCCATTTA
CACCTACTGAACCACAAGCACGTTGGATTATTTAACTTGGTTAGGTTGGTAACCGGTTGC
TCTGTGAGTTTCTACTTGAGAAGGGATGATTTCTTTACGCCTGCTTGGCC
>NZ_CP013926.1 Alteromonas stellipolaris
CCAGTTACCTGATCGTTTTCAACCACAAGATCGTCAACACTTTGTTGAAACAACGTGAGG
TTTTCTTGGCTTTCTACAATTTTACGAATGGCTTGGCGGTAAAGGGTTCTATCAGCCTGA
GCACGCGTTGCACGAACAGCTGGTCCCTTGCTTGAATTTAGAGTTCTAAACTGAATACCA
CCGTGATCGGCAGCCAATCCCATAGCACCACCAAGTGCATCAATTTCTTTTACCAAATGA
CCTTTGCCGATCCCACCGATCGCTGGGTTACAAGACATCTGTCCAATGGTTTCAATGTTA
TGGGTTAACAGTAAGGTGTTTGAACCCATGCGAGCAGCAGCTAGCGCAGCTTCTGTTCCA
GCATGACCACCACCGACTACGATGACATCAAATGCTTGGGTGTAATACATATCGAACCTC
ACTATTAACGTAAATGGAGTAACTTTTTTCTTTTCTGAACAAGCTGAAAAAAGGGCGCGT
ATTTTAGCTGACTTATTGCATAAAGAAAACGGTTAAATTTTCTTCAATGCTGTTGTTCAT
TTCTTTTCGCTTTGGCTTTATTGATCTTAAGATCTCTTATAGATCTGTTTATTTTTATTA
TTATTAGGATCAGCAAGATCTGTTAGTAACCCTTTAAAGCAGTTTCAGATCATGAAGTTA
CACGATCTAAAAGGTTGTGCAATACAGATCGATAACCCCCTCATGATCTTGTGTATAAAC
CCCTTAGTTATCCACATGGGCAATTGTGAATAAAGTTACTCATTCTTCAGTAAGAGCTTA
TACACAGTGGTTTGTAGGATCCTATCCACAGCACTGATCAAGATGTGATCGCATTGGGGA
TAAAATGTTGGTTATTACTGTTGTTAGATCACTAACTAAGCATAGGATATGGCTTTCAGA
GCGATCTTGTTGTGGATGAGATCTTTCCACAATTTTTAAATGGATCGTGTGATCACTCAT
TATCTTTTATTTTGTGATCGGAAAAATAATTAAAAAATTATGGAGGAATCAAAAAAATTA
GCGCCGCAGAGGAGCAACGATCATTATTAATGACACCCTTTTAAAGAAATACGAGGGTTA
TTTTACTGAACGTTGAGCGTGCTTTCTCTGCGGTTTTTAGTCTAGCGAACCTGGTTAGGT
TGATATCTCGGCGTGATATTTTGTGCTTCGGCTTCATCTTGGGTTAAGCCTTCACGTCTA
CTTGGGCCTTGAAAGCGTACTTTATAAGTATCGTACTCTTTGACTGACTC
>NC_016041.1 Glaciecola nitratireducens
ACCAAATGACCTTTACCAATGCCACCTATCGCAGGGTTACATGACATTTGTCCAAGTGTT
TCAATACTGTGCGTCAGCAATAGTGTATTTGCGCCCATGCGTGCGGCTGCAGTTGCAGCT
TCTGTACCTGCATGCCCACCACCGACAACAATGACATCAAAATCTTGTTGATAAAACATT
TGCACTTGCCTCAATTTAAACCAGGGTCAACTTTTCACCTTGCTGATAACTATTACCCTA
AAATCGATAATTTCTTTAGGGTTTGAATCGCAAAGTCTAAACGTAACTCGTAGATACTAA
CAAATATTTGCTTAAAACATCCCTTAAAAAACGGGGCGCATATGTTATACGAGTTTAGGT
CTTTTTGGAATGCTTATTATTTGAACATTAACTTTGCTTGGTTAAACTTTTAGAAGATAT
TGTTGTTCAGCAAAACACGTTCATATTTGATAAGCATGAATACATTTTCGCTTTGTTGGT
AAATTTGATCGTAGTTTGTGTTTTTAGGTTAATTTGGGCCTTAAAAAAAAGTGGATAAAT
TTAGGTGTTTCGATTTCCTTATAAATATAGAGATCTTAGATATATAGGTTATTATTATTA
TTATTAAGCAAGCCGTTTTCTGTTGATAAGCCTTTTTTTAATATAAATAACAATAATTTA
TATCACTTCAAACCCTGTTAACAAGAAGGTGTAACATCGGTATATACTCGGTATAAGTAG
GCCTTTTATCCACAGGCAAAATAATCGTAAAAACTGTCCAGTGAGTGATCATAACTTTCG
TACAGTTTAGGATCGATCTTATCCACAGCACTGAAGATCAGGTGTGGATATTGTGTATAA
CTTGTACATTAAATAGAAATATTTGTTAAGTTATTCACTGTAAGTATCTTACTTTGTTGC
TTTTAATATATCAGCTACACACTATGATCAACTTTCATGCTACTTATGCACATTTTGAAA
GGTGTCTGAATTACACACAGAATGGGATGTGCTAAATAAAGTAGAGAATAAAAAGAAACT
CGCAGATAAAACAGCCTAAATAAGCCATTTATCTTTGATTTTATAGCCAGTTCCAGGGTC
TGTATAAGCTCCCACTGCAGAAGAAACAGCCATAATTAACATCTAAATCCATTCAATTTG
GCCTACTTTGCTATAGACACTAAAGACAATTATGGTGAGAAAGGAGAATATTATATTGTT
AACTAGGTCATTTTTTTAAATTGTGCGTTTCTAGTAGGCTGACTGTTGCA
>NC_017506.1 Marinobacter adhaerens
CAGGTCCGTCTGGTGACGAAAACTTTCCCTGACCTGGCGCTTTACCCGGTTTCTCTGGAC
TGCAAGCTTCAGGTTTTTCTTCGAGAAGATCAAACCAATCCTGGCGTGACCGAGATTATT
CGGTGTAGCCAGGATCAGAAAATTCCGGTGCGGAACTTTCAGCTGCACGTCGTTGAAGAC
TTTGCCGTAATCAGCAGGTCGCAAGAGACGATGTGATTTCGGGAAACTCAAAGCCTTCAT
GAGGCAATCAGAGCTTACGCGGACAGACGTGCGCGGCCCTTGGCACGACGACGGGAAATA
ACCTTGCGACCGTTGGCAGTGGCCATACGGGCACGGAAACCGTGAACGCGCTTACGCTTC
AGGACGCTTGGTTGAAACGTTCTTTTCATGGTGATGATCTCACAATTCGTAAGTTGGAAA
TTCAGTAACTGGCTGGAAAATGAACAGCCAAAACAGGAGCGGCATTCTATTCAAATACCG
GGGGGAATTCAATGCTTATTGCTAGGGGGTTATGCGCATGCCCGAAATTCGGAATCAGCC
AGGTCAGCTAATAAATTCAGTAAGTCTTTTTAGAATTCTTTTAAGGATTAATTATTACTG
TTATTAGTACCGCAGGTTTCTGTGGATAAGCGAAGAAAAGATCAGAAAAACAGTTCGTTG
GGCGGTTTATAAGGGTATTGATAAGGCGCCCTGAGATCTGTGGACGATGGCAGGGTGAAA
TGTGGGTAAGTCGTTTTCGAAGGGAGGTGCAAAGTTATCCCCGGTTGCATCCCGTGGTTC
CTAACAGGGTTAAACCCGGGCTGTACACACAGGGCTGTGGGTAACTTTCATTGTAGGAAT
TTTCTGTACACAAGGTTGTAGGTAAGTTCGTAAAAAATTGAAATATAAAGAAATAAATTT
CCACAGGCTGTTCATGAACTGGCTTTAGCCCTTTCACTGGAGGGCCGGTCGGGTTAGAAT
TCGGGGTCATCTCACAGGACAGGAAGTCCCTTGTCCGTTCAGAGACATTTCAGGGTTATC
GGGAGCAGGCTGTCGTGCCAAACAGTATGTGGCATCAATGTCTTGAAGTACTCCGGGACG
AGTTTCCCGCACAACAGTTCAATACCTGGCTCAGGCCCCTGCAGTCCGATCACCGGGAGG
GGCAGCTGATGCTGTTCGCCCCAAACCGTTTTGTCATGGATTGGGTAAACGAAAAGTACC
TGCGACGTATCGAAGAGGTGCTTAAGGATCTGAACGGTGGGCAGGCGCCC
>NC_017067.1 Marinobacter hydrocarbonoclasticus
GAAGGTTTCCCTTACCTGACGCTTGATCCGGTTTCTCTGAACGGCGAGCCGAAGATTCTT
CTTGGAGAAGATCAATCCGACCCTGGCGTGTCCGAATGAATTGGCAGAGGCCAGGATCAG
AAAATTCCTGTGCGGAACTTTCAGCGTTACGTCATTGAAGACCCTGCTGTAATCCGAAGG
TTTCAACAGTCTGTGAGACTTCGGAAACGTCAAGGCCTTCATGAGGCAGGCTTCAGATTA
CGCAGACAGGCGTGCACGGCCCTTGGCACGGCGACGAGACAGTACCTTGCGACCATTGGC
TGTCGCCATACGGGCACGGAAACCGTGAACGCGCTTGCGCTTCAGGACGCTCGGTTGGAA
TGTTCTTTTCATGGTGATGTTCTCACAAATCGTCGATGGACATTGATCAGTGGCTGGAAA
ATAGACAGCCAAAACAGGAGCGGCATTCTAGTCAAATACCGGTGCAAGTTCAATGGTTAT
GGTTTGGTCAGGCAAGATTCTGGCATGGGTACTAACCGACATGGCGAGTAATAGAATCTG
TAAGGTCTTTTTAAAATTCTTTCAAAGATATTTATTACTGTTGTTAGGCACCTTGATTTC
TGTGGATAAGGGAAAATTCATGCGAATAATCATGAAATTAACGCCATGACAAAGCTTGTG
ACAGATACCGGTGAGCCCTGTGGATTTCGTCATCACGGATTGTGCACAAGTGGGATGGGT
GATGGTGAACCGAGTTATGCAAGTATCCGTCAAGATCTTTCCCACAGGACTGAACCCCGG
GTTTGCACAAGCTTCTGTGAATAACTTTTTTTCAGGCATTTTCTGTACACAAGGCTGTAG
ATATGTCTGAAACAATATGAAAACTATGAAGAAAAGTTTCCACAGGGTGTTTATGACAAA
GGTTTCCGGCCTTTTACTGAAGGCTCGTGCAGGTTAGAATCTCCGGTCACTTCAGGCACC
GGTTGGCGTTGGTTTAACGGTGCCTTATCAGTCAGGTTTTCGGGAGCAGGCGGTCGTGCC
GAACAGTATGTGGCATCAATGTCTTGAAGTACTCCGGGATGAGTTTCCCGCACAGCAGTT
CAATACCTGGTTGAGGCCCCTTCAGTCTGATCACCGGGAAGGGCAGCTCATGCTGTTTGC
CCCGAACCGGTTTGTGATGGACTGGGTCAACGAAAAATACCTTCGCCGTATAGAAGAAGT
ATTGAAGGATCTGAATGGTGGTCAGGCGCCACGAGTCATGATGAAAGTGG
>NZ_CP017715.1 Marinobacter sp.
AGATCGGTCTGATGCCTGAAGGTTTCTCTGACCTGTCGCTTTATCCGGTTTCTCTGAACA
GCCAGCTTCAGATTCTTTTTGGAAAAAATCAGACCGACCCTGGCATGACCGAGTTTATTC
GGCGTTGCCAGGATCAGAAAATTCCGGTGCGGAACTTTCAGCTGTACGTCATCAAAGACT
TTGCCGTAATCAGCTGGCCGCAGAAGGCGGTGCGATTTCGGAAAATTCAAAGCCTTCATG
AGGCGGACAACAGGTTACGCAGACAGACGTGCGCGGCCTTTGGCACGACGACGGGAAATA
ACCTTACGGCCGTTTGCTGTGGCCATACGGGCACGAAAACCGTGGACGCGCTTACGCTTC
AGGACGCTTGGTTGAAACGTTCTTTTCATGGTGATGATCTCACAATTCGTCAGTTGGTAA
TTCAGTCATTGGCTGGAAAACGTACAGCCAAAACAGGAGCGGCATTCTATGCAAATACCG
GGGGGAATTCAATGTTTATCGATAGGGGCTTATGCCGATGGGATGGGTACGAGTTGTTCA
CCGCTGAATAATTACATTAGTAGGTCTTTTTAGAATTCTTTTAAAGATTAATTATTACTG
TTATTAGGGAAGGCGTTTTCTGTGGATAAGCGATTTTAAAGACTGATAGTCAAAGGGTTA
GGCGGTTGACAATAGTTCTGAAAACACGGGGTGAGCCCTGTGGATGACTGGATAACGAAA
TGTGGGTAAGTGAGTTTTGGTAAGCAAGGGTGAGTTATCCACCGAGGGTTCTTGTGGTTT
CACACAGGGTTGAAGGCAAGGTATACACACAGGGGTGTGGGTAACTCCCACGACAAGAAA
TTTCTGTACACAAGGTTGTAGGTAAGTCTGTAACTATTTGAAAAGAATGTTTTAAAATTT
CCACAGGCTGTTTATGAAAGGCGCTGGACTCTTTCACTGAAGGGGCCGTCAGGTTAGAAT
CCGTCTTCATATCTTCAGACCGCAGTTTATTTGGGCCGGTCTTGGACATTTCTGGGTTAT
CGGGAGCAGACGGTCGTGCCGAACAGTATGTGGCATCAATGTCTTGAGGTACTTCGGGAT
GAATTTCCCGCGCAACAGTTCAATACCTGGCTCCGGCCCCTGCAGTCCGATCACCGGGAA
GGCCAGCTGATGCTGTTTGCACCAAACCGGTTTGTGATGGACTGGGTCAACGAAAAGTAC
CTGAGACGTATAGAAGAAGTCTTAAAAGATCTGAATGGAGGCCAGGCGCC
>NZ_CP011494.1 Marinobacter psychrophilus
TGTACAGCCAGCTTCAAGTTCTTTTTTGCAAATATAAGACCGACTCTGGCATGTCCAAGA
GAATTGGGCGTTGCCAGAATCAGAAAATTCCGGTGCGGAACTTTCAGTTGCACGTCATCG
AAGACCTTGCCGTAATCAGCCGGTTTGAGCAGGCGATGCGATTTCGGAAAACTCAAAGCC
TTCATGCGGCAGACCAAAAATCACGCAGACAGACGTGCGCGACCTTTTGCACGACGGCGA
GCCAGAACTTTACGGCCATTTGCAGTGGCCATACGGGCACGAAAGCCGTGAACGCGCTTA
CGCTTCAGTACGCTTGGTTGAAACGTTCTTTTCATGGGAATGATCTCACAATTCTGGATT
AGGAATTCAGTCTGTGGTTGGAAAATGAACAACCAAAACAGGAGCGGTATTCTATGCAAA
TTTTTGTGGGAATTCAACGCTAATAAACGGGTTGTTTTTATGGGTGTGGGAATAAGCTCT
AGAGGTTCGGCCAATGGTCTTTGTCATTGGGTGTCTTATCCGAGCAAAAAATGTAAAAAA
CGCCCAGCTAACAGTAGTAATTGTTCTTTTATAATTCTCTTTAAAGATTGAATACTACTG
TTATTACACAGGCCTTTTTCTGTGGATAAGCGATTTAAACCGATATAAATCATAAACGTG
TCCAGTTGGTGAAGGTGATGATAAGTGCCAGTGGGCGCTGTGGATAAGGGAGATACGGAT
TGTGGATAACTTAAGGCTGGGAATATTGGGTTAGTTATGCACCATGTGTACTCAGGTTTT
CCACAGGGGTTAGGAGTGGATACACACATACCTCTGTGGGTAACTCTTAAGCTTTTTATT
TTCTGTACACAAGGCTGTCAGTAAGTACCTAATTAACTGAAATATATGCTTATTTTTTTC
CACAGGCTGTTTATGAATTGCTTCGAGTACTTTTACTGATCGCCTCGGCAAGGTAGAATC
GCGAGTTCTCTTCAAGGGCCAGTGGTGTAAGAATCGCATGGCCTCAGAAAAATGCAGCGT
TTTGTTATCAGGTGGTGCCGATACGGTATGTGGCAGCAATGTCTTGAAGTACTCCGGGAC
GAGCTTCCGGCACAGCAGTTCAATACCTGGTTGCGACCTCTGCAGCCAGATTTGCGTGAT
GGTCAGTTGGTTCTTTTTGCTCCGAACCGATTCGTAATGGACTGGGTGAATGAAAAATAC
CTTCGCCGTATCGAAGAAATACTGAAAGAGCTGAATGGCGGCCACGCCCC
>NZ_CP007152.1 Marinobacter salarius
GGTATTCCCGTTCGTGCCTGAAGGTTTCCCGAACCCGGCGTTTAACGCGGTTTCGTTGTA
CAGCCAGTTTGAGATTCTTCTTTGAAAACACCAACCCAATCCTGCGTGCCCCAGAGTATT
GGGTGTGGCCAGGATCAGGAAATGTCGGTGCGGAACCCTTAGCTGTACGTCATCGAAGAC
TTTGCCGTAATCGGATGGCTTGAGCAGCCGGGACGATTTTGGAAAGGTCAAAGCCTTCAT
CAGGCGGTCAATGTCTTATGCAGACAGACGGGCACGGCCCTTGGCGCGACGACGGGAAAT
TACCTTACGGCCGTTGGCGGTTGCCATGCGGGCACGGAAACCGTGAACGCGCTTACGCTT
CAGTACGCTTGGTTGAAACGTTCTTTTCATGGTGTCGGTCTCACATTACAGATGTTGGAA
ATTCAATCGTTGGCTGGAAAATGAACAGCCAAAACAGGAGCGGCATTCTATGCAATGTGG
CGGTGGAATTCAATGGTTATTCGAGACCAGTGTCGGGTTATTTCCATCTCCGCTGATTCA
CGGTTCAGGTAATAAATTCATTAGGTCTTTTTGTATTCTCTTTAAGGATTATTATTACTG
TTATTAGGCAGGCCTTTTTCTGTGGAAAACCGATGGAATTGATTTGGAAACAGGGGATTG
GATGGTTCATAAAGTGGTTGAGAAGTGGGGATGAGGCCTGTGTATATCCGAGGCAGGAAA
TGTGGGTAAGTTGGAGGTTTGCTCAGATCGCGATTTATCCACCGAACATCGGGGTGTCGT
CCACAGGGTTGAGAGCGCTTTGTACACACAGGTCTGTGGGTAACTTTTTCTGCACGATAT
TTCTGTACACAAGCCTGTAGGTAAGTCTGTAAAAAATTGAAATAAAAGAAAATAAATTTC
CACAGGCTGTTTATTAAATGCGTTTGGCTCTTTCACTCGGGAGGCCCTCAGGTTAGAATC
CTTGGTCATCTCTTTCGTCGGGTCATGGAGATCCGTGACGAGAAATTTCTGAGGCATCGG
AGGCAAGACTGTCGTGCCGAACAACATATGGCATCAGTGTCTGGAAGTACTCCGGGACGA
GTTTCCCGCCCAGCAATTCAACACCTGGCTTAGACCCTTGCAGTCGGATCACCGCGAGGG
TCAGTTGATGCTGTTCGCACCCAATCGGTTCGTCATGGACTGGGTGAACGAAAAATACCT
CAGAAGAATTGAAGAAGTCCTGAAGGATCTGCACGGTGGCCAGGCACCTC
>NZ_CP011929.1 Marinobacter sp.
CAGGTCCGTCTGGTGACGGAAACTTTCCCTGACCTGGCGCTTTACCCGGTTTCTCTGAAC
TGCAAGCTTCAGGTTTTTCTTCGAGAAGATCAAACCGATCCTGGCGTGACCGAGATTATT
CGGTGTCGCCAGGATCAGAAAATTCCGGTGTGGAACTTTCAGCTGCACGTCGTTGAAGAC
TTTGCCGTAATCAGCAGGTCGCAAGAGACGATGTGATTTCGGGAAACTCAAAGCCTTCAT
GAGGCAATCAGAGCTTACGCGGACAGACGTGCGCGGCCCTTGGCACGACGACGGGAAATA
ACCTTGCGGCCGTTGGCAGTGGCCATACGGGCACGGAAACCGTGAACGCGCTTACGCTTC
AGGACGCTTGGTTGAAACGTTCTTTTCATGGTGATGATCTCACAATTCGTAAGTTGGAAA
TTCAGTAACTGGCTGGAAAATGAACAGCCAAAACAGGAGCGGCATTCTATGCAAATACCG
GTGGGAATTCAATGCTTATTGCTAGGGGGTTATGCGCATGCCCGAAATTCGGAATCAGGC
AGGTCAGCTAATAAATTCAGTAAGTCTCTTTAGAATTTTTTTAAGGATTAATTATTACTG
TTATTAGTACCGCAGGTTTCTGTGGATAAGCGAAGAAAATAACAGAAAAACAGTTCGTTG
GGCGGTTTATAAGGGTATTGATAAGGCGCCCTGAGATCTGTGGACGATGGCAGGGTGAAA
TGTGGGTAAGTCGTTTTCGAAGCGAGGTTGAAAGTTATCCCCGGTTGCATCCCGTGGTTC
CTAACAGGGTTAAACCCGGGCTGTACACACAGGGCTGTGGGTAACTTTCATTGTAGGAAT
TTTCTGTACACAAGGTTGTAGGTAAGTTCGTAAAAAATTGAAATACAAAGAAATAAATTT
CCACAGGCTGTTCATGAACTGGCTTTAGCCCTTTCACTGGAGGGCCGGTCGGGTTAGAAT
TCGGGGTCATCTCACAGGACAGGAAGTCCCTTGTCCGTTCAGAGACATTTCAGGGTTATC
GGGAGCAGGCTGTCGTGCCAAACAGTATGTGGCATCAATGTCTTGAAGTACTCCGGGACG
AGTTTCCCGCACAACAGTTCAATACCTGGCTCAGGCCCCTGCAGTCCGATCACCGGGAGG
GGCAGCTGATGCTGTTCGCCCCAAACCGTTTTGTCATGGATTGGGTAAACGAAAAGTACC
TGCGACGTATCGAAGAGGTGCTCAAGGATCTGAACGGTGGGCAGGCGCCC
>CP007151.1 Marinobacter similis
TCTGGTGCCGAAAGGTCTCCCGAACCTGTCGCTTGATCCTGTTTCTCTGGACCGCGAGTT
TCAGATTTTTCTTGGAAAAAATCAAACCGATCCTGGCGTGTCCGAGATTATTCGGTGTAG
CAGGATCAGAAAATTCCTGTGCGGAACTTTCAGCTGAACGTCATCGAAGACTTTGCCGTA
ATCAGCCGGTCTGAGCAGACGGTGCGATTTCGGGAAACTCAAAGCCTTCATGAGGCGCGC
TGGTTACGCTGACAGACGTGCGCGGCCTTTGGCACGACGACGGGAAATAACCTTGCGACC
GTTGGCAGTGGCCATACGGGCACGGAAACCGTGTACGCGCTTACGCTTCAGGACGCTTGG
TTGAAACGTTCTCTTCATGGTGATGATCTCACAATTCGTAAGTTGAAAATTCGTATGTGG
CTGGAAAATGTACAGCCAAAACAGGAGCGGCATGATATGCAAATGCGGGGGAAAGTTCAA
TGGGTATCGATAAGTGGTTTTCACAGGTGCTCATTGGCCGGACTAACCTGAACAGATCTA
GACCAGATAATAAAATCTATAGGTTCTTTTAGATTTCTCTTTAAGGATTAATTATTACTG
TTATTACTGAGGCCGTTTTCTGTGGATAAGCAAAGAAAATGCATCTAAGCCAGTAAGTTA
CGGAGATGATAAGGGGGCTTACAAATACCGATAAGCCCTGTGGACAGTGGCACTACGAAT
TGTGCATAAGTGACTTCGGGTGATCACATCCTAGTTATCCACCGTTCGGTCCTAGGGTTT
CACACAGGGTTGAAGGCAGGGTATGCACAAGGGGGTGTGGATAACAGTTTTTGAAAGAAT
TTTCTGTACACAAGGCTGTAGGTAAGTCTGGAACTAATTGATAAGTTTATTCTTTTATTT
CCACAGCCTGTTCATGAAATAGTCGGCGGTCTTTCACTGGTGGGCCCATCGGGTTAGAAT
CTCGCGTTATCTCTTTGGATTGGATGTCTCGCAATTCTGATCTGAGACATTTCTGGGTTA
TCAGGAGCAGGCTGTCGTGCCGAACACCATGTGGCATCAATGTCTTGAAGTACTCCGGGA
CGAGTTTCCCGCACAACAGTTCAACACCTGGCTCAGACCCCTGCAGTCCGATCTCCGGGA
GGGGCAGCTGATGTTGTTCGCTCCAAACCGGTTTGTTATGGACTGGGTTAATGAGAAATA
CCTTCGACGTATAGAAGAAGTGTTGAAGGATTTGAACGGGGGCCAGGCTC
>NC_007912.1 Saccharophagus degradans
CGAGATTGGGCTGGTTTTCTAATATTTCGCGTACAGCCGCTTTGTAAAGTGCGCGGTCTG
CTTGAGCGCGGGTTGCGCGCACGGCAGGGCCTTTGCGGCTGTTGAGAATGCGGAATTGGA
TGCCGCCTTTGTCGGTTGCCAGCGCCATGGCGCCGCCAAGGGCATCAATTTCTTTTACCA
AATGGCTTTTGCCAATGCCGCCTATGGCGGGGTTACAGCTCATTTGCCCCAGAGTTTCTA
TGTTGTGGGTGAGCAGAAGGGTTTTACATCCCATACGCGCTGCAGCTAGGCAGGCTTCGG
TGCCAGCGTGGCCGCCGCCAATAACGATCACATCGTACTGAGTGGGGTAAATCATCTAGT
CAAAATCCAACAAGCATTAGGCCGAAAACATCGGCTTGGGTAAGAGGGCGGCCATTATAG
GGATACTTGCCCAAAAAAAGAACAGTTTTCTTTGGAGTTGCTGGGTTAGCTAGGTGGGAT
TATGCGGTTTGAAAATTAAATTTTTGGTTTTTTGAATTTTAAGAAATTTATATATAAAGA
AAATATATAAAAAAGAATATATGAATGTATATGTATATATAAGGATTATTCTTAATGTAA
TTATATAGGCGAGCTGTTTCTGTGGAAAACTATAAAAAACGTATATAAAACAAAAACATA
CAGCTTTGATAGCTTTGGGTTAACCCCTTAACTAACGGGGGTGAAAGGGTACTTAAGCCT
GTGGTCAAAAGTAGCGGTTATACACACTGGTTATAACTTGTTCAATTTTAGAAATTTTAA
TCCATAAACAGTTTTCAGCTTACCCAAGTTCTATACCGGATTTATCCACACCCCCTTGGT
TGACTCCCCTGTTTTTTGAACAACTACGCGGGTTAAATGTGAATAACTTGTACGCTAATG
TGATTAACCTGTGTGTATCAAGTGCGAAAGGGGCATGTAAAGTGTGCGCAGAAATTATCG
CTCAATAAGCAAGCAACCAAAAACACGCAGCAACAAGCAGCAAAAAATAATTAGAAATAA
TTTCAAAAACCCCAAAAAATTTTTTCTAAAACAGCCTTAATACCCAAATTCCACCCAAAA
AAAATGCCGCAGAGCAAAAAAACTCAACGGCATTTCTATTAATCACGTACTTAAACAGCG
GCCACCAACCCAAAAGCCCCTGTAACCTGTCTACTGAAAGCTGTCCCCTATCACTACTTA
CCTATACAAAAACTACTAAAAATCTTGCCTAGCAAGTCATCGGGCGTAAA
>NZ_CM002299.1 Congregibacter litoralis
CACCTGCAAGCCCACCTGGGCCTCAATGATTGCGCGAATTGCATTGCGGTACAGCACACG
ATCTGCCTGGGCGCGGGTAGCACGCACGGCTGGACCTTTACGATTGTTCAAAACGCGAAA
TTGAATGCCCGCCTGGTCCGTGGCTTTTGCCATGGCGCCGCCAAGGGCATCGATTTCCCG
AACCAGGTGACTCTTACCGATCCCACCGATGGCCGGGTTACAGGACATTTGCCCGAGAGT
ATCAACGGAATGGGTCAGAAGTAGCGTCGCACAGCCCATCCGTGCTGAGGCTAGAGCAGC
TTCAGTGCCGGCATGTCCGCCACCGATAACGATGACATCAAATTGTGATGGGTAATCCAT
GGATCGATTGTAGCTGCTCTGGCCGGTTATCCAGAGAAGTTTCTCCTGGTGTGTTTTTTG
ATGTTGGTCGTTGTCAAAATGTCTTTCGCGTCATTCTTCGTACCTTGCAAAATCGGTCTG
CGGATATTGCAAGGGCCGCGGATTATAGGCCGGCCATAAAATCCTGCAAGACGCGGTTTG
TTTATGTTTATAAATAATTAATTAAGTACCTTTATATAGGTATGTTTATTTATTGATGTT
GTTATTAAGGAGCCTTTTTTTACGTATAAGTCGGTTTTCGCCAGTAAATTCAATACGTTA
TCTCAATGACAAGGCTGTCAACAGAGTCTGTAAGAAGCCTGTAAGGGCGACGCATGGATT
TGGGATAAGTCGAGACTTGCTGACAGCGCTGGCTTTGTCCCCTGCTAAGACTTTTTTCAT
ACCGTTTTTTTACCGGGACTTATTACTTACGTGGATAAGCTGGGGAAACGCTTTGGATTG
ATCGCCTACCGAACCGGTTAGCCTGGTTTGCTCAGATAGTCCGGTTACATTATTTACCGA
TGCAAAAGCTGCCAAAAATCTCGCCGAGCAACTCATCGCTGCTAAACGACCCGGTAATAC
TGCCAAGACTATCCTGGGCGTAGCGCAGGTCTTCGGCGATGAGCTCAGCGGCCCCGTGAT
CCTTTAGTTGCAGCAAGCCCTGGGCAAGGTGCCCGGCACATTCCTCCAGGGCGAGGACGT
GGCGTTCCCGGGCACTGAAATCGGAGCTTTCTGTGTCAGCGATGCCCGCGGTTGTCAGAA
GATGACGGCGAAGGAGGTCGATCCCATCGCCGCGCAGGGCACTGAGGCAGATTTCGTTAA
TGTCACCGGTAGTAAAGGTGGCTGGGATATTTTGGATATCACACTTGTTG
>NC_010995.1 Cellvibrio japonicus
CATCGACCGCCTGCTGGAAAATCCACAGGTTGGGCTGGTTTTCCAGGGTGTGGCGAATCG
CGGCTTTATACAGGATCCGATCCGCCTGGGCGCGGGTAGCGCGCACCGCCGGACCCTTGC
GTGCATTAAGTACACGAAATTGAATACCGCCCTTATCGGTAGCGAGCGCCATAGCACCAC
CCAGGGCATCAATTTCCTTCACCAGATGACTTTTACCGATACCGCCAATAGCCGGGTTAC
AACTCATCTGGCCCAGGGTTTCTATGTTGTGCGACAGCAGCAGGGTTTTGCAGCCCATGC
GCGCCGCGGCCAGGCAGGCTTCGGTACCGGCATGGCCGCCGCCAATCACAATCACGTCGA
AACGATCGGGGTAAATCATTGCTTACTACCTTGCAGACCGGCTGCGGAAAAACCCTGGAG
AGGTGAGGGGAAACAAAAGGGGCGACATTATAGAGCGAGTCTTTGTTTTGCACAAAACTT
GTACAGGGAATAATCAGTTTCCGGTTTATTCACAAAAATGGTTCGCGTTACAACAAAGGA
GAAATTTTTTAGAAATGAAATATAGAAATGTTGATTAGGAAAAGATTGATACTGTTATTT
TATATAGTGCACTCCCAATTTGTGGATAAGTTAGTTTTATATAATATTTTCAATAAGTTA
AATCATGGAAAACCCGTGTGAAAAGCTACTGGAAAACCGGGGTTAACCTGGGATTTAGCT
GTAGATCAAAGCCCGGGTTATACAGAAATTCCAAAAACGGCGACTTATCCCCAAAAGCAT
CGCCAGTTTATGGCAAGCCAATACACAGATATACCCACACCTGAACAGGTTTACCCCTGA
AAAAGTATTGTTAAACAGGGAGTTATCGCTGATTTTTGATATTTTCTGTGGATAACCTGT
GTAACTGTGTGGAAAAAATTGGCGATAAGTCGGTATAAAGGTTTTTGTTAGAGGAATCTT
TGCTGGAAAATACACCAATCCCGATATGGTTTACCGGGAAAGAGTCTGAGAAGGATTTAA
GAAAACTTGATGGGGAAAATACCAGGAAGGGGTTATTTGCCGATACAAAAACTGCTGAAG
ATACGCCCAAGCAAATCATCCGGGGTAAATTCACCGGTAATCTCACCCAGCGCATGCTGA
GCCTGGCGCAGGTCTTCTGCCAGTAATTCACCGGCTGCAAAGCCTTGCAGTTGCGCCTGG
CCGGCGTTGAGGAAGTGTTGGGCGCGTTCCAGCGCATCCAGGTGGCGGCG
>NC_012997.1 Teredinibacter turnerae
ACGGTCGGCGCCAGGAAGGTCACGCCCATTTGCGTCACCACACCGCGCACTGTTTCACCC
TCGACCACTAAATCGTCTGCCGCCTGCTGAAAAATAGTGAGGTTGGGCTGGTTCTCGAGG
ATTTCCCGCACCGCGGCTTTGTACAACACACGGTCTGCCTGGGCGCGCGTTGCACGCACG
GCAGGGCCTTTGCGGTTGTTCAACACGCGAAACTGAATACCGCCTTTGTCGGTCGCCTTA
GCCATTGCACCGCCAAGCGCGTCGATTTCCTTCACCAGATGACTTTTACCGATACCACCT
ATAGCCGGGTTACAGCTCATTTGGCCCAGCGTTTCTATGTTGTGACTCAAAAGTAAGGTT
TTGCAACCCATACGTGCTGCCGCCAGACAGGCTTCAGTGCCTGCATGGCCACCGCCAATC
ACAATAACGTCAAATTTGTCAGGAAAAATCATAGCAACACCGGTGCCGGACTCAGGGCGC
GACATTATAGAGATTGTTGGTTAAAAAAAGAACGGGGAGAATTACCGTTAGAAACGGTTT
ATTAATAAAGAAGTAAGAATATAAGTATGTATATATGAAGGGGATTTATTCTTATATTAA
TTATTAGTCTCTACGTTGTTCGGGTATAACTCGATTTTTCCTTTAAAAATCAATTAGTTA
TAAGAATGATAACTTGCTAAAAACTGCGGTATAAGCAGAGCGTAAGCTGGGGTGTAGCTG
TTTAAAATAATGGGGTATATCAACTGGCTTATTTATAACCATGTATTTCTGTGTACGCTT
TGAAATATTACACAATGGTTACACTCAGTATTTCCGTATTCTTGTACACACTGCTGATTA
GTTGTGGGTACCCGATGAATAAGGTGTTTAACTGTGTGTTATAGCGCCTTGTAATTGTTT
TCTTACTGTTAATAACTTGTTGGTAAATGTGGATAACTTGATTCACAGGTTAATTATAGG
GATACCGGTGAAATAACGGTGGAAAAAAGCCAATGCTAAAAAAATAAGTAAGCTAATAAA
CAGACCGACAAATTCCACCTTCCAGGGCGGCGAAGCCGGCGTAGTAACTTTGCCGTCACG
TCGGCTAATCAGCAGGATTTCTAAAATACTCCACACCAGAAGCGTGCCGAACAACACCAT
AGATCGGCTATCCCCGTTTAATAGCAGATGTGTGAATGCCCATAACGCGACGCCAGTCAG
CATGGGGTGGGGTATAGCTCGCTTTATACGGCTGGGGTAGTGGGCTGCAC
>NC_018868.3 Simiduia agarivorans
GGGCGCGGAACCGCAAGCCCATTTGGGTCAGGACGCCGGTCACGCGGTGGTTTTCCACGA
TCAGGTCTTCCGCCGCCTGCTGGAAAATCCATAAATTGGGTTGGTTTTCGAGTATTTCAC
GCACGGCCGCCTTGTAGAGCACCCGGTCCGCTTGTGCACGGGTCGCTCGCACCGCAGGGC
CTTTTCGGGCATTGAGCACACGGAACTGGATGCCGCCGAGATCAGTGGCGGTGGCCATGG
CCCCTCCCAGCGCGTCAATCTCCTTGACCAGATGGCTTTTGCCGATACCGCCGATAGCGG
GATTACAGGACATCTGCCCGAGCGTTTCTACGTTGTGGGTCAGCAGCAGGGTTTTCATAC
CCATGCGGGCAGAAGCCAGGCAGGCCTCTGTGCCCGCATGGCCACCACCAATCACAATCA
CATCAAACTGGCTCGGGTAGTCCATGGAATCGCTTCGGTTAAGAAAAAGGGCGGCGATTA
TATGCCTATGTTCAGCTTTGTTCAAAAAAACATCGATTGAACAATTTGAATTAATCAGTA
AACAAATAAGTTATTAAATATATGTATGTATATAAAAAGAGTTTTTTAATGATGTTGTTA
TATATAGGCGGGCGGATTTCTGTGGATAAGTAATTAAACGTCATATAAATCAATAGGTTG
GTGAGAGGGTAAGAACGGGGAAATGCCTTGGGCAAGGCGGTTATTTGGCGGGGGCAAGCT
GTCTGTAAAAGTGGCGCTTTTCCACAGAAGGGCCGACGGTCAAAAAACAGACAGTTTTTA
CACTAAGGGTTTTTACGGTTTGTCCAACCGGTTATCCACAGCCACAGGTGGCTTGGCGAC
AAATTTGTATATAAAACAGACGGTTAGTGGATAAACCTGTGAATCATTGTTAATAACTTG
AGTGCAAGCGGTTGAAATTCGTGTATTTGTATCCTTTTTATACAGGTGTGAGAGCGTGCA
GCGATGAGATAGAGGCTATTAAAGAAGGGCGCGGGAAGTGGGCCAGACAACCTGTCGTCT
CAGATCATCTGGCAGCAGGATTATTTACCGATACAAAATGACGAGAAAATCTTACCCAGC
AATTCATCCGCGCTCATACTACCGGTGATTTCGCCAAGTGCCCGCTGGGCTGCACGCAAG
TCCTCCGCCAGTAGCTCGCCGGCGGCCAGGTGCTTCAGTTGAGCCTGGCCTGTGAGCAGG
TGTTGTTCGCAGCGCGAGAGGGCATCCAGGTGACGACGACGTGCGGTGAA
>NZ_CP019799.1 Cellvibrio sp.
CCTGGTTTTCCAGGGTTTCACGGATCGCCGCTTTGTAGAGGATTCGGTCGGCCTGGGCGC
GGGTCGCACGCACAGCGGGGCCTTTGCGCGCGTTCAATACACGGAATTGGATGCCGCCTT
TATCGGTTGCCAGTGCCATAGCACCGCCCATGGCATCAATTTCTTTTACCAGATGGCTTT
TGCCAATCCCGCCAATGGCCGGGTTACAGGACATTTGGCCGAGGGTTTCGATGTTGTGCG
AGAGCAATAAGGTTTTACAGCCCATGCGCGCTGCCGCCAGACAGGCTTCAGTACCGGCAT
GGCCACCACCGATCACAATCACATCAAAACGATCCGGGAAAATCATCGCTTACTACCTTG
CAGCCGGGCTGCGTACTAATACCTTGAACAGGCGTGGAGACAAAAGGGGCGACATTATAG
GGCTTGTCAGTGTTTTGCACAAAACTTGTACAGGGATTAATCAGTATAAATTTTCCTCAC
CAGAATCAGCCTCCAGCAAGCATCAACTTATTCAAAAAAACGGTTCGCGTTACAACAAAG
GAGAATATTTTATGAAATGAATATATGTATTGTTATTTATGTATTTAAAAGATGTAGTTA
TATATGTAGCTGACTATTTATGTGGATAAGACAAAAAAGTAATTGTTTTTCAATAGGTTA
AATCAAGGATAAGGCTCTGAAAAAGCATCGCGCAAACTGCGCTTAAGCTGCTCAGAAGCT
GGTTGTAAAAGCCTGAGTTATACAGCGAGGCCGCGAAAAGTTACTTATCCCCAAAAGCCT
GCCCAGCTTTTGTCATCAACACCCACAGGCTTGTACACACAGGATCAATTTAGCTGTTGA
AACAGTATTAAAAACAAGCATTTAGACAATAAAACTCGATTCAACTGTGGATAACCTGTG
TAACTGTGTGGAAAAACATGAAGATAAGCCTGAATAAAGGTGTCTTTTACTGGAAGGTTT
GCTTTTTTAAGCAGAGATTTGTTGGTGCAGCTATTTAAGGAATCAGGATCAGGAGGCGCC
TTGGGAATCCAGCTCTTCTGACTTATTAATGGAGTTATCCAACCATTGGGGGGGAGCGAT
CTGTGCATCCAGCCAATTCAGGAGTAGCGACCAATCCTGTCGGTCGCGTTCATGACTTTG
CTGTGGGTAGTCGGCAATGCCACGTCCTTCACTGTAGGCGCGTACGTAATTCTGGGTATC
TCTCAGGGTCGCAGGATAGGGAATATTCAGGCTTAGCAGGAATCGCTGCA
>NZ_CP014143.1 Microbulbifer sp.
GAGAATCGAGCGGATCGCACTTCGGTAGAGTGCCCGGTCTGCCTGGGCGCGTGTCGCCCG
GACCGCCGGGCCTTTGCGGGCATTGAGAACGCGAAACTGGATCCCACCCAGATCCGTTGC
CTCGGCCATGGCGCCGCCCAGGGCGTCCACTTCCTTCACCAGGTGGCTTTTACCGATTCC
GCCGATTGCCGGGTTGCACGACATCTGCCCCAAGGTCTCGATGTTGTGAGTCAGCAGGAG
CGTCGAAGCCCCCATGCGCGCAGCGGCAAGGGACGCCTCGGTTCCGGCATGGCCGCCGCC
GATCACGATCACGTCATATTGCTTGGGGAAGTCCATCGCTACCGCCACAGGGTCAAAAAA
GGGGCGCACATTTTATAGTCAGTGCCCACTGAGCAGCAAATACTGTTCGTCACTCGATGT
GCGAGCCTCATGCCGCCAACTATAGGGTCCCGGGTGAGTGATTGTGATGGGAGTGGAAGA
GGGAGTGGAGGAACACCCGACGGGGAGCTTTGGCCTTTCAAGTTAATCCTTCGTCTAAGA
CCTTACTAATTAACTTATACATATCTTATGTATGAAAGAGTGTTTGTATTAGTTGTTTTT
ATTAGGGGCGGCCAGATCGCTGGGTAAGTTAAAAAAAACTATTTAAAACAATGGCTTACA
AGCCCTGTTAGGTTGCCTATAACCCCTGCTTGTGCGGGGGGGTAAGTGCGGTAGGGCGCT
GTGGATGAATGGGATAACTTTGCCCATTTTTTGTTTCCGGCAAGTTATGCCCGGCCCAGT
ACCCAGGAATCGACGCCTTTTCCCCCGCTTTTGCCCACAACCGGCCAGGAAACAAGGTGA
AATCCCCCACGGGGAGTGGGCAAGCTGCTGGTGAGTTGTGGACAACTGGGCTGGTTTGGA
TAAGCCTGTGGGTAGCTGTGGGCAACTTCTGTGTAGTGGGCGTGGAAATGGACGGCTGGA
CCGGGTTTCTGTGTTGAGCGTGAGGGAACCCGGTCAGGATAGCGTGGGCTTTGACGGAGA
TGGGTGACTACTTGCCGATACAGAAGCTGCCGAAGATTTTACCCAGCAACTCATCCGCGG
TGACCTCGCCAGTAATCTCACCCAGTGCCTGCTGGGCTTGCCTCAGGTCTTCTGCAAGCA
GCTCACCGGCACCACTTTCATGCAGTTGTGCGGCCCCCTGCTCGATAAACTGACGGGCGC
GCTCCAGGGCTTCCAGGTGTCGGCGGCGGGCGCTGAAAGTCCCCTCGGCG
>NZ_CP011477.1 Spongiibacter sp.
TGGCAAAAAATTTCAAGCCGATATTGGTAACCACGCCGCGAACAGTTTCACCCTCAACAA
TCAGGTCATCGACGGCTTGTTGAAAGATCGCTAAATTTTGCTGGTTTTCTAGCTGATTTC
GCACGGCGGCTTTGTAAAGTACTCGATCTGCTTGTGCACGAGTTGCTCTTACAGCGGGGC
CTTTACGGGCATTTAATACCCTGAACTGGATGCCACCTAAGTCAGTAGCTTTAGCCATGG
CACCACCCAAGGCATCAATTTCCTTCACCAAATGGCTTTTACCAATGCCACCTATTGCAG
GATTACAGGACATTTGCCCTAAGGTTTCTATGTTGTGGGTTAACAACAGCGTTGCACAGC
CCATTCGAGCGGCCGCCAGTGCAGCCTCAGTACCGGCGTGACCACCACCAATAACGATAA
CGTCGAAGCTTTGCGGATAATCCACGATGCACCTGATTTTAGCTGGATGGAAAGAGGCGA
AATTATACGGGTATCAGAGGCTGCTGCAATGAAATTGATGAAAATTTAATCAGTTAGTTT
TAAGAATAAAGAAGTATATAAATATGTTGATATATATATGTTTTTTTATTCTTGTAGTAA
TTATTACTGAGTGCTCTTTTTGTTGGTAACTTACCTAAATAATTGATTTATATAACAAAA
TTCATTGTATAACCCTGCGATTTATCCACATTTTTCTTGTTGGCAGGCTGGGATGTAACT
GGGGATGAAATGTGGATAACTTTGCTGTTTTCTGTGGCTTGTGGGTAAGCCACTCATTTT
TAAGGGTTTGTATACATTCTGGAGAGAGCTTATGCCCTAGTTTTTCCCCAGGCAATTTAG
CAATTTTTCTTTAAGTAAGGGCAATGAAACAGGTTTGCTTAAATAATCGTTCATGCCACA
TTGAAGTGCTCGGTCTTTATCTTCCTGAAGGGTATTGGCTGTTAAGGCAATAATAGGCAG
TAATGCTAGATCGGGGTTTTGTCTTATTTTTTGGCAGGTTTCAAAACCATCCATGACGGG
CATTTGCAAATCCATTAACACGACATCGGGCATATGATGCGCCAATACCGCTAGTGCTTC
GCCGCCATGGTTTGCGGTAGTAACTTGTATACCCCACTTTTCGAGTACACGACTCACTAA
CATTAGATTAACGGGATTATCCTCTACGACTAAGGCTGAAAGCCCCACTAAGCTATTATT
GACGGTAGGTTTAGCGGTTTTTAGTGGTCTTTTTGTCCGGTATTCACAAT
>NZ_CP014864.1 Microbulbifer thermotolerans
ACCAACCACCCGCTCACCTTCGACAATCAAATCGTCGGCGGCCTGCTGGAAAATTTCCAG
ATTTTCCTGGTTCTCCAGAATCCCACGGATAGCTGCGCGGTACAGAGCGCGGTCCGCCTG
GGCGCGGGTGGCCCGTACCGCGGGGCCTTTGCGGGCATTCAGCACGCGAAACTGGATGCC
GGCACGATCAGTGGCTTCCGCCATGGCGCCACCGAGGGCGTCTACTTCCTTTACCAGATG
ACTCTTGCCAATACCGCCGATGGCGGGGTTACAGGACATCTGCCCAAGGGTCTCAATATT
GTGCGTCAGCAGCAGGGTGGCCGCTCCCATGCGCGCCGCCGCCAGCGAGGCCTCAGTGCC
GGCGTGGCCGCCACCGATCACAATCACGTCATAGGTCCGGGGGAAATCCATAGCTGTTGC
CACAGGCGGTGAAAAAGGGGCGCACATTTTATAGCCAGTGGGTGAACGACAGCAAATGCT
GTAGCCAAAAAATTTGTGCCCTGAAATGCGTGACCAGCGGTTGAAAAACTGCCCAGGGAT
TCTTTTTTAAATAATCAATCTATACACATTGTGAATGAATAGGTTTTTGTATTGGTTGTA
TTTATTAGTGCCTCCAGTTTGCGGTATAAGTCTTAAAAAGCCATATAAATCAATAAGTTA
GAGTCGATGCTAAGTTGGAGATAACCCCTGTGCAGGCCGCGGGACAAGCCCTGTAGGTGC
CTGTGTACTGGCGGGATAACTTCTCCCCACTTGATCCCCGGTCCAATTTATCCCCATTTC
CCCACGCCATTTTTGGCCAAGTTACCCTCGAATTTGTCCACAGACTGGTTTTCCACACCG
CCTTTTGTTGATAAGTCCGTGTTGAAGAGAAGGGGAAGTTGTGTGCAAACGAGAGGGTGT
GAATAAGCCTGTGGGTAGTTGTGCGTAACTTTTGTGAGCTGGCGGTGGAATTAACGGTAT
ACATAAGTTTGCGTCTGTAACACATGCCCCTACAGTGCGCGCTGAGCGATGCTGTGGTGT
CTCTCTCGTGTATACCTCAGCAGGAGGCTGCGGGGGTTTTGACAGTTTTTGTTTGAATTC
ACGAGCGGTGAACGTTGTGACTGCCGCGGGTGAGCTTTAGTCTTTTGGTGGAGGCTGGGG
GAGAAATAGCGGCCCCATGGCCGCTGCAATCATGGGTTGATCTTCACCGTGAGGGCATTC
CGAGTAGGTATAAGCGCGTTTGGACCGCTACTTGCGTGTTGTGTGCGAGG
>NZ_CP019046.1 Halioglobus pacificus
ACCTCCAGCTTTGCCTCCGGGTCGCTTTCCGATTGTGGTGAGCGCAGGCCTTCAATTTTG
AGTACAGCCCCGTGCATTCTGGCAAAGATGCCGGCGATCTGGTGAATATGTATTACGTCG
ATCTCGTCGCGGCGCAGGGCACGAGCATTGGTCCAGGGGTAAATGAGATAGCCACAGTTT
TCAATCACCTGCAGCGCGTTGTCGCCAGCACCCAGCGCATGTAGTGCCGGCACACCACAG
CGGGAAAATGCTTCGCTCACCGATTCTGCAGTTTCATAGTGTCGGATTACGTCGCAATCA
TCAAGGTCTGTGTCCGGGGCAAGTTGTTTGATCGCGTAACGACCGTTCGCTGTGTGCACG
TCCCACATGAAGTGATGAAAACCGCCGCGTACCGGGAACGCTGGGCGCATTCGTTTACCG
AGGGCGAAGTAATCACACAACGCATCAAGGTGATCTTTATTTTCATCCAGTGGAATCATT
GAGGTCTGATCTTACTTGTTCCCTGCCTTTGATACTCCCTTTGTTTTCATTGCGGTTTTA
TTAATTATTAAGTTAATGAATATATATTATGTATGTATATAAGGATTATTGTTGTTGTAA
TTATTAGGGCCATGATCTTCTGTGGGAAAGCTATTTTTAGCTAAATAAATCAACAGGATA
GCGTAAGTATAAGTGGGCATATAAAGCCTTGGCCTGACGCTGAAAAGCTCTGTTCTTACT
GGGGATCGGCTGGAGATAAGTTTACCTGTTTTGACCGACCCCGCGGTGTCCCCCTGTTTA
TCCAGAATACACACACCGTTCTATACCATTGCCTGAACAGGTTTTATCCACATTGCGCCA
GCAGTTTACGGGTCATGCTTTGAGTGCTGTGTAGAACTGTCTAATAAGCTGTTAACACCC
TGCCAGATGTGTGTTTTTCCTGTGTATAGCAGGAGGAAAACGTTAGGTGAAGTTATTTAC
CGATGCAGAAGCTACCGAAAATTTCACCAAGCAGAGCGTCGGAGCTCACCGCACCGGTAA
TCTCACCAAGGCGCTGTTGGCACTCTCGTAAATCTTCCGCGAGAAGCTCACCGGCACCGG
CGTTTTCCAGCTGCGCTTTTCCTGCGGCCAGTGCGTGACCGGCGTTTTCCAGTGCCAGAA
GGTGTCGCCGTCTGGCACTGAAATTGGTCTCCGAGCTTTCTGTGTAACCCATGCACTGTT
TTAGATGGGTTGTCAGCAGGTTCATACCTGCACCGGTTTTCGCAGACAGT
>NZ_CP019450.1 Halioglobus japonicus
CTGGTAACGCACTTCACTCAGGTAGGCCACATCCTGTGGCTTACCTGCGACCCCCAGCGC
TAGTACGAGCGCTGCATGCCCAAACCGTGCTGGGCAATATAGTTCAGCACCATTTCATTG
TTAATCGGCGCAATGCGCATAGCTCGCGTGGTGCGCCACAGGCTTAACATGCCGGTGTCT
TCATCGAGGCCGCCTACCACACCGCCATATTTATCATCGACCTCCAGGCCCATCAGCCCT
GCGTCGTACACCGATTGCGCAACAGTTGGCCGTAGTGATGTGTCTCAGCAATATGGAGTC
CTTGGACTGGCATGATGTTGGACTCGCCTGGTTCGACACTCACCTCGTTCGAGTGCCCAT
CGATCAGCAACCGTTACTTGAAAGTTTTCAGGCGCTGGCAGAACGGCGCCGGGAAATCGT
CAGGCTATACGGGCACTTACCTGTTAGAAACCAGGCTCTGGGAAGAGCAAGCACGCCTGC
AGAGGCATACATGATGGTCGGGAACGGTTATGAATTTGAGTAAAACGTGCCCTGTCTGAA
TATAAGAATATAAAGATATATATGTATTGATATGTATATATAGGATTGTTGTTGTTGTAA
TTATTAGGGGCGTCCAGACCTGTGATTAACTCCTTTATATTTATATAAATCAATAATTTA
CAGAGATGATAAGCCTAACGATAAACGCTGTGTTAACTGGTGAGCAGGCGTTGAAAGCCC
GGTGATGAGTTCTGGGTAAAAATCGACGCGACAGCGTCAACAGAAAAAGCCGCGTTGTTA
TTCACCTTTCCTCCCACAGTCATCAAAGTTTTATTCACTGCCGTTGTTCATGCTCGTCGA
GCACCTTAAGAACGCGTTGCAGATATGTGCGTAGTTTGTGGGTAAAACGCTGTTCATTCA
TAGCTTGTGGGCAGGGAGGGGAAGATGTGTGGATAAACGCTGGATCATTTGCCAATACAG
AAGCTGGAAAAAATCTCACCGAGTAACTGGTCGGAGGTGACTTTGCCGGTAATTTCGCCC
AGGGCGTCCTGACATAGGCGCAGGTCTTCAGCCAATAACTCTCCGGCGCCAGCGTTTTCC
AGTTGATAGCGGCCTGTGGCCAGTGCGTCTGCCGCTTGGTCCAGGGCCGCCAGGTGACGT
CTGCGTGCGCTGAAGCTGCCTTCGTTGACGGCGCTGTAGCCCATACAGTCTTTGAGGTGT
TCTCTCAGCAGAGACATCCCATCGCCGGTGCGGGCGGAGAGCTCGATGAC
>NZ_CP019343.1 Oceanicoccus sagamiensis
TCACGCACAGCAGCTTTGTAAAGCACACGATCAGCCTGAGCACGGGTAGCTCTAACAGCT
GGGCCCTTACGGGCGTTAAGCGTACGAAATTGAATACCACCAAAATCGGTAGCCGTGGCC
ATGGCACCACCCAAAGCATCAATTTCCTTCACCAAATGGCTTTTACCTATACCACCAATC
GCCGGGTTACAGGACATCTGGCCCAGAGTTTCGATGTTATGGCTAAGCAGCAGTGTCTTA
CAGCCCATACGAGCAGCAGCCAAACAGGCTTCAGTACCGGCATGGCCTCCACCGATAACG
ATAACATCAAATTGTTCTGTGTAGTCCACTGCTAAAACCTCAGGCATTGGCTGAATCAAA
AAAGGGCGTGGATTATAGAGTAGGCGAGCAGGCGGTGAAAGTGAATGGCGAAAAAATAAT
CAGTTAAAATTCCACCGAATGTAGGGTGGATTATAATCCACCAACCCACCCTGATAGAGC
GAAGGTGGATTGCAATCCACCCTACAAGTTAATTTGAAATCTTTGAATAAGGTTTTTATT
AATTAAATATATTATTTATATATAGGTATATAGATAGATTGTTTTCTAATATTACTACTA
TTATTAGGCAAGCCATTTTCTGTTAGTAACCTAATTAAATACAATAAAATCAATGGTTTA
TAGCAATGATAAACAGGCCTTAATCCATTACATTAGCTGTATTTAGGGTATGGATTAGCG
GTGTATAAAAGGGCGGCTTATACACAGGGGTAACCAAACCCTGAAAAGCGCCTATTTTCA
TGCAGATCAAACCCAAGGCTTATTCACAGCCAATCAACCTGGTTTACCCACAGGTATATT
TGATCAGTAATCGATTCAAGTTCAGCAGTGGATATGTGGGTAACTTCGTGGATAACTACG
GTAAAACAGCTATATAAGTCGGTATTAGCTGTTATTTACCAATACAGAAGCTGGAAAAGA
TCTCGCCTAATAAATCATCCGGCGTAAACTCACCGGTAATCTCGCTAAGGAAAGATTGGC
ACTGGCGCAGATCTTCAGCCAGTAATTCACCGGCACCGTGGGAATCTAACTGCAACTTAC
CCGCCTGTAGAGATTGGGATGCTTGTTCAAGGGCATCCAAATGGCGTCTTCTGGCAGTAA
AACCCCCCTCGCCTGCGCCACTAAAGCCCATTGAGCTCTTTAAATGTTCAGTTAATAGCT
CAATACCTTGATTAGCTTTGGCTGATAACTTGATAAGCGTCGGCTCACCG
>NZ_CP020038.1 Cellvibrionaceae bacterium
ATACCACACTGGGAGCATAAAACTTCAAGCCCATTTGGGTAACTACACCTCGGACTTGAT
CACCTTCAACAATCAGGTCATCAGCGGCTTGTTGGAAAATATGAAGGTTAGGCTGGTGCT
CAAGTATTTCTCGTATAGCAGCCTTGTATAGCACTCTGTCTGCCTGAGCGCGAGTAGCCC
TAACGGCAGGGCCTTTGCGGCTGTTTAGCACCCTAAATTGAATACCACCTTTATCAGTGG
CTAATGCCATAGCACCACCAAGAGCATCTATCTCTTTAACAAGATGACTCTTTCCTATTC
CTCCAATTGCAGGATTACAGCTCATCTGACCCAGCGTATCGATGTTATGTGTCAGCAATA
AGGTAGTACTTCCCATCCTTGCAGCAGCAAGAGAAGCCTCGGTACCGGCATGTCCACCGC
CGATTACGATGACATCAAAATGTGTTGGGTAGTCCATAGATATAGTGGTGCTAAAAGAAA
ATAGGCAAGCATTATAGAGATGATGGAATGAGAAAAGAACTGAAATTTTTAGAATTATTT
ATTAATCAAAATAGTGTTATGGGTATATGTATATAGGGTTTTATATTATGTTTTTTATAG
TTATTAGTGTACTTCCTACCTGTGTGTAACTAGTAAAACCTTATAAAAATCAGATAGTTA
TTGAGAAAATAATTGCTGTATATCTATTTTACTAGCTGCTTTTTTGTTGCGTTTTTGTTG
TGAATAAAAGAGTGACTTATCCCATCGAGGAAATTGAGCTAATTTATCCACAGATACTGT
TCACAGCTTAAAATACGGAATATTACGGTACGTTTTAACAATTTATGCACATAAGTAATT
CCATTGTTAACAGTAATATCCACAAGGTGTGTGTGTTTTGATTATAAGGTGTGGGTAAAA
AAATGAACTTTGGTAAGTTGTGGATAAAGTGTAGGAAAATATATTTCGCTGTGATTAAGT
GGGGGATAAGGTGTAATTTAAATGTGCACTTAGCTGTATTTATGAAGTGGTAAATTAGGC
GTGAAAAAAGAGGATATCAGGAGTGTGGAAAAGAAATTATTTTCCGATACAGAAACTTGA
GAAAATTTTGCCTAGTAAATCGTCAGGAGTGAAGCTTCCAGTGATTTCGTTAAGGTGGTT
CTGGGCATATTTGAGGTCTTCAGCAAGAAGCTCACCGGCTGCATTTTGTCTTAATTGTTG
CTGTCCGTTAGTGAGATAATCTTTGGCCTTCTCAATGGCGTTTATATGTC
>NC_011901.1 Thioalkalivibrio sulfidophilus
CCACCGTGGTGTTGAGCTCACACAGGGCCAGGCGATGGCCGTCAGTGGCCACGGTGCGGA
TCACGTTCTGACCCACCTCCAGCATCAGCCCGTTGAGGTAGTAACGCACGTCCTGATTGG
CCATGGCGAAACTGGTGCGCAGGATCAGGTGACGCAGTTCCCGTTCCGTGAGGGTGAGTT
CCTTGCTGCTGGAGATCTCGTCCAGGGCAGGGAAGTCAGCGGCGGGCAGGGCACTCAGGG
TAAAGCGCGCACGACCGGAGGTGATCAGTACGCGGTCTCCTTCCGCCTGTATCTCCAGGC
TTGCCTCGTCGGGCAACGCCCTGCAGATGTCCAGCAATTTCCTGGCGGGTACCGTGGCCT
CGCCGGGGCTGGCACTGACCTCAGAGGCCTCGGCCACCAGCTCCACTTCCAGGTCCGTAC
CGGTGACGCTCAAACGATCCTCATCCGCCTTGATCAGCACGTTGGCAAGAATGGGCATGG
TCTGACGGCGCTCCACCGCCCCGATGACCTGCTGCAGGGGCTTGAGCAGGTCTTCTCGCT
GGATGCTGAATCTCATGGCTGGGTCCCGAATAGTTATTAAGTGTTTATAGGATGATGATA
GTAATAAGCACGCCTGATTGACAGGTATAAGTCATTTTATTCTATTAATATCAAAGCCTT
GAAATGTCTCTGCCTGTGGGCTTCAGGTGTTTATCCTGCTCAACAGCCTGTGTATGGATT
GTGGATAAGTCAGCACAGGGGCGCTACCCCCGGGTTCCACACAACTTGTCCACAGGTTTA
TGCCCGATCACCTTACACCCTGCATGCTCAGCTGCTCAGGGTACGCAGCAGGTTCACATA
GTCCTCGTTGATGCGCGGATCCGTTTCCCGCAGCTCCACCACCTTGCGGCAGGCATGCAG
CACCGTGGTGTGGTCCCGGCCTCCGAAGGCATCGCCGATCTCCGGCAGGCTGTGATTGGT
CAGCTCCTTGGCCAGTGCCATAGCCAGCTGGCGTGGCCGGGTAATGGAGCGGCTGCGCCG
GGTGGAGTGCAGGTCCGAGACCCGGATCTTGTAGTACTCCGCCACGGTCTTCTGGATGTT
GTCGATGGTGATCAGCTTGTCCTGCAGCGCCAGCAGGTCCCGCAGGGCCTCCTTGGCGAA
GTCCAGGGTGATGGGTCGGCCGGTGAAGTGGGCATTGGCCACCACCCGGCGCAGGGCGCC
CTCCAGTTCGCGGATGTTGGAGCGGATGCGCTTGGCCATGAAGAAGGCCA
>NC_008340.1 Alkalilimnicola ehrlichii
GTGTCGATGGCTTGCTCGGCCAGTGCCAGGCGGTGGCCGTCGGTGGCCACCATGCGCGCC
ATCGCCGGTTCCAGCTCCACCATCAGCCCGTTCAGATAGTACCGGACATCCTGCACGGCC
ATGGAAAAGTGTGTGCGCTCAATCAGCTTCCTCAGTTGCCCCTGGGGCAGCCGCACGGTC
TCCCGGGCGCCAATGTCTTCGATGCTCGGGTAATCGTCCGCCGACAGTGTGGCGAGGGTG
AACCGACTCCGCCCGGCCCGCAGACTCGCCCGTTCGCCGTCGACCTGAAGCTGGATCTGA
CTCTGATCCGGCAGGTTGCGACAAATATCCAGCAGCTTCCTCGCCGGCAGTGTGATGTCC
CCGCCTTCCGTGACTTGGCAGGGCAGACTGGCGACCAGTTCCACTTCCAGATCGGTAGCG
GTCAGCCGGGCCAGGCCGTCGCCCAACTCCAGGCGGACGTTGGCCAGCACCGGCAGGGTC
TGCCGTCGTTCCACGACGCCGATGATGGCTTGTAGAGGCTTGAGCAGGTCTTCGCGTTGG
ATATCGATGCGCATGCCGATCCCTAATAATCAATATGTAGATAAGTAAAGACTGTTGTTA
TTACTGTGTGCACAGCACGCTGTGCATAAGTTTTTATTCCCTTTTTCAATCAATAGGTTG
CTTCTGTTTTCCGGGGTGAGTAAGCGGGCGGTTTGCCTGGGGACCGCTGTGGAACAATCT
GTGGATAAGATTGGTCGCATCGGTCCGCTCGGTTTCGTCCCGGGGTTATCCACATCATGT
GCTGAGGGTTCTCAACAGGTTGCTATAGTCTTCCTCGATCCGGCTGTCCTCGGCGCAGAG
CGACTCCACCTTTCGGCAGGCGTGCAGCACGGTGGTGTGGTCACGTCCGCCGAAGGCGTC
ACCGATCTCCGGCAGGGAGTGGCTGGTCAACTCCTTGGCCAGCGCCATCGCCATCTGCCG
GGGGCGGGTGATGGATCGACTGCGCCGTTTTGACAGGAGGTCCGCCACCCGGATCTTGTA
ATACTCGGCCACGGTCTTTTGGATGTTGTCGATAGTCACCAGCTTGTCCTGCAGCGCCAG
CAGATCGCGCAGGGCCTCCTTGGTGAACTCCACGGTGATCTCCTGGCCGGTGAACTGGGC
GTTGGCCACTACTCGTCGCAGGGCCCCTTCGAGTTCACGGATATTGGAGCGAATCCGCTT
GGCGATGAAGAAGGCCACCTCATGAGGCAGGTCCACGCCCTCCTGTAGCG
>NC_008789.1 Halorhodospira halophila
GGCGAGGGCGAGGCGGTGGCCATCGGTGGCCACGGCGCGAGCGCCGCTCCCGGTGAGTTC
TAGCAACAGGCCGTTGAGGTAGTAACGGACGTCGTGCTGCGCCATGGAAAAGTGCGTCCG
CTCGATGAGTCGGCGGAGTTCGCCGCGCGGGATCTCGACGGCCTCGGTGTCGCCGATGGA
CTCGACCTCGGGGAATTCATCGGCGGGCAGGGTGGCCAGGGAGAAGCGGCTGCTGGCGGC
GCGCAGGGTCGCCCGATCCTGATTGGCTTCGATGCTGATCGACGCACCTTCCGGAAGATT
TCGACATATATCCAGCCATTTCCGTGCTGGAAGCGTGATCACACCTTCGTCTTTCGTGTT
GGCCTCAAGGTACGCGACGAGTTCCACCTCGAGGTCGGTGGCGGTGAGTTGCAGCTGTTG
CGATCGGGCTTCGACGCGGATGTTGCCAAGAACCGGCAGGGTCTGGCGGCGTTCCACGAC
GCCGACGATCGACTGGAGGGCGGCGAGCAGGGGTTCGCGTTGGACCTCGAAGCGCATGTT
CGTCCTCGTTGGCTGTAATGACTGCTTAAGGAAAGAGAAAGCTTGTTGTTGTTATTGGCA
CCGCGTCAAGTTGTGGAAAGTGTTGATAAGACACTGTCTCAAAAGGGAGAAAAGATCCAC
AACAAACACCAGGGCGGGCGGTGCGGTGTATGTGGAAAACCTGGGGATGGAATTCACCCT
TGGATCACTCCGCAGGTTTTCCACAGCTTACGCCGGGCTAAGTGCTCAAGGTTCTCAACA
GGTTGTCGTAATCTTCGGCGAGGCGCGCGTCGTCTTCGATCAGCGACTTGATGTTGCGGC
AGGCGTGGAGAACCGTGCTGTGGTCGCGCCCGCCGAAGGCGTCGCCGATCTCCGGTAGCG
AATGCGAGGTCAGCTCCTTGGCCAGGACCATGGCCATGTGGCGGGGTCGTGTGATGGAAC
GGCTGCGGCGCTTGGAGAGCAGATCGCCGACGCGGATCTTGTAATAGGCGGCCACGGTCT
TTTGGATGTTGTCGATGGTGACCAGCTTGTCCTGCAGGGCCAAGAGATCCCGCAAGGCTT
CCTTGGCAAAGTCGACATCAATGGCGCGACCGGTGAACTGGGCGTTGGCGGTGATGCGCC
GCAGGGCGCCCTCGAGCTCACGGACGTTGGAGCGTAGACGCTTGGCCACGAAGAAGGCCA
CCTCGTCGGGTAGGTCGACGCCGTCGCGGATGGCCTTGCTCTTGAGGATG
>NZ_CP007029.1 Thioalkalivibrio paradoxus
CTCGAGTTCCGTCTCGCTCACGGCCAGCCGGTGCCCGTCGGTTGCGACCGCCCTGAGCAT
CGCCCCCTGCGCCACCAGCAACAGCCCCTGCAGGTAATAGCGTACGTCCTGCTGGGCCAT
CGAAAACATCGTCGTCTCGATCAATCGCCGCAGCAAGCGCTGCGGCATCTCGATCCAGTG
TTCGATCAATTCCAATTCCCATTCCGGGAAATCCGCGCCCGGAAGCGTCGCGAGACTGAA
CCGCGATGCGCCGAACCCGACTGTCAGGCGTTCCCCTTCCACCCTGGCGCGCAACGTCGA
ATCGGGCGGTGCTGCACGCACCACGTCCAGCAGCTTCTTCACCGCGACCGTGGTATCGAT
CTCCGGACTGATCTCCCCGGTGCTGCGCGCCCTCCAGGCGAGCTCCAAGTCGGTCGTGTC
CAGCTGGATGCCTTCACTGCCGGCGCGGATGCGGACATTGCCCAGAATGGGCATGGTCAG
GCGCTTTTCCGCGGCACCGACGATGCGCTGCAGCGTCTCGGCCATGCTGTCCCGGGCGAA
GGATAGATCCATGTCGGCGGTCCCTTATGATGATCTAGATATATAAAGACAGTAGTAATA
AGCAAACGGACAAAAAACGGTTTGGACAATATTTTTCGTTTTATTTCCGCAACTTGCTTT
TATTTCCCGTGCTGAAAACCTACGTTCTTCCTGTGTTCAGCCTGTGGATAACCGGGAACG
GATTTCCGGTTTCAGCGGCGCGGCGATTTCGCGCACATCTTATCCACAGCGTCTCAACTG
CTCAGTGTGCGTAACAGGTTCTTGTAGTCGCTATCCACGTTCGCATCGCCCTCGCGCAGC
TCCGCGACCTTGCGGCAGGCATGCAACACGGTCGTGTGATCCCGTCCGCCAAAGGCCTCG
CCGATTTCCGGGAGGCTGTGCTGGGTCAGTTCCTTGGACAAGGCCATCGCGATCTGGCGC
GGACGCGTGATCGAGCGGCTTCTGCGTGCCGAATGCAGGTCACTGACCTTGACGCGGTAG
TAGTCGGCCACGGTCTTCTGGATGTTCTCGAGCGTGATCAGCTTGCTCTGCACCGCGAGC
AGATCGCGCAGTGCATCCTTCGCGAAGTCGACAGTGATCGCCTTGCCGGTGAAATGCGCG
TTGGCCATCACTCGGCGCAGCGATCCCTCGAGCTCACGCACGTTCGAGCGAATGCGCTTG
GCCATGAAGAACGCGACCTCGCTCGGCAGTTCGAAACCGGACTGCTCGGC
>NC_013889.1 Thioalkalivibrio sp.
TGGTCGAGCTCGGCCTCGGCCAGTGCCAGCCGGTGCCCGTCGGTTGCGACCGCCCTGAGA
CTGTGACCACTGGCCACCAGCAACAGGCCCTGAAGGTAATAGCGCACATCCTGCTGCGCC
ATCGAGAACATCGTCGCCTCGAGCAACCGACGCAGGCGGTTCTGCGGGATATCCAGGGTC
CACTCCGAGCTCTTGCTCTCCCAATCGGGGAAATCCGCCCCCGGCAACGTGGCCAGGCTG
AAGCGCGATCCGGCGAACCCCACGGACATCCGTTCCCCGTCAATTGTTGCCCGGATCTCG
CTGTCTTCGGGTGCCGCTTTCACTACATCCAGCAGCTTGCGTACCGATACCGTCACGTCG
CACTCGCCCGGAATGGTTCCCGCCGCTTCGCCTTGCCAGGCCAGTTCCAGGTCGGTGGTA
TCCATGCGAATGCCGCCCCGTTCGTCCGGCCGCAAGCGCACGTTGCCGAGGATCGGCATC
GTCAAACGTTTCTCGGCCGCCCCGACAATCCGTTGCAGGGCGTCAGTCATCGCTTCGCGC
TGGAAAGAGAGTTCCATGGCGGTGTCCTGTAATTGGGTTTAAGTAATTTAAAACTGATGA
TAATAAGGTCCGCGTCTCCCTGTGCGGAAAACCTTTAACAAATTGATTAGCAACCGTTTT
TTAGCCCGAAACCGGCTTTCAAACCTCTGTATCACCTGTGTCTATCCTGTGGATGAAATC
ACGCGCCAAAAATTCGCGCTCGGTACGCACGACTTCCCCCCATCTTATCCACAGCTTGCT
CCGTCAACCTGTCGGGGTGTCGGGCGGCCTTAGCTGCTCAGCGTCCGCAGCAGGTTCGCA
TAGTCTTCATCCAGGCTCGCATCGGCCTCGCGCAGCTCGACAATCTTGCGACACGCATGG
ATGACCGTTGTATGGTCGCGCCCGCCGAAGGCCTGTCCGATCTCCGGCAGGCTGTGCTGC
GTGAGTTCCTTCGCGAGTGCCATCGCCATCTGGCGCGGTCGCGCCACCGAGCGACTGCGT
CGCGTGGAGAGCAGATCGGCCACCTTGATGCGGTAATAGTCGGCCACAGTCTTCTGGATG
TTTTCCAGCGTAATCAGCTTGTTCTGAACGGCGAGCAGATCGCGCAGCGCCTCTTTGGCG
AAGTCCAGGGTGATCGGCTTGCCGGTGAAATGCGCGTTCGCGATGACTCGGCGAAGTGAC
CCCTCCAGCTCCCGGATGTTGGACCGGATGCGCTTGCCCATGAAAAAGGC
>NZ_CP011994.1 Ectothiorhodospira sp.
TGGACTCGATCGCACACAAGGACAGTCGATGCCCGTCGGTGGCCACCGTGCGAACCGTAC
CCGGCTCCACCTCGAACATCAGTCCATTGAGGTAATACCGCACATCCTGCACCGCCATGG
CAAAGGAGGTGCGCTCCATGAGATCCAGCAATTCACGCTGCGTGACTTCCAGCGACAGAT
TGGCGCGCATCTCTTCCAGGGAGGGATAGTCATCGGCGGGCAGCGTGCTCAAGGTGAAAC
GAGAGCGCCCGGAACTCACCAGCAACCGGTCTCCCTCGTGATGCAACCCGACGGTTGCCC
CCTCCGGCAATGCCTTGCAGATATCGAGCAGCTTTCGTGCGGGCACGGTCACCACACCCG
GGCTGGCCACCGAATGCTCCATGTCGGCCACCCATTCCACTTCCAGGTCGGTGGCTACCA
GTTCCAGTCGGGAGGTCTCCGCCCGGATAAGCACGTTGCTCAGTATTGGCATGGTCTGCC
GTTTTTCCACGGCGCCGACGACTTGCTGTAGCGGTTTGAGCAGGCGTTCGCGCTCTATGC
TGAATTTCATCAGGGAGACCCTTTAATAATGATCTTTTTAAAGACTTACTTTAGTAATGA
TAATTAGCAACCGGCATTGGCCTGGATAACGCTCGGGTTAACCATATTTTTCATGAACTT
GCACGACCTCGGGACTGTGCGCAGCCGCTCGGATAAGCCACGCACAAACTGTTGAGGGAA
TGTGGATAACTCCGGAAGCCGGTTTTGTCCCGTGCTGCCCCACAGGTTATCAACAGTCCT
GCCCACCGCCCACACCGGATCACCTGTCTCCAGCCCGGTTCCAGGTCAGCTGGTCAGCGT
TCTCAGCAGGTTGACGAAGTCCTCATTAATACGGGCATCTGATTCCCGCAGTTCCTGAAC
CTTTCGACAGGCATGCAGCACCGTGGTGTGGTCACGCCCCCCAAAGGCCTTGCCAATCTC
TGGCAGGCTGTGATTGGTGAGTTCCTTGGAGAGCGCCATGGCCACCTGTCTGGGGCGGGT
GATGGACCGGCTGCGCCGATTGGAATGCAGATCCGACACCCGGATCTTGAAGTATTCGGC
CACCGTCTTCTGGATGTTGTCGATCGTGACCAGCTTGTCCTGCAGGGCGAGCAGGTCGTG
GAGGGCCTCCTTGGCGAACTCCAGGGTGATGGCGCTGCCCGTGAAATGTGCATTGGCCAG
CACCCGGCGCAACGCGCCTTCCAACTCACGGATGTTGGAGCGGATCCGTT
>NZ_CP011367.1 Thioalkalivibrio versutus
GGTGCTCGAGTTCCACCTCGGCCAGCGCCAAGCGATGCCCGTCCGTCGCGACCGCCCGCA
GACTGGTCCCGCTGGCCACCAGGAGCAAACCCTGGAGGTAGTAACGCACATCCTGCTGCG
CCATCGAAAACATCGTCGCTTCCAGCAGACGTCGCAGCCGGTTCTGGGGTACATCGAGCA
CGACCTCCGACCCTCGCGCCTCCCAGTCGGGGAAGTCCGCGCCGGGCAGGGTCGCCAGGC
TGAAGCGCGAACCGGCGAATCCCACGGTCATGCGTTCGCCTTCCACCCGAGCCCGAATCT
CGCTGTCCCCCGGGGCCGCCTTCACGACGTCCAACAGCTTGCGCACCGATACGGTGACAT
CGCATTCGCCCGGGATGGTGCCTTCCGCACCCGCCTGCCAGGCGAGTTCGAGATCGGTCG
TATCCATCCGGATCGCACCGTTGTCATCCGGTCGCAGACGCACATTCCCGAGGATCGGCA
TCGTCAATCGTTTTTCGGCCGCGCCCACAATCCGTTGCAGCGCTTCGGTCATCGTCTCGC
GATTGAAAGACAGTTCCATGGCGATGTCCTGTATCTAGTGTTTAGATATTTAAATAGTAG
TAATAAGGGGCACGTCGACCTGTGCAGGAAACCCAGATTTCTTTTTAAATTCAGTTATTT
GTCGACACTTTTTGGCTCTCGCGAACCTCTGTGAAGCCTGTTCCCAACCTGTGGACAGTT
TCGCGGTCCGCGTTTTCCACCTTTCCATACCGCAGTTGCACCCAGCTTATCCACAGCTTT
GCCGACCATTGGACAGCCACTTCAGCTACTGAGAGTCCGCAGAAGATTCGAGTAGTCCTC
GTCCAGGCTGGCGTCCGCCTCGCGGAGTTCGGCGACCTTCCGGCAGGCATGGATTACCGT
GGTGTGATCGCGACCGCCGAAGGCCTGTCCGATCTCCGGTAGGCTGTGCTGGGTCAGTTC
CTTTGCCAGGGCCATCGCGATCTGCCGCGGACGGGCAATCGATCGGCTGCGCCGGCTCGA
CAGCAGATCGGCCACCTTCACGCGATAGTAGTCCGCGACCGTCTTCTGGATATTCTCCAG
TGTAATCAGTTTGTTCTGTACCGCGAGAAGGTCGCGCAGAGCGTCCTTGGCAAACTCGAC
GGTGATCGGTTTCCCGGTAAAGTGCGCGTTGGCGATCACCCGCCGCAGCGAGCCTTCCAG
TTCGCGGATGTTGGAACGGATCCGCTTGCCCATGAAGAATGCGACCTCGG
>NC_019902.2 Thioalkalivibrio nitratireducens
AGGTCCGCCTCGCTGACCGCCAGCCGATGCCCGTCGGTCGCCACCGCTCTGAGCGTGTCG
CCCTGCGCGACGAGCAATAGCCCTTGCAGGTAGTAGCGCACATCCTGCTGGGCCATCGAA
AACATGGTCGCCTCGATCAACCGCCGCAGCAGTCGTTGCGGCATCTCGACCCAGTGTTCG
ATCGATTCCAGTTCCCATTCCGGGTAATCGGCCCCGGGCAGCGTCGCGAGACTGAACCGG
GATGCTCCGAACCCGACACTCAGGTGATCTCCTTCTACCCGTGCCTGAATCGTCGATTCC
GGCGGAGCCGCACGCACGATGTCGAGAAGCTTTTTGACCGCCACAGTGACATCGACTCCG
GGACTGATTTCGCCGGCGCTCGTCGCCTTCCACGCGAGCTCGAGGTCGGTGGTGTCGAGC
TGGATGCCTTCGCCGCCCGCGCGTATGCGGACGTTGCCCAGGATCGGCATCGTCAGCCGC
TTTTCCGCGGCACCGACGATGCGCTGCAGCGTCTCGGTCATGGTGTCCCGGGAGAAGGAT
AGGTCCATGTCGGCGGTCCCTTATGATGATCTAGATATTTAAAGACAGTAGTAATAAGCA
AACGGAAAACAGGCGATCCGTATGGAAGATTTCTCGCATTTTCAATTACTTATTCTTATT
TTTGCTTCTGGGAACCTTGGTTCTTCCTGTGTTCACCCTGTGGATAAACCGCGACGAATT
TTTCCGTTTCCGATCGCGGCGTATCCACGCACACGTTATCCACAGCGTCTCAACTGCTCA
GTGTGCGTAACAGGTTCTTGTAGTCACTATCCACGTTGGCATCGCCTTCGCGCAGTTCCG
CCACCTTGCGACAGGCATGCAGCACGGTGGTGTGGTCGCGCCCGCCGAAGGCCTCCCCGA
TTTCCGGGAGGCTGTGCTGAGTCAGTTCCTTCGACAATGCCATCGCGATCTGACGCGGAC
GCGTGATCGATCGGCTCCTGCGCGCGGAATGGAGGTCGCTGACCTTGACCCGGTAGTAGT
CGGCCACGGTTTTCTGGATGTTTTCCAGCGTGATCAGTTTGCTCTGCACGGCGAGTAGAT
CGCGCAGCGCGTCCTTCGCGAAGTCGACGGTGATCGCCTTCCCCGTGAAATGCGCATTGG
CAATCACCCGGCGCAGCGAGCCCTCGAGCTCGCGTACGTTCGAGCGAATGCGCTTGGCCA
TGAAGAACGCGACCTCACTCGGCAGCTCGACCCCCGCCTGCTCGGCCTTG
>NC_021291.1 Spiribacter salinus
TGAGAGCTCAGAGAGCGCCAGCCGGTGACCATCCGTCGCGACCGCTCGAAGATGCTGGGG
TTCTAGCTCAATTAACAAGCCATTCAGATAATACCGAACGTCCTGCAACGCCATGGCGAA
GTGGGTTTTCTCGATCAGCCAGCGCAGTTGGGCTTGTGGCAGGGATACGCGATGGCTGGC
CTCCACCTCATCCACTGTCGGGAAGTCATCTGCCGGGAGGCTGGTCAGGCTAAACCGGCT
CCGTCCTGCGCGCACGACGACCTTGTCCTGCTCCTGACTCACCTTGATGGGGTTGTCATC
GGGTAGGTTGCGAACGATGTCCATCAATTTGCGCGCCGGCACCGTCAGGCGGCCTGGCTC
TCCACCTTCCAGGTTGACATCTGCTCGGAGCTCAACCTCAAGATCCGTCGCGGTGAGCAA
CAACCGGTTGTCTTGGCACTCGATCAAAACATTCGCGAGCACTGGTAGCGTCTGGCGACG
CTCAACGACACCAATTACGGCTTGGAGTGGGCGAAGGAGCGCATCCCGATCAATTTCAAA
CTGCATGATGACTTCCGTTGTGCTCTATATCTCTAAAGTCTGTATTAAAGATAGTTGTAA
TAGCAAGGCAGGCCCTGAATGGGGGATAAGCCTTTTATCTGTCTGATTTTATTTACATTA
TTGCCAATAAGAAACTGTGCGCCACGCGCCTTTTGACTGGGGGTGATCTCTGCACAACCT
GTGGATGAATTTCGAGTCTGCTTTTGCCCACACGTTATCCACATCATGATGATAGGGTTC
TCGACAGGTTGTGATAGTCCTCATCGAAGCGACTATCTGATTCGCGCAATGACTGCACTT
TGCGGCAAGCGTGCATCACGGTGGTGTGATCCCGACCACCAAACGCCTCCCCGATCTCCG
GCAGGCTATGGCTAGTGAGTTCTTTGGCAAGCGCCATGGCCATCTGCCGCGGTCGGGTAA
TGGAGCGACTGCGGCTCTTCGATAACAGATCAGATACCCGGATTTTGTAGTATTCGGCCA
CCGTTTTCTGGATGTTCTCGTTGGTAACGAGCTTATCCTGCAGAGCGAGCAAGTCCCGCA
GTGCACCCTTGGTAAAATCAACCGTAATATCCGCCCCAGTGAAGTGCGCATTGGCGATAA
CGCGTCGCAAGGCGCCCTCGAGTTCGCGGATGTTCGAGCGGATCCGCTTGGCGATAAAGA
AGGCGACTTCCGGAGGCAGGTGAACGCCCGTTTGCTCGGCTTTACTCATC
>NC_022664.1 Spiribacter curvatus
AGGACACTGCCGCGAGCGCCAGGCGGTGACCGTCTGTTGCCACTGCCCGTAAGTGCTGCG
GTTCAAGCTCGATCAGGAGCCCATTGAGGTAGTAACGAACGTCCTGAAGGGCCATCGCGA
AGTGCGTCTTCTCGATCAGCCACCGAAGCTGCGATTGCGGCAGGGCGAATCGATGCGAGG
GCTGTACGTCGTCGGCGGTCGGGAAATCATCCGCCGGCAACGTCGCGAGCGAAAACCGGC
TCGGGCCGGCTTTCACGATGATCCGGTCCTGCTCCTGCTTGAGATGCAGGGTCACGTCAT
CCGGCAGGTTGCGCACGATATCCATCAGCTTGCGGGCCGGGACGGTCACACGACCCGGCT
GTCCGCCCTCAAGCGCGGAATCGGTCTTTAGCTCCACCTCCAGATCGGTCGCCGTCAGGC
AGAGTCGATCCTCGGTTTTCTCAATCAGCACATTGGCAAGAATCGGCAGTGTCTGGCGTC
GCTCAACCACACCGATGATTGATTGCAGCGGTCGGAGGAGGGTTTCCCGTTCGGTCTGGA
ATTCCATGATCTGTCTCGTTCTTCTCTTATTATAAGAGTGTGTATTAAAGACTGTTGTAG
TGACAAGGCACGCGCCAGTCGGTGGATAAGTGATTCAAGCGATTGATTTTATTTGGATTA
ATACAACTCATATCCTGTTCACGGCAATGTCCGTGACCGGGGATGGAAGCTGCACAACCT
GTGGACAGAATCAGTCCTTATTTCTGCCCACCGGTTATCCACATCATGATGACAGGGTTC
TCGACAGGTTGTGATAGTCCTCATCGAACCGCGCATCCGATTCCCTCAGCGTCTGTACCT
TGCGGCAGGCGTGCAGCACCGTGGTGTGATCCCTGCCGCCGAAGGCGTCACCGATCTCAG
GCAGGCTGTGACTGGTCAATTCCTTGGAAAGCGCCATCGCCATCTGTCGGGGACGGGCGA
TGGACCGGCTCCGCCGCTTGGAGAGTAGATCCGAGACACGGACCTTGTAGTACTCAGCGA
CGGTTTTCTGGATGTTCTCCGTTGTGACCAGCTTGTCCTGGAGCGCGAGCAGGTCCCGCA
GGGCGGATTTGGCGAAATCGACAGTGATGGCGGCGCCCGTGAAGTGGGCATTCGCCATCA
CCCGGCGCAACGCCCCCTCGAGTTCACGGATATTCGAGCGAATGCGCTTCGCGATGAAAA
ACGCGACCTCCGGCGGCATATCAATGCCTGCCTGATCCGCCTTGCTCAGC
>CP007268.1 Halorhodospira halochloris
TGGACTCGATCGCACACAAGGACAGTCGATGCCCGTCGGTGGCCACGGTGCGAACCGTGC
CAGGCTCCACCTCGAACATCAGTCCATTGAGGTAATACCGTACATCCTGCACCGCCATGG
CAAAGGAGGTGCGCTCCATGAGATCCAGCAATTCGCGCTGCGTCACTTCCAGCGAGAGAT
TGGCGCGCATTTCTTCCAGGGAGGGATAGTCATCCGCGGGCAGGGTGCTCAAGGTGAAAC
GGGAACGCCCCGAACTCACCAGCAACCGGTCTCCCTCGTGGTGCAACCCGACGGTTGCTC
CCTCCGGCAATGCCTTGCAGATATCGAGCAGCTTCCGTGCGGGCACGGTCACCACACCCG
GGCTGGCAACCGTGTGCTCCATGTCGGCCACCCATTCCACTTCCAGATCGGTGGCTACCA
GCTCCAGTCGGGAGGTCTCCGCCCGGATAAGCACGTTGCTCAGTATCGGCATGGTCTGCC
GTTTTTCCACGGCGCCGACGACTTGCTGTAGCGGTTTGAGCAGGCGTTCGCGCTCTATGC
TGAATTTCATCAGGGAGACCCTTTAACAATGATCTTTTTAAAGACTTACTTTAGTAATAA
TAATTAGCAACCGGCACTGGCCTGGATAAGGCTCTGTTTCACCATATTTTTCATGAAGTT
GCGCAACCTCAGGACTGTGCGCAGCCGCCCGGATAAGCCACGCACAAACTGTTGAGGGAA
TGTGGATAACTTTGGAAGCCGATTCTGTCCCGTGCTGTCCCACAGGTTATCAACAGTCCT
GCCCACCGCCCACACCGGATCACCGGTCTCCAGCCCGGTTGGCCAGGTCAGCTGGTCAGC
GTTCTCAGCAGGTTCACGAAGTCTTCATTGATGCGGGCATCTGATTCCCGCAATTCCTGA
ACCTTTCGACAGGCGTGCAGCACCGTGGTGTGGTCACGCCCCCCGAAGGCCTTGCCGATC
TCCGGCAGGCTGTGATTGGTGAGTTCCTTGGAGAGCGCCATGGCCACCTGTCTTGGGCGG
GTGATGGACCGGCTGCGCCGATTGGAATGCAGATCCGATACGCGGATCTTGAAGTACTCG
GCCACGGTCTTCTGGATGTTGTCGATGGTGACCAGCTTGTCCTGCAGGGCGAGCAGGTCG
TGGAGGGCCTCCTTGGCGAACTCCAGGGTGATGGCGCTGCCCGTGAAATGTGCATTGGCC
AGCACCCGGCGCAACGCGCCCTCCAGCTCACGGATGTTGGAGCGGATCCG
>NC_007484.1 Nitrosococcus oceani
AAACAATTATTTAGCTGCTTAATAGTGTTATTTGATGATCACTTGATTTTGCAATCTTTC
TCCGGATAGCTCGGCTTATTTTTTGAGAGTTTATTCTCCGGCTTCCCCATAATTCTATGG
TACTGTCCCTTCCGCAAAAACTATTGTAACGCTTGAGGGGAGCTTACTTCACCCATCCGA
ACTTATTTTTGGCCCACACCAACCCTATCAAATTTGAATGAAAAGGACCTTCACCTTGTT
TTCTAGCGGCCTAAAAGCAGATTAAGGCGAGCAGTGGGTATGCATTTGCTAAAGGAGTTT
CGCGATACTTTTCCTATGCGCCACAATGGCCGTATTATCTTTCTGTAAAGCATCTGCTCA
TTCTCTTCGCTATGGCAGGGGCTAATTCGTACTGTCCCCAGTCTAGCTGTTACAGTCCTC
CCTCTTCTCAACCGCCGTTCGAAGTCCTTAGGTAATGGTTTGATGCAACTCTTTTAAAGA
AGGTTGTATAACAATTGTCTAAATTAAAATCAACTGCATCGCTTTATTTTACATTAAATT
ATCAATTTTTAGGGATACTCTACGATTCTATAACAAGAATATATATTAAAATGATAGTGA
TAGTGCATCATTTAAAAATCCGTGGATAATCCATTTTTATATTTATAAATTAATTACTTA
GAATGTTTATAACCCTGTGTATAAGTTGTGTATAAGTTGTGTATAAGTTGTGGATAATAT
TCATATCAAACTTTACCCACAGTTTATACACAACTTATACACAGGGTTATCCACAATTAA
GTTGATAACTTTTTTAGCAGATTGTGATAGTCTTCGGCCATTCGACGATCTATACTCTTG
AGCTCGTTTATTTTACGGCAAGCGTGCAGAACGGTAGTATGATCTCTACCACCGAAGAAT
TTTCCAATTTCCGTTAAACTATGATCCGTTAATTCTTTGGAAAGTGACATTGCGGTTTGC
CGAGGCCGAGCTACTACCCGTGAGCGCCGTTTTGATGATAAATCAGAAACCCTAATTTTA
TAGTACTCAGCTACTGTTTTTTGGATGTTCTCTATAGTGACTAGCTTTTCTTGTAGCGTT
AGCAGATCTTTTAGGGCTTCACGCGTTAGTTCCATTGTAATCGGACGGTGGGTAAATCGA
GAGTAAGCAATCACCCTCCGCAATGCGCCCTCTAACTCTCGGATGTTGGAATAGATGAGG
CGCCCTAGGAAAAACGCTACGTCATCCGATAGAATGATATTTTCGATGCT
>NC_013960.1 Nitrosococcus halophilus
TCTTCACCAAGCTCCAATAATAAGCCATTGAGATAGTAGCGGACATCTTGATGGGCCATG
CAAAAGACCGTCCGGTGCAATAATTGTTTTAGCTCTGCTTGGGTCAATTCTAGCTCTACC
ACCTCCTCAAGGCTATCGGTGCTTGGAAAGTCTTCAGCAGGAAGTGTGCTAAGCGTGAAC
CGACTATGACCAGAATGAACATGAAATTGCCCTTTTTCATGTTGTACTTCCAGTTCAGCT
CGAGCAGGTAAGGCACGGCAAATATCCAAAAATTTCCTTGCTGAAACAGTCGTTTTTCCT
CCTTTTGGATGGAGAACTTCAAGAGTAGTTCTTATCTCGACTTCAAGATCCGTTGCCGTC
AGGGATAGCCTATCCTCTTCAACGGATAGAAGAACGTTGAAGAGGATAGGCAGCGTATGG
CGTCGTTCTACTACACCACAAACTGTGGCTAAATGTCTAACGATTTCTTCTCTTTCAATG
GAAAACTGCATCTATTGCTTTTTCTCTCTTAAAACAAGTAGGGATAAAGGGTATCTAGCA
TTGTCCCAGTTTCCCACAAGCTCTATTACTATTATCTTTAAGAATCTATATTAATAGTGA
TAGTGAGTCACCTGAAAATCTGTGGATATCTTACTTTTATTTAATTTAATCAAAAAGTTA
TTATGTGGATAACCCTATGGATAACTCGTGTATAACTGGTGGATAAACAGTGGATAATTT
GTGGGGTAATTTTTTTCAACAACTTATCCACGCGTTATACACAACTTATCCACACCCTTA
TCCACATCTAGGTAGATAGTCTTTTCAGTAGATTTTGGTAATCTTCAGCCACTCGCCGAT
CAGTTCTCTTAAGCTCATCTATTTTACGACAGGCATGGAGAACTGTGGTGTGATCGCGGC
CGCCGAAGGATTTTCCAATTTCCGTTAAACTGTGATCAGTGAGTTCTTTGGAAAGGGTCA
TGGCGATCTGCCGGGGCCGAGCTATCGCTCGGGAACGCCGCTTCGACGGTAAATCAGAAA
CCCGGATCTTGTAATATTCCGCTACTGTTTTCTGGATATTCTCGATAGTGACTAGCTTCT
CTTGCAAGGCTAGTAGGTCTTTAAGTGCTTCGCGGGTCAGTTCCATCGTAATGGGACGAC
GGGTAAATCGAGAGTAAGCGATCACCCGCCGTAGTGCTCCTTCCAATTCACGGACGTTAG
AATAGATGAGGCGTCCGAGGAAAAATGCGACGTCATCCGATAGGGCAACG
>NC_014315.1 Nitrosococcus_watsoni_C-113 oriC(dnaN)
AAACTTCCTTGCCGAGATGGTTATTTTACCTTCTTCTGGAGATAAAATATCAAAGGCAGT
TTTTATTTCAATTTCAAGATCTGTTGCCATCAGGGAAAGCCGTGAATCTTTAACCGAAAG
GAGAACATTGGAGAGTATAGGCAGCGTATGCCGCCGTTCTACTACGCCGCAAATAGTTAC
TAAGTGTCTAACAATTTCTTCTCTTTTAATGGAAAAGCGCATTAATTGCTTTTTCTTTTT
TATAAGCTAAGGATGAAGGATATGTAACATTGTTTATCATGACTTTATACAAAACTACTC
TTTGTTTTTTTAATCTTTACTCAGAATAGCTCAACCATTTTTTCCGCAAGTTTACTCTCC
GAATTCCTCATAATTGCTATGGTACCGGGATCTTCTGTAAAAGCTAGTATAACGCTTGAG
GGGGGTTACTGCATCTATTCGAATTTATTTTAGCCCACATCAGCCCTACTATACTTAATT
AAAATCAACTGCATTACCTTATTTTTATGGCGTATGATTTTAGCTTAATTTTACATTAAA
TCATTAATTTTTAGGGTTACTCTACTAATTTATATTAAAAATATATATAAATAATAGTGA
TAGTGCATCATTTAAAAAAGCGTGGATAACTCAATTTCTTATTTATAAACCAATAGTTTA
TAATGTTGAAAACTCTGTATATAAGTTGTGTATAAACTGTGTATAGATAGTGGATAAAGT
TGGATGTAAATATTATCCACGGTTTATACATAACTTATCCACCTACTTATCCACAGTTAA
GTTGATAACCTTTTGAGCAGATTTTGATAGTCTTCGGCCATTCGACGATCAGTACCCTTA
AGCTCGTTAATTTTACGGCAAGCATGCAGAACGGTAGTATGATCCCTGCCACCGAAGAAT
TTTCCGATTTCCGTTAAACTGTGATCCGTCAATTCTTTGGATAGCAACATTGCGGTTTGC
CGAGGTCGAGCTATTGTCCGTGAGCGCCGTTTTGATGATAAATCAGAAACCCTAATTTTA
TAGTATTCAGCTACTGTTTTTTGGATGTTTTCTATAGTGACTAGCTTTTCTTGTAGAGTT
AACAGATCTTTTAGAGCTTCGCGCGTTAATTCCATTGTAATCGGACGGTGAGTAAATCGA
GAGTAAGCAATCACTCTCCGCAATGCTCCCTCTAGTTCTCGGACGTTGGAATAGATGAGA
CGCCCTAGAAAAAACGCTACATCATCCGATAGGATGATATTTTCGATGCT
>NC_019940.1 Thioflavicoccus mobilis
CCGGGATGATGACTTCCGTTTCATTTCCGTTCGTTCCCTCGACCGTAACTTCGGCCTTCG
AAAGTCGGTGGCCATCCGTTGTAACGCCAATGATCTTGTCATTTGCACAAGCAACAAATA
GACCGTTCAAATAATATCGAACGTCTTGTTGCGCCATTGAAAACGAAGTCTTATCGATCA
AGAGCCGAAGCGTCTCGACATCCAACTCCATTTCGTCCCTGATGCCGGTGAGGCCGAGAC
GTGGATAGTCCTGCTCAGTGAATGTCAGCAACGAAAATCGCGAGCGTCCAGCGGTTATGC
CCGCTTTACCGTCTTCCGTTCGGATCTTCAGTTGGCTCTCCTTTGGCAAGGATCGACATA
TATCGAAGAGCTTTCGACCCGGTATCACACAGGCTCCTTCGTCGTCGATCGTTGCATTCG
CAAATGTTTCGATCTCGATCTCCAGATCGGTACTCACGATTTCGAGTCGTTCGTCTGTCG
CCCGCACCAAGAAATAGCCGAGTATCGGTAATGTCGAACGCTTCTCAATCACGCCGATTG
CGTAGCCGAGCGCTGTTAGAAGGCGTTCTACGGATATTTCGATATACATGTTTATCTATC
CTTATAGTTTCTACAAGAACGGTGAATATCTTTATTTGTCAAAAAAAACTAAATAAAACA
GCATAGTATGATTTCTTTTTGGTTGCGGAATCGCTTTGTCTTATTGTTAGAATCATGTGG
ATAAATTTTCCTCTCCATTTTTCCACAGGTTCCCCACATTAACTTGTCAAGATCCTCAAC
AGGTTTTTGTAATCTTCCTCCACAGCGATCTCTTCTTTTCGCAAGCTGTTGATCTTTTTG
GTTGCATGTATCACAGTCGTGTGGTCGCGGCCACCGAATGCAGTGCCGATCTCCGGCAAG
CTATGCTTGGTGAGTTCTTTTGCCAACGTCATCGCGATCTGTCGCGGGCGTGAGATCGAC
CTTGTCCGCTTAGCGGAGATCAGGTCAGTGATCCTGATTTTGTAATACTCCGCAACCACC
TTTTGTATATTATCAATCGTTATCATCTTGTCCTGGGCGATCAACATGTCACGAAGCACG
GCCTTGGCGAAGTCCACCGTGAGCTCTTGGCCTGTGAACTCTGCGTTCGCCACCAGCCGT
CGCAGGGCCCCCTCGAGCTCGCGGATGTTCGACTTGATCCGCCGAGCGACGAAGAAGCCG
ACCTCGTCAGGTAGGTCAACATCCATGATTGCCGCCTTACTTTGCAGAAT
>CP013099.1 Gammaproteobacteria_bacterium_NRL1 (Candidatus
TCATTTTAACATCGCTGAGCGCCAAACGGTGGCCGTCGGTGGCCACCACTCGGATCATAT
CCTCGGAAAACTCGAACAACAGGCCGTTGAGGTAATAGCGCACATCCTGTTGCGCCATCG
CAAATGAGGTCTTGTCGATAAGTTTCTTCAGCTGTTTTTGACTGATCTCGAATTCAACCA
GCGGATCGAAACTATCGATATTGGGGAATTCACTCGCCGGTAGGGTCGACAGTACGAAGC
GACTCTTACCGGACCGCAGAATGGCGCGATCACCTTCCAGTTTGATGGTCAATGCAGCAT
CGTTGGGCAAGGCCTTGCAGATATCAATGAATTTGCGTGCCGGCAAGGTGGTCTCTCCCA
ACTCACTGTTTTGTAAGGGCACATGGCTCATCATCTCAATTTCAAGATCGGTGGCGGTAA
TGGCTAGCTCATTGTCGGCTGTCTTTAACAACACGTTACCCAAAATAGGCAGTGTCTGGC
GGCGCTCTACAACCCCAATTACCTGTTGCAAGGGTTTTAACAGCAATTCACGTTCGATGT
TGAGTTCCATGCTAATCCTTAAATATTAATTAAATAAATTAAGATCTTTTATTATTGTTA
TTATTATAGGCCCCAAAAAATCTTAATAACTTAAAAATTTACTTTTAAATCATGTGCTTA
ATACCGCTATTTACGCAGTTTAGCCTGGTTATAACCGGCCTGTATCCGGTGGTTAACTTG
TGGATAAATAAGCGGCTTATCCACAGGCAAAACTTATCCACAGATTGATCACATTATGTA
GTAAGTATTCTTAACAGGTTTTGATAGTCCTCATTGACACGTACATCCCCATCACGTAAC
TCATTGATTTTCTTGCAAGCATGCAAGACGGTGGTATGGTCGCGACCGCCGAAGGCATCA
CCGATCTCCGGCAGGCTGTGATTGGTCAATTCCTTTGCCAAGGCCATAGCCAGCTGCCTG
GGCCGGGCGACGGATCGGGAACGCTTTTTCGATAATAAGTCGGCCACCCGGATTTTAAAA
TACTCGGCCACGGTTTTCTGGATATTTTCCACGGTCACCAGCTTGTCCTGGGCCGCGAAC
AGATCGCGCAGGGCGTCCTTGGCGAAATCCAGGGTGATGGGCCGGGCCATGAAACGTGAA
TTGGCGATCACTCGGCGCAGCGCCCCTTCCAGCTCGCGTACGTTGGAGCGTATGCGCTTG
GCCATGAAAAACGAGACCTCATGGGGCAGCTCCACGTTCATCTGCTGCGC
>NZ_CP019936.1 Chromatiaceae bacterium
CGTCACACAGCGCAAGTCGATGGCCATCCGTTGCGACCGCCCTCACCCGCCCAGGTCTCA
GTTCCAATAGCAGACCATTGAGGTAGTAGCGAACATCCTGCTGTGCCATCGCAAACTGCG
TTTTATCGATCAGACGTTTCATAACGCCAACCGGCAGTTTGAATGTGTCACTCGCCTTGG
CCGGCTCGATACTTGGATAGTCCTGCGCGGGTAGCATCCCGAGTGTGTAACGTCCCCGAC
CCGACTTCAGCGTGGCTTTGTCACTCTCTACCTCGAGCGTGATACCTGCGGAGTCCGGCA
GTGCCTTGCAGATATCCATCAGCTTACGTGCCGGCAAGGTGAATTCACTTTCGCCTTTGC
AGTCCACCAACGTATGGGTCCGCAATTCGACTTCGAGGTCCGTAGCCGTCAACGACAATC
GATTGTCTTTCACGACCATCAGCACATTGGCCAGGATCGGGAGCGTCTGTCTGCGCTCGA
CCACGCCGACGATCTGCTGCAAGGGTTTGAGCAGATCATCTCGGTTTGCGCTGATCTTCA
TCCGACTGATTCCCCATTGGTTGATAGTTAAAATAAGATTTTATTAAGAAATTACTATTG
TTATAAGCACAGCTGCCAACTGTGGAAAACCTATTTTTACTTAATTAAATCAATAGGTTA
AGTGATAATTTCGTGACCCAAAACAACGTGATGGATGCTATTCAACCCTGTGTGCCTATT
GTGGATAACTCTGGCTCAATCGGTTCTTTGATTTTGCCTCAACTGTCGCACACATCAATT
ACTCAAGGTTCTTAACAGGTTGTTATAGTCTTCGGCAACCCGATGGTCGGTCTCGCGTAA
CTCAGCAATTTTGCGCGTGGCATAAAGTACCGTTGTGTGGTCGCGCCCGCCAAATGCTTC
GCCGATCTCAGGCAGGCTGTGATTGGTAAGTTCTTTGGCGAGGGTCATCGCTACCTGGCG
AGGGCGTGCAATCGTACGGCTGCGTTTTGCAGACAGCAGGTCCGACGTTCTGATCTTGAA
ATATTCAGCGACGGTACGTTGAATGTTGTCGATCGTCACGAGTTTGTCTTGCGCTGCGAT
CATGTCGCGCAACGCATCCTTGGCAAAATCCATCGTGATCGCGCGACCGGTGAACTGCGA
GTTGGCCACGATACGGCGCAACGCTCCTTCCAGTTCGCGGATGTTCGACCGCACCCGCTT
GCCGATAAAGAACGCGACCTCGTTGGGTAGTTCAACACCGAACAGTTGTT
>NZ_CP016268.1 Woeseia oceani
CCAATGACTTCTTGCTGGCAAAGTGCCAGCCGGTGCCCGTCCGTCGCGACTGCCCGCAAG
AACTTGTCGCCCGTTTCCAGCAACAAACCGTTCAGGTAATACCGCACGTCCTGTTGTGCC
ATCGAGAAATGAGTCTTCTCCAGCAACCGCACCAAAATACTTTGAGGCACCTCGACCGTC
TGCGAGGAGTTAATGTCCTCAACCGTCGGGAACTCCGCCGCCGGCAACGTCGTTAAGGAA
AACTTGCTGCGCCCGGAACGAATCGACAACTTCTCTCCGCTCTGACTGATCGATACATTC
GCCTTGTCCGGCAGGGCCCGACAGATATCCAACAGCTTCCGACCCGGTACCGTCACTTCG
CCCGCGGTATCGACCTCCACATCGGCGCTCGCCACCAACTCAACTTCCAGGTCCGTCGCC
GTAACCGCCAACTGTCCGTTTTTAGCCACCAGCAAAACGTTTGCCAGAATAGGCATGGTC
TGCCTGCGTTCAACAACACCAATAACTGCCTGCAACGGTTTCAGCAGAGTCTCGCGAGTC
GCGCTTAACTTCATGAATGCCACCTGTTAATAAATATTGAATATAAATCTATATTTACTA
TTATTAAGCAGACCAAGTCCTGTGGATAACTTATTAATAGTATTTTAAATCAACGACTTG
CGTGCGTTTTTCATCACTCTAACCCGGTGAGCGAAATGCTTCGGGCTTGTGGTTTAGCTG
TGGATAACAAACAGCGCAAAAGTTGTACACCACTTATCCACATCATCCTGTCAGAGTTCT
TAGCAAATTCAAATAGTCATCGTCCAAGCGCTTTTCCACTTCACGCAAACTCGCTATACG
CCGGCAACCGTGCAGCACTGTCGTATGATCGCGACCGCCGAAGGCATCACCAATCTCGGG
CAAACTGTGATTGGTAAGTTCCTTCGCCAGCGCCATCGCCATCTGCCGTGGCCTGGCTAC
TGATCGACTACGTTTTTTCGACAACAAGTCGGCGACCCTGAGTTTGTAATAATCGGCTAC
CGTCTTTTGGATGTTTTCAATCGAAACCAGTCTTTCTTGCAACGCCAGCAAATCCCGCAA
GGCTTCTTTGGCAAACTCAAGATTAATTGGCTGACCGGTAAATTCCGAATTCGCCATGAC
CCGGCGCAACGCGCCTTCCAGTTCCCGAACATTGGAGCGGATACGCTTGGCGATAAAAAA
CGCGACTTCCTCCGGCAGCGAAACGCCGGCTGCCTCTGCCTTGCTCATCA
>NZ_CP012154.1 Wenzhouxiangella marina
GTTTCGGCCAGGGCCAGGCGGTGTCCATCCGTGGCCACGGCGCGAATCATGCCATCGCGA
AACTCCAGCAACAGGCCGTTCAGGTAGTGACGCACGTCCTGGTGGGCCATTGCGAAGCCG
GTCTTGTCGGCCAGCCAGCTCAAGCGGGCCTGACTGATCGGATAGCTGGCCAGGCTCTCG
GCCTGATCACTCGACGGAAATTCCCCCGCCGGCAGGGTCGCCAGCGTGAAGCGACTGCGC
CCGGCATGGATGGCCAGCTTGTCCTCATTGAGCTGGACGTTGACCTTCACGCCTTCGGGC
AGGGCCTTGCAGATGTCGACAAGCTTGCGTGCCGGGACCGTGATCGCTCCCGTTTGAGCC
ACTTCCGCATTGGCTCGAGCCACCAGCTCGACCTCCATGTCGGTCCCGGTGATTCGCAAA
CCATCGTCTTGCGCATCGATCAGAAAGTTGGCCAGTACGGGCAGCGTCTGCCGACGCTCG
ACCACGTTGACGACCTGGGCAATGGGCGCAAGCAAGGCTTCACGCGCGATCGAGAATTTC
ATGGTTGCTCCTTGGCGGTTCGCGACGTCGTGTCACTGTTGTTTTGTTGATAAAGAAAAA
AGACTAGTAGTAATAGGGCCTGTGAGTAAGCGAAGAACCCCATTTTTCCCTTGAAAATCA
ATGATCTGAGAAAGCACGACCCTCTGACTAAGCGAGCCCGCTTCCTGTGGGGCGAATGTG
GATAACTTTCGCCTCGCGATTTATCCACAGTTACTCCACGGCTTCCGCGCAGGCTCATGA
GGATAACTCCCGCGTCAGCCGCGCCCGATCTTCACGCAGACGGCCGTCGGTTTCGCACAA
GGCCTCGATTTTACGACAGGCGTGCAGGACGGTCGTATGATCCCGGCCCCCGAAGGCATT
GCCGATCTCGGGCAGGGAATGCTGGGTCAGGCTCTTGGCCAGGAACATCGCCATCTGTCG
GGGACGAGCGATCGAGCGCGTTCGGCGCTTGGACAGCAGATCGGTGACTCGCAGCTGATA
GAAATCGGCGACGGCCTTCTGGATGTTCTCGATCGTGATCATGCGATCGTGCACGGCGAG
CACGTCGCGCAGGATCTCCTGGGTGTACTCGACGTCGATCGGCCGCCCGGAAAAGCGGGC
GTTGGCGATCAGGGAATTGAGCGCGCCTTCGAGGTCGCGCACGTTCGAGCGCATGCGCTT
GGCGATCAGGAAGGTCACCGAGTCGTCGAGTTCCAGATCGCGCTCCAGCG
>NZ_CP016027.1 Halothiobacillus sp.
GTCACCGGTTTGTGCCGTGTCATTGCGTTTCAGTTGATCCAAGGCAACGCGTCCCGTCAC
GGCCAGACCGAAGATGGGTTCCGGCGCATCGATGGAATGCCCCCCAGCCAGAGGAATTCC
TGCTTCCCGACAGGCAGCACGTCCGCCGTCGACGACCTGTGCCGCGGTGGCTGCATCCAG
TTTGTCGATGGGCCATCCGAGGATGGCAATGGCCATCAACGGCGTGCCTCCCATGGCGTA
AATGTCACTGATCGCGTTGGTGGCCGCGATCTGTCCAAAGGTGAAGGGATCATCCACGAT
GGGCATGAAAAAGTCCGTCGTGCTGATGATTCCGCTGCCGTCGCCCAGATCGTAGACGGC
GGCATCGTCACGCGAATCGTTGCCGACGATGAGATGGGGATCTGTGGTGATCGGTGTCAA
GGCACTGACCAGGATCTGATCCAGCAGGGCCGGGGATATCTTGCATCCGCAACCGGCACC
ATGACTGTATTGGGTCAATCGAATCGTATCGTTGTTCATGCGCGTGTCCTGTGCCGCGGG
TTTTGGCTGTTCGCTTTCGGGCCGTGGCTATAGAGATATGTTTTTATTTCTGGTTAATGT
GATGTTGATTAGCGTAGCCGATTGGATCGGCAACTCGGAATTCCTTCCATATTCTCTCAG
CTTAGCGATTTTCGAGACGGTGGGTAATTTCCCTTTTCGGCTGTGGATTGTTTTGAGCGA
TGTGTGGATAAGTTCGGGTTTCCGAATGCTGCCCAGTTTTCTCAAGGATTGTCCACAGTG
TTTACGGCGGCCGGTTATTTGCCGATACAGAAGCTGCTGAAGATGGTGCCCAACAAGTCG
TCTGCGGTGAATTTCCCGGTAATTTCGTCGAGGGCCAATTGTGCCCGTCGCAAGGATTCG
GCTGCGAGTTCTCCTGCCTGCCATTTGTCGAGGGCCTGTAGGGCGGCGGTCACTTCCTGT
TGTGCCTGACGAAGGGCATCCAGATGTCGTCGTCGGGCGATGAATTGTCCGCCTTCGCTT
ACCTGATAGCCCATGATCCGCTGCAACATGGCACGCAGTTCCCTGATGCCGGCACCGGTT
TTTGCACTGATGCCGATCGTTTCCTGATCTTCGGGATCCAGCCCGGCGGAACGTCCGGTG
AGATCGATCTTGTTGCGAATCCGGATCAGCGGTTTGGTGGGCAGTTGTGCGAGCGTTTGT
TCATCCGCCTCGGTGATGCCGTAACGGTCATCGATCATGAGCATGATGGC
>NC_013422.1 Halothiobacillus neapolitanus
TTCGATACCGGCTTTGGCCATGATGACGCAATCAAATGATGGCCATTGGGCTTGATGACG
ACGAAAATGGTCACGAGCGATTCGTTTGACCCGGTTACGTTCGTGTGCCAAACGTGTTTG
ACGCTTGGCAATGGCCAGACCTAACCGTGGGTTAGCACCTTGGTTCGGGGTAACCACTGC
CATCAGCAGTTCGCAATGAACGCGCTTACCGGATGTTAGCGTTCGCTTGTACTCGTCAGG
GCGACGCAAGCGAACATCAACAGGAAAACCAAACCGTTTTGGCGAGGCCATCATGGTTCG
GTTAATCGAAATTTTCGATTAAACGGCTAAACGCTTACGGCCTTTGGCGCGACGGGCGTT
GATGACCGCACGGCCACCACGGGTAGCCATTCGAGCACGGAAACCGTGTGTGCGGGCACG
ATGAATAATACTGGGCTGGTATGTTCTTTTCATGGCGAAAATTCCTGTAAATTTATCTGC
TTGTGTGGCGCGGGACCATTTTCATCCCCGTTTGTCGGCGAAGACTCAGCCACGCGACGC
AACCTGCTCGAGAAAGCAACACAAGCCAAAAGGCCGAGCATTAAACTGAAAAAATGCTGT
GTTGTCAATTAATAATGTGCTTTGAACCAAAGGGTTCCGTTGACTTTCATTGCATGTATC
TTGAGGTAATCCGGTCTAAATTCTTGTTCAGTGGATACTGCGATTCGGTCAGGGTCGATG
GTACACTGACCTCTTTCCTGCAGGCTCGTTTTACTCCCTATGTCGACCATCACATCAGAA
CTGTGGCAGCAATGCATTGATCGGTTGTCCGAAGATCTGCCCGTTCAGCAGATCAATATG
TGGATCAGACCGTTGCAAGCAGAGTTGAAGGCGGAAAACCATCTGATCCTATGGGCGCCG
AACCGTTTTGTCATGGACATGGTCGCGCAGCAATACAAGTCGAAAATCCTCGAGCAGGCG
CAGATATTGCTCGAACGTCCGGATTTGCAGCTTGGCCTGCAAGTGGGCAGCGTGCCTTCC
GAGCAGCCTGTTGATATGCCCGCCGCCGCCACGCTGTCATCGAAGTCCGGCGCAGTGTCC
TCGGGTGTTGCGCCGCGTGTCGAGCCTATGGCGGATTTGGCTGAACCAGATACGGGTGCC
AAGGAATTTGTCAGCCACATCAACAAAAAATTCAATTTCGATAATTTCGTCGAAGGCAAA
TCGAACCAGTTGGCGCGCGCGGCGTCGCAGCAAGTCGCGCAGAATCCGGG
>NZ_CP013990.1 Leclercia adecarboxylata
ACGGCTTTAGCGCGGAACTTCAGACCCATCTGGGTCACAGCCCCAACGACACGATCGTTC
TCGACGATCAGATCCTCAACCGCCTGCTGGAAGATCATCAGGTTCGGCTGATTCTCCAGG
GCAGTACGCACCGCCTGACGGTAGAGCACACGGTCTGCCTGTGCACGGGTGGCACGAACG
GCAGGGCCTTTGCTCGCGTTTAGTATCCTAAACTGGATGCCGGCATGATCGATCGCGGTT
GCCATCAGGCCGCCAAGCGCATCCACTTCTTTTACCAGGTGTCCTTTCCCAATGCCGCCA
ATCGCCGGATTACAGGACATCTGTCCTAGCGTGTCGATATTGTGTGTCAAAAGCAGGGTC
TGTTGACCCATTCGCGCCGCGGCCATTGCGGCCTCGGTGCCTGCATGACCCCCGCCAATG
ATGATGACGTCAAAAGGATCCTGATAAAACATGGTGGTCTGCCTCGCGTAAAGCGGTAAG
AAAATGGATTGAAGCCCGGGCCGTGGATTCTACTCAACTTTAGTCGTTCGAGAAAGCACT
GGGATCCTGGCTATTAAAAAGAAGATCTTTTTATTTAGAGATCTGTTCTATTGTGATCTC
TTATTAGGATCGCGGGTTTCTGTGGATAAGCCGGATCTCCCGAAGAAGATCATGCGTTTA
GAAAGGATCGTTTGCTGTGAATGATCGGTGATCCTGTGACGTATAAGCTGGGATCAGATC
GCGATGTTATACACAGCACAAAAAGTCATCAAAGGTTATTCTTGGGATAACTACCGGTTG
ATCCAAGCTTTTAACCAGAGTTATCCACATCTGATCGCACGATCTTTAATCGTTTTTGAG
TAAATTTTTCCATTCAGCCAGCCAAAGCTCCGCTGGATCTTCCGGAATATCGTGATCAAG
GATGTTGATCTTCAGCGTTTCGCCGATCTGTTGTGCCCCACAGGACTTCAGTTCGGTCTC
GACTTTCTCTACGGCACCGCAAAAGGTGTCATATTCCCGACTGCCGATGCCAATCGCCCC
AAACCGGACGTTCGCCAGGTTGGGCTGCTGTTCTTTTAGCTCTTCATATAAAGGAAGAAG
GTTGTCCGGGAGATCGCCCGCACCGTGGGTGGAGGTGATCAACAGCCAGATCCCGTCGAT
CGGCAGATCTTCTAATAACGGCCCGTGCAGCGTTTCAGTGGAAAAACCCGCGTCTTCCAG
CTTTTCAGCCAGGTGTTCCGCTACATATTCAGCCCCGCCAAGGGTGCTGC
>NZ_CP019445.1 Kosakonia cowanii
TACCGCTTTTGCGCGGAACTTCAGCCCCATCTGGGTAACGGCACCAACCACGTGATCGTT
TTCGACGATCAGATCCTCAACCGCCTGCTGGAAGATCATCAGGTTCGGCTGGTTCTCCAG
CGCAGTGCGTACCGCCTGGCGATAGAGCACGCGATCCGCCTGAGCACGGGTAGCCCGAAC
GGCAGGGCCTTTGCTTGCGTTTAGTATCCTAAACTGGATCCCGGCATGATCGATCGCTTT
CGCCATCAGCCCGCCCAGTGCATCCACTTCTTTAACCAAGTGTCCTTTCCCAATACCGCC
GATCGCCGGGTTGCAGCTCATCTGCCCCAGGGTGTCGATATTGTGTGTCAAAAGCAGAGT
CTGCTGACCCATACGCGCTGCGGCCATGGCGGCCTCAGTGCCTGCATGACCCCCGCCAAT
GATGATGACGTCAAAAGGATCCGGATAAAACATGGTGGTATGCCTCGCCTGAGCGGTTAG
AAAGTGAATTTGTGGCCGGGCCGTGGATTCTACTCAACTTTAGTCCAGTGAGAAAGACTC
CGGATCCCGGCTATTAAAAAGAAGATCTTTATATAGAGAGATCTGTTCTATTGTGATCTC
TTATTAGGATCGCGATGTCTTGTGGATAAGCCGGATCATCGCTTTAAGATCAGTTCATTA
GGAAGGATCATTAACTGTGAATGATCGGTGATCCTGCAACGTATAAGCTGGGATCAAAAG
GGCTAGTTATACACAGGGCGGATCGGTGAGCAGAGTTATTCATTGGATAACTACCGGTTA
ATAAGCGCTTTTAAGCCTAGTTATCCACTGCTGATCGCACGATCTTTACACAATATTGAG
CAATTTAATCCAGGATCCCAGCCACTCTTCGGCCGGATCCTCCGGAATATCGTGATCGAG
GATGTTGATCTTCAGCGTTTCACCGATCTGTTTGGCACCGTTTTTCTTCAGTCCGGCTTC
CATTTTTTCGATTGCCTGACAGAAAGTGTCATATTCACGGCTGCCGATACCGATCGCGCC
AAAGCGAATCTGCGACAGATCCGGGTTCAGTTCATCAAGCTCTTCATACATTGGCAGCAG
GTTGTCCGGGATATCGCCCGCGCCGTGGGTGGAAGTGACCACCAGCCAGAGCCCCTGCTG
CGGCAAATCCTCTAATAACGGCCCATGGAACGTAAAGGTATTGAACCCGGCTTCCTCCAG
CTTTTCAGCCAGATGTTCTGCCACGTATTCCGCACCGCCAAGGGTGCTGC
>NZ_CP017183.1 Enterobacter xiangfangensis
TTGGCATTGGGCTTACGCGCCATAATGCCGTTGCCCACCGCATGCAACAGGTGCGTTTTA
CCGAGACCCGTGCCGCCATACAGGAACAGCGGGTTGTAAGCGCCACCGGGGTTATCGGCA
ACCTGGCGAGCCGCCGCGCGCGCCAGCTGGTTCGACTTACCTTCAACGAAGTTATCGAAC
GTGTGTTTCACGTTAACGTTAGAGCGGTAGGTAGGCTCAGCGGGGGCCGGAACGTTATCC
CACCCCTGACGAGCCGGTGCAACGCGAGGCGCTGGAGCGGGCGCCGCCTGTGCAGGGGCT
GCCACATTGACAACTTCACGAACGGTTTGGGTGACCGGCTTTGTGCCCACTTCAAAACGC
AGCTGTGGGGCATCTGACCCGCAGAAATCGTTCAGCAGTCCATTGATGTTATTAAGGTAT
TTATCCCTTACCCAATCGAGCACGAAACGGTTTGGCGCATACAAAGCCAGCGTGTTATCG
CTCAGTTCCGCCTGCAACGGGCGGATCCACATACTGAATTCTGTGGCTGGTAACTCATCC
TGCAATCGGGCAAGACACTGCTGCCAAAGCGAAAGTGACACGGCGGACTCCACTCGAACA
ATAAAAGAAAACTATTGAATATTCATGATTGTTGGCGCACATCGACATGACCCCATCAGG
GTGATGTGCGAACCGCTATCTGCGGTTATACACGCTATCGTTGATACAGCCTGAACGATG
TTGTGTTTATGCCCGACCAGGATCGCTGGATCCCGATCGGGACCGCGGATCATAGCCTAA
ACTGAGCCAGAGATCTTCTGTTTCTCACAGATTCTTCCCGATTTATCCACAGGAAGATCC
GGAATCGGGTAAGTGTAAACGATCCTGACGCGAGTGCCTCGCGATTTAGGCCGCATATTG
GAAAATTTAATGAGCACAGACAATTTTTGGCTTAAATGATCTAACGAAGATCCGGGACGA
TCCTTGCGCTTTGTTGGCGAGCCCGTATAATCCTCGACCCGGCGCGTGATGCTCATCTTC
CTGCGTCGTCCGTTGCTCATTTTCCACGCGAAATCGTGCGGAAATACGCGGGAAATAAGG
AAAGAGAATTGACTCCGGAGTGTACAATTATTACAATCCGGCCTCTTTAATCACCCACGC
TGAGGCGTTAGTCGTTCGAATCTCGTTCGGGTATACGCAAAAGTCAGTGAATTTATTCAA
GTTTAGGTAGAAATCGCCATGAAACGCACTTTTCAACCGTCTGTACTGAA
>NZ_CP017181.1 Enterobacter kobei
CCGCTTTGGCGCGGAATTTAAGGCCCATCTGGGTCACAGCACCCACGACGCGATCGTTCT
CAACGATAAGATCTTCTACCGCCTGCTGGAAGATCATCAGGTTTGGCTGATTCTCCAGCG
CGGTACGTACGGCCTGACGATAAAGCACGCGGTCTGCCTGTGCACGAGTGGCACGCACTG
CCGGCCCTTTACTCGCGTTTAGTATCCTAAACTGGATGCCTGCATGATCGATCGCTTTCG
CCATCAGGCCGCCAAGCGCATCCACTTCTTTTACCAGGTGTCCTTTCCCAATGCCGCCAA
TCGCCGGATTACAGGACATTTGTCCCAGCGTGTCGATATTGTGTGTCAAAAGCAGGGTCT
GTTGACCCATACGCGCTGCGGCCATTGCGGCCTCAGTGCCTGCGTGACCCCCGCCAATGA
TGATGACGTCAAAAGGATCCTGATAAAACATGGTGGTCTGCCTCGCGTAAAGCGGTATGA
AAATGGATTGAAGCCCGGGCCGTGGATTCTACTCAACTTTAGTCTTTCGAGAAAGCATTG
GGATCCTGGGCTATTAAAAAGAAGATCTTTTTATTTAGAGATCTGTTCTATTGTGATCTC
TTATTAGGATCGCGTACTTGTGTGGATAAGTCCGATCCGGCAAATAAGATCATGCAGTTA
GGAAGGATCGTTTGCTGTGAATGATCGGTGATCCTGGACCGTATAAGCTGGGATCAGATC
GCGACTTTATACACAGGCTAAAAACGATACAACAGTTGTTCTTTGGATAACTACGGGTTA
ATACGAGCTTTTAACCAGAGTTATCCACATCTGATCGCGCGATCTTTAATCGTTTTTGAG
TGAATTTTTCCATTCACCCAACCAGATCTCGGCCGGATCCTCCGGAATATCATGATCGAG
GATGTTGATCTTGAGTGTTTCACCCAGCTGTTTTGCTCCGCAAGAGGTGATAACAGCTTC
GACTTTCTCTATTGCCCCGCAAAAGGTGTCATATTCACGACTGCCGATCCCCACAGCGCC
AAAACGGACCTTTGAGAGGTCAGGCTGCTGTTCCTGCAGTTCGTCATATAAAGGTTGCAG
GTTATCCGGCAGATCGCCCGCGCCATGCGTGGAGGTGATCAGCAGCCAGACCCCGTCAGT
CGGGAGATCTTCAAGCAGCGGTCCGTGCAGGGTTTGTGTTGAAAAGCCCGCATCTTCCAG
CTTCTCAGCCAAATGTTCCGCTACATATTCCGCACCACCGAGGGTGCTGC
>NZ_CP014696.2 Klebsiella quasipneumoniae
CACCGCTTTAGCACGGAATTTGAGGCCCATCTGGGTGACCGCGCCTACGACACGATCGTT
TTCGACAATCAGATCTTCCACTGCCTGCTGGAAGATCATCAGGTTCGGCTGGTTCTCCAG
CGCAGTGCGTACCGCCTGACGGTACAGCACGCGGTCAGCCTGGGCGCGAGTGGCGCGCAC
CGCGGGGCCTTTGCTGGCGTTTAGTATCCTAAACTGAATGCCTGCCTGATCGATCGCTTT
GGCCATCAGACCGCCGAGCGCGTCCACTTCTTTTACCAGGTGTCCTTTCCCAATGCCGCC
AATCGCCGGGTTGCAGCTCATCTGCCCCAGCGTGTCGATATTGTGTGTCAAAAGCAGGGT
CTGTTGACCCATACGCGCTGCGGCCATTGCGGCCTCAGTGCCTGCGTGACCCCCGCCAAT
GATAATGACGTCAAAAGGATCCTGATAAAACATGGTGGTCTGCCTCGCATAACGCGGTTT
GAAAATGGATTGAAGCCCGGGCCGTGGATTCTACTCGGCTTTGGTCTTTTGAGAAAGACT
CCGGGATCCTGAGTATTAAAAAGAAGATCTTTATATAGAGATCTGTTCTATTGTGATCTC
TTATTAGGATCGACTCTCTTTGTGGATAAGTCGGATCCACGAAGTAAGATCAAAAGCTTA
AGAAGGATCACTATCTGTGAATGATCGGTGATCCTGGTCCGTATAAGCTGGGATCAGAAT
GAAGGGTTATGCACAGCTCAAAAACCATACTCCGGTTATTCTTTGGATAACTACCGGTTG
ATCCAAGCTTTTAAGCATGGTTATCCACAGAAGAACGGACGATCTTTACAATTCTCAGAG
CAAATTTTTCCAGGATCCCAGCCAGATTTCCGCCGGATCCTCCGGAATTTCATGTTCCAG
CACGTTGATCTTCAGGGTCTCGCCGATCTGTTTTGCCCCGCAGGCCTTCAGCGCCGCTTC
TAATTTATCGATCGCGCCGCAAAAAGTGTCGTATTCACGGCTGCCGATCCCGATGGCGCC
AAAGCGCACGGCGGAAAGATCGGCCTGCTGCGCCAGCAGTACGTCATAGAAGGGAACCAG
GTTGTCGGGAATGTCGCCGGCGCCATGGGTGGAAGAGATAACTAACCAGATCCCTTGCGC
CTGCAGATCGTCCACCAGCGGGCCGTGCTGGATTTCAGTGCTGTAGCCTGCTTCTTCCAG
CTTTTCTGCCAGATGCTCCGCTACGTATTCCGCACTGCCCAGGGTGCTGC
>NZ_CP014007.1 Kosakonia oryzae
CACGGCTTTGGCGCGGAATTTCAGCCCCATCTGGGTGACTGCGCCAACAACGCGATCGTT
TTCCACGATCAGATCTTCAACCGCCTGCTGGAAGATCATCAGGTTCGGCTGGTTTTCCAG
AGCGGTGCGTACCGCCTGACGGTAAAGCACGCGGTCTGCCTGCGCACGAGTGGCGCGCAC
CGCCGGGCCTTTGCTCGCGTTTAGTATCCTAAACTGAATTCCCGCCTGATCGATCGCTTT
CGCCATCAGCCCGCCGAGCGCATCCACTTCTTTTACCAGGTGTCCTTTCCCAATACCGCC
GATTGCCGGGTTGCAGCTCATCTGCCCCAGCGTGTCGATATTGTGTGTCAAAAGCAGAGT
CTGTTGACCCATACGTGCTGCGGCCATCGCGGCCTCAGTACCTGCATGACCCCCGCCAAT
GATAATGACGTCAAAAGGATCCGGATAAAACATGGTGGTATGCCTCGCCTAAGCGGTTAG
AAATTGGATTGAAGCCCGGGCCGTGGATTCTACTCAACTTTAGTCCAGTGAGAAAGATCC
GGATCCCGGGTATTAAAAAGAAGATCTTTTATATAGAGAGATCTGTTCTATTGTGATCTC
TTATTAGGATCGCGATGTCTTGTGGATAACCCGGATCATCGCTGTAAGATCAATTTATTA
GAGAGGATCATTAGCTGTGAATGATCGGTGATCCTGAACAGTATAAGCTGGGATCAGAAT
GCCTGTTTATACACAGGCTGAAAACTACACAAGGGTTATTCATTGGATAACTACCGGTTA
ATAAGGCCTTTTGAGTATAGTTATCCACAACTGATCGCGCGATCTTTAATCGTTCTTGAG
TAAATTTTTCCAGGATCCCAGCCATTCTTCCGCCGGATCCTCCGGAATATCGTGTTCAAG
AATGTTGATCTTCAGTGTTTCACCGATCTGTTTCGCGCCATTTGCCTTCAATGCGGCTTC
AATCTTCTCGATTGCCTGGCAGAAGGTGTCATATTCGCGGCTACCGATGCCGATCGCGCC
AAAGCGCACCTGGGCGAGATCCGGCTTCTGTTCCTGTAGATCGTCTAAAAACGGTTGCAG
GTTCTCAGGCAGATCGCCAGCCCCATGGGTGGAACTGATCACCAGCCAGATGCCCTGTGG
CGAAAGATCCTCTAATAGCGGGCCGTGCAGCGTCTCGGTGCTATAACCGGCATCTTCCAG
CTTTTCAGCCAGGTGTTCCGCCACATATTCCGCACCGCCGAGGGTGCTGC
>NZ_CP008897.1 Enterobacter cloacae
CCGCTTTTGCGCGGAACTTGAGACCCATCTGGGTCACGGCGCCAACAACACGATCGTTTT
CCACGATAAGATCTTCTACAGCCTGCTGGAAGATCATCAGGTTCGGTTGGTTTTCCAGCG
CGGTGCGCACAGCCTGACGGTAAAGCACGCGGTCTGCCTGTGCACGGGTGGCGCGAACAG
CCGGACCTTTACTCGCGTTTAGTATCCTAAACTGAATGCCCGCATGATCGATCGCTTTCG
CCATCAGGCCGCCAAGTGCATCCACTTCTTTTACCAGGTGTCCTTTCCCAATGCCGCCAA
TCGCCGGATTACAGGACATTTGTCCCAGCGTGTCGATATTGTGTGTCAAAAGCAGGGTCT
GCTGACCCATTCGCGCTGCGGCCATTGCGGCCTCAGTGCCTGCGTGACCCCCGCCAATGA
TGATGACGTCAAAAGGATCCTGATAAAACATGGTGGTCTGCCTCGCGTAAAGCGGTATGA
AAATGGATTGAAGCCCGGGCCGTGGATTCTACTCAACTTTAGTCTTTCGAGAAAGCATTG
GGATCCTGGGTTATTAAAAAGAAGATCTTTTTATTTAGAGATCTGTTCTATTGTGATCTC
TTATTAGGATCGCAGACCTTTGTGGATAAGTCCGATCCCATAAATAAGATCATGTAGTTA
GGAAGGATCGTTTGCTGTGAATGATCGGTGATCCTGGACCGTATAAGCTGGGATCAGATC
GCCACTTTATACACAGGTCAAAAACTAAACTAACGTTGTTCTTTGGATAACTACGGGTTA
ATACGAGCTTTTAACCAGAGTTATCCACATCTAATCGCACGATCTTTAATCGTTTTTGAG
TAATTTTTTCCATTCCGCGAGCCAGATCTCGGCTGGATCTTCGGGAATATCATGATCGAG
GATGTTGATCTTCAGCGTTTCACCCAGCTGTTTTGCTCCGCAGGCGGTCACCGCAGCTTC
TACTTTCTCTATTGCGCCACAGAAAGTGTCATATTCACGGCTGCCGATCCCTACAGCGCC
AAACCGGACGTTTGACAGATCGGGCTGTTGTTCCAGCAGTTCGTCATATAAAGGTTGCAG
GTTATCCGGCAGATCGCCCGCGCCGTGCGTGGAGGTGATCAGCAGCCAGACCCCGTCAGT
CGGGAGATCTTCCAGCAGCGGTCCGTGCAGCGTTTGTGTAGAAAAGCCCGCGTCTTCCAG
CTTCTCAGCCAGATGTTCCGCTACATATTCCGCACCGCCCAGGGTGCTGC
>NZ_CP017184.1 Enterobacter cloacae
CGGCTTTGGCGCGGAATTTGAGGCCCATCTGGGTCACGGCGCCCACGACGCGATCGTTCT
CAACGATAAGATCTTCAACCGCCTGCTGGAAGATCATCAGGTTTGGCTGGTTCTCCAGCG
CGGTACGTACCGCCTGGCGATAAAGTACGCGGTCTGCCTGAGCACGGGTCGCACGCACAG
CGGGGCCTTTACTGGCGTTTAGTATCCTAAACTGAATGCCTGCGTGATCGATCGCCTTCG
CCATCAGGCCGCCAAGTGCATCCACTTCTTTTACCAGGTGTCCTTTCCCAATGCCGCCAA
TCGCCGGATTACAGGACATTTGTCCCAGCGTGTCGATATTGTGTGTCAAAAGCAGGGTCT
GCTGACCCATTCGCGCTGCGGCCATTGCGGCCTCAGTGCCTGCGTGACCCCCGCCAATGA
TGATGACGTCAAAAGGATCCTGATAAAACATGGTGGTCTGCCTCGCGTAAAGCGGTATGA
AAATGGATTGAAGCCCGGGCCGTGGATTCTACTCAACTTTAGTCTTTCGAGAAAGCATTG
GGATCCTGGGCTATTAAAAAGAAGATCTTTTTATTTAGAGATCTGTTCTATTGTGATCTC
TTATTAGGATCGCGAACCCGTGTGGATAAGTCCGATCTCATAAAGAAGATCATGCAGTTA
GAAAGGATCGTTTGCTGTGAATGATCGGTGATCCTGGGCCGTATAAGCTGGGATCAGATC
GCGACTTTATACACAGGCTAAAAACTGCGCTACGGTTGTTCTTTGGATAACTACGTGTTA
ATACGAGCTTTTAACCAGAGTTATCCACATCTGTTCGCGCGATCTTTAATCGTTTTTGAG
TAAAATTTTCCATTCCGCGAGCCAGATCTCGGCTGGATCCTCCGGAATGTCATGATCGAG
GATGTTGATCTTGAGCGTTTCGCCCAGCTGTTTTGCTCCGCAGGAGGTCACAGCGGCTTC
GACTTTCTCTATTGCCCCGCAAAAGGTGTCATATTCACGACTGCCGATCCCCACTGCGCC
AAAACGGACGTTTGACAGGTCGGGCTGCTGTTCCAGCAGTTCGTCATATAAAGGTTGCAG
GTTATCCGGCAGATCGCCCGCGCCGTGCGTGGAGGTGATCAGCAGCCAGACCCCGTCAGT
CGGGAGATCTTCCAGCAACGGGCCGTGCAGGGTTTCCGTAGAAAAGCCCGCCTCTTCCAG
CTTTTCAGCCAGATGTTCCGCTACGTATTCTGCACCACCCAGGGTGCTGC
>NZ_CP017279.1 Enterobacter ludwigii
CGGCTTTCGCGCGGAACTTGAGGCCCATCTGGGTTACGGCACCCACAACGCGATCGTTTT
CAACGATAAGATCTTCTACCGCCTGCTGGAAGATCATCAGGTTTGGCTGATTCTCCAGGG
CAGTACGTACCGCCTGACGGTAAAGCACGCGGTCTGCCTGAGCACGGGTGGCGCGCACAG
CGGGACCTTTGCTTGCGTTTAGTATCCTAAACTGGATGCCGGCATGATCGATCGCTTTCG
CCATCAGGCCGCCAAGTGCATCCACTTCTTTTACCAGGTGTCCTTTCCCAATGCCGCCAA
TCGCCGGATTACAGGACATTTGTCCCAGCGTGTCGATATTGTGTGTCAAAAGCAGGGTCT
GCTGACCCATTCGCGCTGCGGCCATTGCGGCCTCAGTGCCTGCATGACCCCCGCCAATGA
TGATGACGTCAAAAGGATCCTGATAAAACATGGTGGTCTGCCTCGCGTAAAGCGGTATGA
AAATGGATTGAAGCCCGGGCCGTGGATTCTACTCAACTTTAGTCTTTCGAGAAAGCATTG
GGATCCTGGGCTATTAAAAAGAAGATCTTTTTATTTAGAGATCTGTTCTATTGTGATCTC
TTATTAGGATCGAGTACCTCTGTGGATAAGCCCGATCTCACGATGAAGATCATGCAGTTA
GAAAGGATCGTTTGCTGTGAATGATCGGTGATCCTGGCCAGTATAAGCTGGGATCAGATC
GCGACTTTATACACAGGGCCAAAACAGCCTCAGAGTTATAACTTGGATAACTACCGCTTA
ATACGAGCTTTTAACCAGAGTTATCCACATCTGTTCGCGCGATCTTTAATCGTTTTTGAG
TAAATTTTTCCATTCACCCAGCCAGATCTCCGCTGGATCTTCCGGAATGTCATGATCGAG
GATGTTGATCTTTAGTGTTTCACCTAGCTGTTTTGCCCCACAGGCAGTCACAGCGGCTTC
GACTTTCTCTATTGCACCGCAAAAGGTGTCATATTCACGACTGCCGATACCCACCGCGCC
AAAACGGACGTTTGACAGGTCAGGCTGCTGTTCCAGCAGTTCGTCATATAAAGGTTGCAG
ATTATCCGGCAGATCGCCTGCGCCGTGCGTCGAGGTGATCAGTAGCCAGACCCCATCAGT
CGGGAGATCGTCAAGCAACGGGCCGTGCAGTGTTTCGGTGGAAAAGCCCGCGTCTTCCAG
CTTCTCAGCCAGATGTTCCGCAACGTATTCCGCGCCGCCCAGGGTGCTGC
>NZ_CP020448.1 Citrobacter braakii
AACCGCTTTGGCACGGAACTTCAGTCCCATTTGGGTCACTGCGCCCACAACACGATCGTT
TTCAACAATCAGATCTTCAACCGCCTGCTGGAAGATCATCAGGTTGGGTTGATTCTCCAG
CGCAGTGCGTACCGCCTGGCGATAGAGCACGCGATCGGCCTGAGCTCGGGTAGCGCGCAC
GGCTGGCCCTTTGCTTGCGTTTAGTATCCTAAACTGGATACCTGCATGGTCGATCGCTTT
TGCCATCAACCCACCAAGCGCATCCACTTCTTTTACCAGGTGTCCCTTCCCAATACCGCC
GATCGCCGGATTGCAGCTCATCTGCCCCAGAGTGTCGATATTGTGTGTCAAAAGCAGAGT
CTGTTGACCCATTCGCGCCGCGGCCATTGCGGCCTCGGTGCCTGCATGACCCCCGCCAAT
GATGATGACGTCAAAAGGATCCTGATAAAACATGGTAATTGCCTCGCATAACGCGGTGTG
AAAATGGATTGAAGCCCGGGCCGTGGATTCTACTCAACTTTAGTCGATGGAGAAAGACCT
GGGATCCTGGGTATTAAAAAGAAGATCTTTTTATTTAGAGATCTGTTTTATTGTGATCTC
TTATTAGGATCGCAAGTTTCTGTGGATAAGGGCGATCCTTTGAATAAGATCAACAGGTTG
CTGAGGATCATTAGCTGTGAATGATCGGTGATCCTGGTCCGTATAAGCTGGGATCAGAAT
GAAGGGTTATACACAACTCAAAAACTGAACAACGGTTGTTCTTGGGATAACTACCGGTTG
ATCCAAGCTTTTAACCAGAGTTATCCACATAAAAAAGTACGATCTTTACAAATCTCTGAG
CAATGGATGCCACGATCCCAGCCAAATTTCAGCCGGATCTTCCGGAATTTCATGTTCCAG
TACGTTGATCCTGAGCGTTTCGCCTACCTGTTTTGCTCCACAGGTCTTCAATTCGGCTTC
CAGCTTGTCGATTGCGCCGCAAAAGGTGTCATATTCACGACTGCCGATCCCGATTGCGCC
AAACCGCACTTGTGACAGGTCCGGCTTTTGCTCGCGTAACGCATCATATAAAGGCTGTAG
GTTGTCAGGAATGTCTCCCGCACCGTGCGTAGAGCTAATAATCAGCCAGATGCCGTCAGT
CGGAACCTCTTCAAGCATTGGCCCATGTAGTATTTCGCTGGAAAAACCGGCGTCGTCCAG
CTTTTCAGCCAGATGTTCTGCTACATATTCCGCACTGCCAAGCGTACTAC
>NZ_CP008841.1 Klebsiella michiganensis
CACCGCTTTGGCGCGGAATTTAAGCCCCATCTGGGTGACGGCGCCAATAACACGATCGTT
TTCGACAATCAGATCTTCCACCGCCTGCTGGAAGATCATTAAATTAGGCTGGTTTTCCAG
CGCGGTACGTACGGCCTGCCGGTACAGCACACGGTCTGCCTGAGCGCGAGTCGCCCGAAC
GGCAGGGCCTTTGCTGGCGTTTAGTATCCTAAACTGGATGCCGGCGTGGTCAATTGCCTT
CGCCATCAGGCCGCCAAGCGCATCCACTTCTTTTACCAGGTGTCCTTTCCCAATGCCGCC
AATCGCCGGGTTGCAGCTCATCTGCCCCAGCGTGTCGATATTGTGTGTCAAAAGCAGAGT
CTGTTGACCCATTCGCGCTGCGGCCATCGCGGCCTCAGTGCCTGCATGACCCCCGCCAAT
GATGATGACGTCAAAAGGATCCTGATAAAACATGGTGGTATGCCTCGCATAAAGCGGTTT
GAAAATAGAGTGAAGCCCGGGCCGTGGATTCTACTCAACTTTAGCCTTTCGAGAAAGCGC
CGGGATCCTGAGTATTAAAAAGAAGATCTTTTATTTAGAGATCTGTTTTATTGTGATCTC
TTATTAGGATTGGCTTGTCTTGTGGATAAGTCATATCCGCGATTTAAGATCAAACGCTTA
AGAAGGATCGCTTTCTGTGAATGATCGGTGATCCTGGTCCGTATAAGCTGGGATCAAAAT
GAAGGGTTATACACAGCACAAAAATCAGTCAAGGGTTATGCTTTGGATAACTACCGGTTG
ATCCAAGCTTTTAAGCATAGTTATCCACAGAAGAAAGTATGATCTTTACAATTCTCAGAG
CAAGTTTTTCCAGGATCCCAGCCAAATCTCGGCCGGATCTTCCGGAATTTCATGTTCGAG
AACGTTAATTTTTAGCGTTTCACCGATCTGTTTTGCCCCGCAGGCGTTGAGCGCCGTCTC
GAGCTTATCAATTGCTCCGCAGAAGGTATCGTATTCACGGCTACCGATGCCGACTGCGCC
AAAACGGACCGCAGAGAGGTCGACCTGCTTCTCCTGAAGCGCTTCATAGAAAGGCAGAAG
ATTATCGGGAATGTCCCCGGCGCCATGCGTCGAAGAGATAACCAGCCAGATCCCTTCCGC
CTGCAGATCGTCGATCAGCGGGCCGTGCTGAATAGTCGTGCTGTGTCCAGCCTCTTCCAG
CTTTTCCGCCAGATGTTCTGATACATATTCTGCGCTACCCAGCGTACTGC
>NC_020063.1 Enterobacteriaceae bacterium
GACCGCTTTAGCGCGGAATTTCAGCCCCATCTGGGTGACAGCGCCAACCACGCGATCGTT
TTCCACAATCAGATCTTCAACCGCCTGCTGGAAGATCATCAGGTTCGGTTGGTTCTCCAG
CGCAGTACGCACGGCCTGGCGATAGAGCACGCGATCCGCCTGAGCACGAGTGGCGCGTAC
CGCTGGCCCTTTGCTCGCGTTTAGTATCCTAAACTGGATACCCGCATGGTCGATCGCGGT
GGCCATCAGGCCGCCAAGTGCATCCACTTCTTTTACCAGGTGTCCTTTCCCAATGCCGCC
AATCGCCGGGTTGCAGCTCATCTGCCCCAGAGTGTCGATATTGTGTGTCAAAAGCAGGGT
CTGCTGACCCATTCGCGCTGCGGCCATCGCGGCCTCAGTGCCTGCATGACCCCCGCCAAT
GATGATGACGTCAAAAGGATCCTGATAAAACATGGTGGTCTGCCTCGCATAACGCGGTTT
GATGATGGATTGAAGCCCGGGCGTGGATTCTACTCAACTTTAGTCGATGGAGAAAGCGTC
TGGATCTTTGCTATTTAAAAGAAGATCTTTTTATTTAGAGATCTGTTCTATTGTGATCTC
TTATTAGGATCGCCAGTATCTGTGGATAAGTGCGATCAGCTATTTAAGATCATAAGCTTA
AGAAGGATCACTAACTGTGAATGATCGGTGATCCTGTTCCGTATAAGCTGGGATCAAAAC
GGGGAGTTATACACAACTCAAAAACTGACCTACGGTTGTTCTTGGGATAACTACCGGTTG
ATCCAAGGTTTTAACCAGGGTTATCCACAGAATAAAGTTGGATCTTTACAAATCTCTGAG
CCGATCGGCCCATGATCCGACCCAAATTTCCGCGGGATCTTCAGGAATGTCATGTTCAAG
GACATTGATCTTGAGCGTTTCGCCCACCTGTTTCGCGCCACAGGCGGCCAATTCGGTGTC
GATTTTATCGATGGCGCCGCAAAAAGTGTCATATTCACGACTGCCAATACCGATTGAACC
GAAGCGAACCTGGGAAAGGTCGGGTTTCTGCTCGCGGAGATCGTTATAAAAAGGCAGCAG
GTTGTCAGGAATGTCACCGGCACCGTGCGTGGAGCTGATAACCAGCCAGATCCCCGACGC
CGTGAGATCCTCTAATAAAGGACCATGCAGCGTTTCGGTCGAAAAACCCGCCTCTTCCAG
CTTTTCAGCCAGGTGTTCCGCCACATACTCGGCGCTGCCAAGTGTGCTTC
>NZ_CP007215.2 Enterobacter sacchari
CACCGCTTTCGCACGGAATTTGAGCCCCATCTGGGTCACTGCGCCAACAACACGATCGTT
TTCGACAATCAGATCTTCAACAGCCTGCTGGAAGATCATCAGGTTCGGTTGGTTCTCAAG
CGCGGTACGTACTGCCTGCCGGTAAAGCACGCGGTCGGCCTGCGCACGTGTCGCGCGCAC
TGCCGGGCCTTTGCTGGCGTTTAGTATCCTAAACTGGATACCCGCCTGATCGATCGCCTT
CGCCATCAGCCCGCCGAGCGCATCCACTTCTTTTACCAGGTGTCCTTTCCCAATACCGCC
GATCGCCGGGTTGCAGCTCATCTGCCCCAGCGTGTCGATATTGTGTGTCAACAGCAGGGT
CTGCTGACCCATACGCGCTGCGGCCATCGCGGCCTCAGTGCCTGCATGACCCCCGCCAAT
GATAATGACGTCAAAAGGATCCGGATAAAACATGGTGGTATGCCTCGCCTGAGCGGTTAG
AAATTGGATTGAAGCCTGGGCCGTGGATTCTACTCAACTTTAGTCCACTGAGAAAGGATC
GGATCCCGGCTATTAAAAAGAAGATCTTTTATATGTAGAGATCTGTTCTATTGTGATCTC
TTATTAGGATCGACAGGTGCTGTGGATAACCCGGATCATCACTTTAAGATCAATTCATTA
GGCAGGATCATTAGCTGTGAATGATCGGTGATCCTGAACCGTATAAGCTGGGATCAGAAT
GGCTAGTTATGCACAAGTCAAAAACTGAACTGCAGTTGTTAATGGGATAACTACCGGTTG
ATCAGTGCTTTTAAGCATAGTTATCCACATCTGATCGCACGATCTTTAATCGTTATTGAG
TAAATTTTTCCAGGATCCCAGCCATTCTTCCGCTGGATCTTCCGGAATATCGTGATCAAG
GATGTTGATCTTCAGCGTTTCGCCGATCTGCTTTGCTCCGCACGCCTTTAATGAAGCTTC
CAGTTTTTCGATTGCCTGACAGAAGGTGTCATATTCGCGGCTACCGATACCGATAGCGCC
AAAACGTACCTGGGACAGATCCGGCTTTTGCTCATTCAAATCGTCTAAAAGCGGTTGCAG
GTTTTCGGGCAGATCGCCCGCACCATGGGTGGAACTGACCACCAGCCATGTGCCCTGCAA
AACAAGATCCTCTAAAAGCGGGCCGTGCAGCGTCTCGGTACTGAAACCCGCGTCTTCCAG
CTTTTCCGCCAGATGTTCCGCCACGTATTCCGCGCCGCCAAGGGTACTGC
>NC_014618.1 Enterobacter lignolyticus
CGGCTTTCGCACGGAATTTAAGCCCCATCTGGGTTACCGCGCCAACGACGCGATCGTTTT
CGACGATCAGATCCTCAACCGCCTGTTGGAAAATCATCAGGTTCGGCTGGTTTTCCAGCG
CGGTGCGCACCGCCTGGCGGTAGAGCACACGATCGGCCTGTGCGCGAGTAGCGCGAACCG
CCGGACCTTTGCTCGCGTTTAGTATCCTAAACTGGATGCCTGCCTGGTCGATAGCGGTTG
CCATCAGGCCGCCAAGCGCATCCACTTCTTTCACCAGGTGTCCTTTCCCAATACCGCCGA
TCGCCGGGTTGCAGCTCATCTGCCCGAGCGTGTCGATATTGTGTGTCAAAAGCAGGGTCT
GTTGCCCCATACGTGCTGCGGCCATCGCGGCCTCAGTACCTGCATGACCCCCGCCAATGA
TGATGACGTCAAAAGGATCCTGATAAAACATGTGGTCTGCCTCGCATAACGCGGTATGAA
AAATGGATTGAAGCCCGGGTCGTGGATTCTACTCAACTTTGCGCGTCGGAGAAAGCACCC
GGGATCCTGGGTATTTAAAAGAAGATCTTTTTATATAGAGATCTGTTCTATTGTGATCTC
TTATTAGGATCGACCTTTGCTGTGGATAAGTGGGATCCTGCTTTTAGGATCAAACGCTTA
AGGAGGATCACATTCTGTGAATGATCGGTGATCCTGGTCCGTATAAGCTGGGATCAGAAT
GAAGGGTTATACACAACTCAAAAACTAGCCAAACCTTATTAATTGGATAACTACCGGTTG
ATCCAAGCTTTTAACCAGAGTTATCCACAGTTGATCGCACGATCTTTACACTTCTCAGAG
CAAATTTTTCCAGGATCCGAGCCAGATTTCCGCCGGATCTTCCGGAATGTCGTGTTCCAG
GATGTTGATTCTGAGCATTTCGCCGAGCTGTTTTGCGCCGCAGGCCTTCAGTGCATCGTC
GATTTTCTCGATGGCGCCGCAAAAGGTGTCGTATTCCCGGCTGCCAATACCCACTGCGCC
AAAGCGCACGGCGGACAGGTCCGGTTTTTCTTCCTTTATAGCATCGTAGAACGGCTGCAG
ATTGTCCGGGATATCTCCTGCACCGTGGGTGGAGCAGATAACCAGCCAGATCCCTTCTTT
ATTAAGATCGTCAAGCAGCGGTCCGTGCAGGGTCTGCGTCGTAAAACCCGCATCTTCCAG
CTTTTCCGCCAGATGCTCCGCTACATATTCGGCGCCGCCCAGGGTGCTGC
>NZ_CP010557.1 Raoultella ornithinolytica
AACCGCTTTGGCGCGGAACTTCAGCCCCATCTGGGTCACTGCGCCGACAACGCGATCGTT
TTCGACAATCAGATCCTCAACCGCCTGCTGGAAGATCATCAGATTGGGCTGGTTCTCCAG
CGCCGTCCGTACCGCCTGCCGGTAGAGCACGCGGTCTGCCTGAGCGCGAGTGGCGCGTAC
CGCCGGGCCTTTGCTGGCGTTTAGTATCCTAAACTGAATGCCCGCATGGTCGATCGCTTT
CGCCATCAGGCCGCCAAGAGCATCCACTTCTTTTACCAGGTGTCCTTTCCCAATGCCGCC
AATCGCCGGGTTGCAGCTCATCTGCCCCAGAGTGTCGATATTGTGTGTCAAAAGCAGGGT
CTGCTGACCCATACGCGCTGCGGCCATTGCGGCCTCAGTGCCTGCATGACCCCCGCCAAT
GATGATGACGTCAAAAGGATCCTGATAAAACATGGTGGTATGCCTCGCATAAAGCGGTTT
GAAAATGGATTGAAGCCCGGGCCGTGGATTCTACTCAACTTTCGACTTCCGAGAAAGCTC
CGGGATCTTGAGTATTTAAAAGAAGATCTTTTATTTAGAGATCTGTTTTATTGTGATCTC
TTATTAGGATCGGACCTTTCTGTGGATAAGCCGGATCCGCGTTTTAAGATCAATCGGTTA
AGGAGGATCACTTTCTGTGAATGATCGGTGATCCTGTTCCGTATAAGCTGGGATCAAAAT
GAAGGGTTATGCACAGCTCAAAAAGCAGGCAACGCTTATGCCTTGGATAACTACCGGTTG
ATCAGTGGTTTTAAGCATAGTTATCCACAGATGATCGGGCGATCTTTACAAAAATTAGAT
CAAATTTTTCCAGGATCCCAGCCAAATCTCGGCCGGATCTTCCGGAATCTCATGATCGAG
GACATTAATCTTCAGCGTTTCGCCGATCTGTTTGGCTCCGCATGCCTTTAAGGCATCGTC
AATCTTGTCGATTGCGCCGCAGAAGGTGTCATATTCACGACTGCCGATCCCGACTGAGCC
AAAGCGTACGCCTGAAAGGTCCGCCTTCTGCTCCTGCAGCGCCTCATAGAAAGGCAGCAG
GTTGTCAGGAATATCGCCGGCACCGTGCGTTGAGGAGATAACCAGCCAGATCCCGTCCGT
CGGCAGATCCTCAATCAGTGGCCCGTGCTGGATTTCGCTGCTGTAGCCCGCTTCTTCCAG
CTTTTCCGCCAGATGCTCTGCTACATATTCCGCACTGCCTAAGGTGCTGC
>NZ_CP014070.1 Citrobacter amalonaticus
ACCGCTTTGGCGCGGAATTTTAGCCCCATCTGGGTCACAGCGCCAACGACACGATCGTTT
TCAACAATCAGATCTTCAACCGCCTGCTGGAAGATCATCAGGTTGGGTTGGTTCTCCAGC
GCGGTACGCACCGCCTGACGGTACAGCACACGATCCGCCTGAGCACGGGTAGCGCGAACC
GCCGGTCCTTTGCTCGCGTTTAGTATCCTAAACTGGATACCTGCCTGGTCGATTGCTTGT
GCCATCAGCCCGCCGAGCGCATCCACTTCTTTTACCAGGTGTCCCTTCCCAATACCGCCA
ATCGCCGGGTTGCAGCTCATCTGCCCCAGCGTGTCGATATTGTGTGTCAAAAGCAGGGTT
TGTTGACCCATACGCGCTGCGGCCATCGCGGCCTCAGTGCCTGCATGACCCCCGCCAATG
ATGATGACGTCAAAAGGATCCGGATAAAACATGGTAATTGCCTCGCATAACGCGGTGTGA
AAATGGATTGAAGCCCGGGCGGTGGATTCTACTCAACTTTGTCGGCTTGAGAAAGACCCC
GGGATCCTGGCTATTAAAAAGAAGATCTTTTTATTTAGAGATCTGTTCTATTGTGATCTC
TTATTAGGATCGCCATTGGCTGTGGATAAGCCGGATCCCGGTATTAAGATCAATACCTTG
GTAAGGATCATTAGCTGTGAATGATCGGTGATCCTGGTCCGTATAAGCTGGGATCAGAAT
GAAGGGTTATACACAACTCAAAAACTGAACAATGGTTATTCTTTGGATAACTACTGGTTG
ATCCAAGGTTCCTGACAGAGTTATCCACACACGATCGCACGATCTTTACACTTATTTGAG
TAAATTAATCCAGGATCCCAGCCAGGCTTCTGCCGGATCTTCCGGAATATCGTGTTCAAG
GATGTTGATCTTCAGCGTTTCGCCGATCTGTCTGGCTCCGGAATGCTTCAGTTCAGCTTC
GAGCTTCTCGATAGCGCCACAGAAGGTGTCATACTCGCGACTGCCGATACCGATCGCACC
GAAACGAACCTGCGACAGATCTGGTTTTTGCGATTGAAGATCTTCATATAAAGGAACAAG
GTTATCCGGAATGTCTCCCGCACCGTGCGTGGAGCTAATGACCAACCAGATCCCGGAGGC
AGAAAGATCCTCTAACAGCGGGCCGTGCAGGGTTTCAGTAGTAAAACCGGCATCTTCCAG
CTTTTCAGCCAGGTGTTCTGCAACATATTCAGCGCCGCCGAGGGTGCTGC
>NZ_CP009450.1 Pluralibacter gergoviae
TAGCGCGGAACTTCAGGCCCATCTGAGTCACGGCGCCGACTACCCGATCGTTTTCGACGA
TCAGATCCTCAACCGCCTGCTGGAAGATCATTAAATTTGGCTGGTTCTCCAGCGCGGTGC
GCACCGCCTGGCGATAGAGCACGCGATCTGCCTGAGCGCGAGTGGCGCGTACCGCCGGCC
CCTTGCTGGCGTTTAGTATCCTGAACTGAATGCCGGCCTGGTCAATTGCCGTCGCCATCA
GCCCGCCGAGCGCATCCACTTCTTTTACCAGGTGTCCCTTCCCGATACCGCCGATCGCCG
GGTTGCAGCTCATCTGCCCCAGGGTGTCGATATTGTGGGTTAACAGCAGGGTCTGTTGAC
CCATGCGCGCCGCGGCCATCGCGGCCTCGGTACCTGCATGACCCCCGCCAATGATGATGA
CGTCAAAAGGATCCTGATAAAACATGGTTTCTGCCTCGCATGAAAGCGGTGTGAATGATA
ATGATGGAGTGAAGCCCGGGCCGTGGATTCTACTCAACTTTAGTCCAGGGAGAAAGCACC
TGCGATCCTGAGTATTAAAAAGAAGATCTTTTAAAGAGAGATCTGTTTTACTGTGATCTC
TTATTAGGATCGCCTTATCTTGTGGATAAGCCGGATCCTGCGTTTTGGATCAAATGCTTA
TCCAGGATCGTATGCTGTGAATGATCGGTGATCCCGCACCGTATAAGCTGGGATCAGAAT
GCGGAGTTATGCACAGGACGAAAACTAGCCAAACCTTATACTTTGGATAACTACCGGTTG
ATCCAAGCTTTTAACCAGAGTTATCCACAGTTGATCGCACGATCTTTACACTTCTCAGAG
TAAATTTTTCCAGGATCCCAGCCAAATCTCGGCCGGATCTTCCGGAATGTCATGTTCGAG
GACGTTGATCTTCAGCGTCTCGCCAACCTGCTTCGCGCCGCAGGCGAGCAGTTCGGCATC
GATTTTGTCGATTGCGCCGCAGAAGGTGTCGTATTCCCGGCTGCCGATGCCGACAGAGCC
AAAGCGCACGGCGGAAAGATCCGGCTTCTGTTCCTGCAGGGCTTCATATAAAGGAAGAAG
GTTTTCCGGAATATCGCCCGCACCGTGGGTTGAGCTGACCAGCAGCCAGATCCCGGACGC
GGTAAGATCCTCCAGCAGCGGACCGTGCTGGACATCGGTTGAAAAACCGGCCTCTTCCAG
CTTCTCTGCCAGATGCTCCGCCACATACTCAGCGCCGCCAAGCGTACTGC
>NZ_CP015774.1 Lelliottia amnigena
CGGCTTTTGCACGGAACTTGAGCCCCATTTGGGTCACCGCGCCCACCACACGATCGTTCT
CGACGATCAGATCTTCAACCGCCTGCTGGAAGATCATCAGGTTCGGCTGGTTTTCCAGCG
CAGTACGCACCGCCTGCCGATAGAGCACGCGATCCGCCTGAGCACGGGTGGCCCGCACGG
CGGGGCCTTTGCTCGCGTTTAGTATCCTAAACTGAATGCCTGCTTGATCGACGGCTTTCG
CCATCAGGCCGCCAAGTGCATCCACTTCTTTTACCAGGTGTCCTTTCCCAATGCCGCCAA
TCGCCGGATTGCAGGACATTTGTCCCAGCGTGTCGATATTGTGTGTCAAAAGCAGGGTCT
GCTGACCCATACGCGCTGCGGCCATTGCGGCCTCAGTGCCTGCATGACCCCCGCCAATGA
TGATGACGTCAAAAGGATCCTGATAAAACATGGTGGTCTGCCTCGCGTAAAGCGGTATGA
AAATGGATTGAAGTCCGGGCCGTGGATTCTACTCAACTTTAGTCTTTCGAGAAAGCATTG
GGATCTTGGACTATTAAAAAGAAGATCTATGTATTTAGAGATCTGTTTTATTATGATCTC
TTATTAGGATCGACCGATCGTGTGGATAAGCCCGATCTCTCAATAAAGATCATGACCTTA
GAAAGGATCGTTTGCTGTGAATGATCGGTGATCCTGAGCCGTATAAGCTGGGATCAAAAC
AGCTCTTTATCCACAGCCTAAAAACTGAGCAAGGGTTGTTATTGGGATAACTACTGCTTA
ATCCAAGGTTTTAACCAGAGTTATCCACATCTGATCGCACGATCTTTAAGCGTTTTTGAG
TAAATTTTTCCATTCACCCAGCCATTCTTCTGCTGGATCCTCCGGAATATCGTGATCGAG
GACGTTGATCTTGAGCGTTTCACCGATCTGTTTGGCCCCACACGACGTTAACGCCGCCTC
TACTTTCTCTATTGCACCGCAAAAGGTGTCGTATTCGCGGCTGCCAATACCGATTGCGCC
GAAACGCACGGCGGAAAGCTCAGGCTGCTGTTCCTGCAGTTCATCATAGAGCGGCTGAAG
GTTGTCCGGGATATCACCTGCGCCATGCGTTGAGGTGATCAGTAGCCAGATCCCTTCTTT
ATTAAGGTCGTCCAGCAGTGGTCCGTGCAGCGTTTCAGTGGAGAAACCCGCGTCTTCCAG
CTTTTCGGCCAGATGTTCCGCAACGTATTCCGCTCCGCCAAGAGTACTGC
>NZ_CP011602.1 Kluyvera intermedia
ACCGCTTTGGCACGGAATTTCAGGCCCATCTGGGTAACAGCACCCACGACGCGATCGTTT
TCTACAATCAGATCTTCGACCGCCTGCTGGAAGATCATCAGATTGGGCTGGTTTTCCAGC
GCGGTACGCACAGCCTGACGGTAAAGCACGCGATCGGCCTGTGCGCGGGTCGCACGAACC
GCCGGGCCTTTGCTGCCGTTTAGTATCCTAAACTGGATACCCGCATGGTCGATCGCTTTC
GCCATCAGGCCGCCGAGTGCATCCACTTCTTTTACCAGGTGTCCTTTCCCAATACCGCCA
ATGGCCGGGTTGCAACTCATTTGCCCCAGCGTGTCGATATTGTGTGTCAAAAGCAGAGTC
TGTTGACCCATACGCGCTGCGGCCATCGCGGCCTCAGTGCCTGCATGACCCCCGCCAATG
ATGATGACGTCAAAAGGATCCGGATAAAACATGGTGTATTGCCTCGCATAAAGCGGTTAG
AAAGTGGATTGATGCCCGGGCCGTGGATTCTACTCAACTTTAGCTCAGTGAGAAAGCATC
AGGATCCCGGGTATTAAAAAGAAGATCTTTATTTAGAGAGATCTGTTTTACTGTGATCTC
TTATTAGGATCGCCCTGGCTTGTGGATAACCCGGATCCGGATATAAAGATCATGATGTTA
GCCAGGATCATTAGCTGTGAATGATCGGTGATCCTGGTCAGTATAAGCTGGGATCAGAAT
GGGCAGTTATGCACAACTAAAAAACTAAGCGACGGTTATACGTTGGATAACTACCGGTTG
ATCAACGGTTTTAAGCATAGTTATCCACACTCGATCGCGCGATCTTTAATCGTTATTGAG
TAAAATAATCCAGGATCCGAGCCAAATTTCAGCAGGATCTTCAGGAATGTCATGCTCAAG
GATGTTGATCTTCTCGGTTTCACCTACCTGTTTTGCCCCACAGGCCTTGAGTGAAACCTC
GAGTTTTTCAATCGCACCGCAAAACGTGTCGTATTCGCGGCTACCAATACCAATCGCGCC
GAAACGTACGGCGGAAAGGTCAGGCTTTTGTTCATTAAGATCGTCATAAAACGGCTGGAT
GTTGTCCGGCAAATCGCCTGCGCCATGAGTAGAACTCACCACCAGCCAGGTTCCTTCCCG
CGGCAGATCTTCCAGTAACGGGCCGTGCAGGGTTTCGGTTGTAAAGCCTGCATCTTGCAG
TTTTTCCGCCAGGTGTTCAGCTACATATTCTGCGCCACCCAGGGTGCTGC
>NZ_CP009451.1 Cedecea neteri
ACAACCGCTTTTGCACGGAATTTAAGGCCCATCTGGGTCACTGCGCCGACAACGCGATCG
TTCTCAACGATAAGATCTTCAACCGCCTGCTGGAAAATCATCAGGTTGGGCTGGTTCTCC
AGCGCGGTGCGAACGGCCTGGCGGTAAAGCACGCGGTCTGCCTGAGCACGAGTAGCGCGG
ACTGCCGGGCCTTTGCTAGCGTTTAGTATCCTAAACTGAATACCTGCATGATCGATCGCG
GTTGCCATCAGGCCACCGAGGGCGTCCACTTCCTTAACCAAATGTCCCTTGCCAATACCG
CCGATAGCCGGGTTACAGGACATTTGTCCCAGCGTGTCGATATTGTGTGTCAGAAGCAGG
GTCTGCTGACCCATACGAGCTGCGGCCATTGCCGCCTCTGTGCCTGCATGACCCCCGCCG
ATGATGATGACGTCAAAAGGATCTGGATAAAACATGGTAACTGCCTCGGTTTCGCGAATG
AGGGTTTGTGACTTCCCGGGCTGGGGATTCTACTCAACTTTAGTCTTTCGAGAAAGCGTC
GGGATCTTCGGTAATTAAAAGAAGATCTTTTTTATTTAAAGATCTCTTTATTATGATCTC
TTATTAGGATCGACCACCTCTGTGGATAAGCCATTTATCCATTTTAGGATCAATAACCTG
GAAAGGATCGTTTGCTGTGTACTTCCGGTGATCCCACGCCGTATAAGCTGGGATCAGAAT
AGGGGTTTATGCACAACTCAAAAAGTGAACAGCAGTTGTTATTGGGATAACTACCGCTTA
ACCCAAGCTTTTAACCAGACTTATCCACATCTGATCGCGCAATCTTTACACTTCAGGGAG
TAAATTAATCCATGAACCGACCCAAATCTCGGCCGGATCCTCAGGAATGTCGTGATCGAG
GATGTTAATTTTGAGCAAGGATCCTAATCGAGAGGCGCCGCATTCGGTTAGCAGCAGGTC
GATCTTCTCTATTGCACCGCAAAAGGTGTCGTATTCACGGCTGCCGATCCCGATCGCACC
ATAGCTTACTCCGCTCAGATCCGGGCGCTGTTCATTTATAGCGTCATAGAAAGGCTGAAG
GTTGTCCGGCAGATCGCCAGCACCGTGCGTAGAGGAGACCACAAGCCAGATACCGCTGGT
TTTAAGATCGTCTAAAAGAGGGCCGTGCAGCATTTCGGTGCCATGCCCTGCTTCTTCAAG
CTTCTCTGCCAGATGTTCTGCTACATATTCGGCACTACCGAGCGTACTGC
>NZ_CP014768.1 Shigella sp.
GACGGCTTTGGCACGGAACTTCAGTCCCATTTGGGTAACAGCACCGACCACGCGATCGTT
TTCGACAATAAGATCTTCAACCGCCTGCTGGAAGATCATCAGGTTCGGTTGGTTCTCCAG
CGCCGTACGTACCGCCTGACGGTAGAGCACACGATCCGCCTGAGCTCGGGTAGCGCGAAC
CGCCGGTCCTTTGCTTGCGTTTAGTATCCTAAACTGGATACCCGCTTGATCGATCGCTTT
CGCCATCAGACCGCCGAGTGCATCCACTTCTTTTACCAGATGTCCCTTCCCAATACCGCC
GATCGCCGGGTTGCAGCTCATCAGCCCCAGAGTGTCGATATTGTGTGTCAAAAGCAGAGT
CTGTTGACCCATACGCGCCGCGGCCATCGCGGCCTCGGTGCCTGCATGACCCCCGCCAAT
GATGATGACGTCAAAAGGATCCGGATAAAACATGGTGATTGCCTCGCATAACGCGGTATG
AAAATGGATTGAAGCCCGGGCCGTGGATTCTACTCAACTTTGTCGGCTTGAGAAAGACCT
GGGATCCTGGGTATTAAAAAGAAGATCTATTTATTTAGAGATCTGTTCTATTGTGATCTC
TTATTAGGATCGCACTGCCCTGTGGATAACAAGGATCCGGCTTTTAAGATCAACAACCTG
GAAAGGATCATTAACTGTGAATGATCGGTGATCCTGGACCGTATAAGCTGGGATCAGAAT
GAGGGGTTATACACAACTCAAAAACTGAACAACCGTTGTTCCTTGGATAACTACCGGTTG
ATCCAAGCTTCCTGACAGAGTTATCCACAGTAGATCGCACGATCTGTATACTTATTTGAG
TAAATTAATCCACGATCCCAGCCATTCTTCTGCCGGATCTTCCGGAATGTCGTGATCAAG
AATGTTGATCTTCAGTGTTTCGCCTGTCTGTTTTGCACCGGAATCTTTGAGTTCTGCCTC
GAGTTTATCGATAGCCCCACAAAAGGTGTCATATTCACGACTACCAATACCGATTGCGCC
AAAGCGGACCGCAGAAAGATCGGGCTTCTGTTCCTGCAATGCTTCATAGAAAGGAGAAAG
GTTGTCCGGAATATCTCCGGCACCGTGGGTGGAGCTGATAATCAGCCAGATCCCCGAGGC
AGATAAATCTTCCAACAGCGGACCGTGCAGCGTTTCGGTGGTAAAACCCGCCTCTTCCAG
CTTTTCAGCCAGGTGTTCTGCTACATATTCGGCACCGCCGAGGGTGCTGC
>NZ_CP014030.1 Citrobacter sp.
AACCGCTTTGGCACGGAACTTCAGACCCATCTGAGTCACTGCACCGACAACACGATCGTT
TTCAACAATCAGATCTTCAACCGCTTGCTGGAAGATCATCAGATTCGGCTGGTTCTCCAA
CGCAGTACGTACAGCCTGACGATAGAGCACGCGATCCGCCTGAGCACGGGTGGCGCGAAC
TGCCGGGCCTTTGCTGGCGTTTAGTATTCTAAACTGGATACCAGCATGGTCAATTGCGGT
TGCCATCAGGCCGCCAAGTGCATCCACTTCTTTTACCAGGTGTCCCTTCCCAATGCCGCC
AATCGCCGGGTTACAGCTCATCTGTCCCAGAGTGTCGATATTGTGTGTCAACAGCAGGGT
CTGTTGACCCATTCGCGCCGCGGCCATTGCAGCCTCGGTGCCTGCATGACCCCCGCCAAT
GATGATGACGTCAAAAGGATCCTGATAAAACATGGTAATTGCCTCGCATAACGCGGTGTG
AAAATGGATTGAAGCCCGGGCCGTGGATTCTACTCAACTTTAGTCGATGGAGAAAGACCT
CGGATCCTGGGTATTAAAAAGAAGATCTTTTTATTTAGAGATCTGTTTTATTGTGATCTC
TTATTAGGATCGCAACTATCTGTGGATAAGGGCGATCCTTTGAATAAGATCAACGGGTTG
TTGAGGATCATTAGCTGTGAATGATCGGTGATCCTGGTCCGTATAAGCTGGGATCAGAAT
GAAGGGTTATACACAACTCAAAAACTGAACAACAGTTATTCTTTGGATAACTACCGGTTG
ATCCAAGCTTTTAACCAGAGTTATCCACATAAAAAAGTACGATCTTTACAAATCTCTGAG
CAATGGATGCCAGGATCCCAGCCAAATCTCTGCCGGATCTTCCGGAATCTCATGTTCCAG
TACGTTGATCCTGAGCGTTTCACCGATCTGTTTCGCCCCGCAGGCCTTCAGTTCAGCTTC
CAGCTTGTCAATCGCACCGCAGAACGTGTCATATTCGCGGCTACCAATGCCGATGGCACC
AAAGCGTACCTGCGAAAGATCCGGTTTCTGCTCACGCAATGCGTCATATAAAGGTTGCAG
GTTATCCGGAATGTCTCCCGCACCGTGCGTTGAGCTGATAACCAGCCAAACCCCTTGAGT
CGGAACCTCGTCGAGCATCGGTCCATGCAGTATTTCGCTGGAAAAACCGGCGTCATCCAG
CTTTTCTGCCAGATGTTCTGCTACATATTCCGCACTGCCAAGCGTGCTGC
>NC_009436.1 Enterobacter sp.
ACCGCTTTGGCGCGGAATTTGAGTCCCATTTGGGTCACTGCGCCGACAACGCGATCGTTT
TCGACGATCAGATCTTCAACCGCCTGCTGGAAGATCATCAGGTTAGGTTGATTCTCCAGC
GCAGTACGGACCGCCTGCCGGTACAACACACGGTCTGCCTGAGCACGGGTGGCGCGGACT
GCCGGGCCTTTACTCGCGTTTAGTATCCTAAACTGGATTCCAGCATGATCGATCGCTTTC
GCCATCAAGCCGCCGAGGGCATCGACTTCTTTTACCAGGTGTCCTTTCCCAATGCCGCCA
ATCGCCGGATTACAGGACATTTGTCCCAGCGTGTCGATATTGTGTGTCAAAAGCAGGGTC
TGTTGACCCATACGCGCTGCGGCCATGGCGGCCTCAGTGCCTGCATGACCCCCGCCAATG
ATGATGACGTCAAAAGGATCCTGATAAAACATGCTTTCCTGCCTTGCGTAAAGCGGTTTG
AAAATGGATTTAAGCCCGGGCCGTGGATTCTACTCAAGTTTAGTCTTTCAAGAAAGTATT
GGGATCTTGGCTATTAAAAAGAAGATCTTCTTATTTAGAGATCTGTTTTACTATGATCTC
TTATTAGGATCGCACGTTTCTGTGGATAAGCGGGATCTCATTAGGAAGATCATAACGTTA
GAAAGGATCGTTTGCTGTGAATGATCGGTGATCCTGGACAGTATAAGCTGGGGTTAGATC
GTGACCTTATCCACAGCTCAAAAAGGAAGCAATAGTTATACGTTGGATAACTACTGCTTA
ATCCAAGCTTTTAACCAGACTTATCCACATCTGATCGCGTGATATTTAATCATTTTTGAG
TAAATTTTTCCATTCACTCAACCATTCTTCGGCTGGATCCTCTGGAATATCGTGATCGAG
GACGTTGATCTTCAGTGTTTCGCCGATCTGTTTTGCACCGCAGGACGCGATCGCAGCTTC
TACTTTCTCTACAGCACCGCAAAAAGTGTCATATTCGCGGCTACCGATACCCACTGCACC
AAAACGCACGGCGGTCAGGCTCGGTTGCTGCTCAAGTAGCTCATCATAAAGAGGTTGCAG
ATTGTCCGGGATATCGCCAGCGCCATGCGTTGACGTGATCAGCAGCCAAATCCCATCAGT
AGGAAGATCTTCCAGTAACGGGCCGTGCAGTGTTTCGGTCGAAAACCCAGCATCTTCGAG
CTTTTCGGCCAAATGTTCTGCAACGTATTCTGCGCCGCCAAGAGTACTGC
>NZ_CP020657.1 Klebsiella sp.
TACCGCTTTGGCGCGGAATTTAAGCCCCATCTGGGTGACGGCGCCGACAACACGATCGTT
CTCAACAATCAGATCTTCCACCGCCTGCTGGAAGATCATTAAGTTAGGCTGGTTTTCCAG
CGCGGTCCGTACGGCCTGGCGGTACAGCACTCGGTCTGCCTGAGCGCGAGTCGCCCGTAC
GGCAGGGCCTTTGCTGGCGTTTAGTATCCTAAACTGGATACCTGCGTGGTCAATGGCCTT
CGCCATCAGGCCGCCAAGCGCATCCACTTCTTTTACCAGGTGTCCTTTCCCAATGCCGCC
AATCGCCGGATTGCAGCTCATCTGCCCCAGCGTGTCGATATTGTGTGTCAAAAGCAGAGT
CTGTTGACCCATTCGCGCTGCGGCCATCGCGGCCTCAGTGCCTGCATGACCCCCGCCAAT
GATGATGACGTCAAAAGGATCCTGATAAAACATGGTGGTATGCCTCGCATAAAGCGGTTT
GAAAATAGATTGAAGCCCGGGCCGTGGATTCTACTCAACTTTAGCCTTTCGAGAAAGCGC
CGGGATCCTGAGTATTAAAAAGAAGATCTTTTATTTAGAGATCTGTTTTATTGTGATCTC
TTATTAGGATCGGCTTGTCTTGTGGATAAGTCAGATCCGCGGTTTAGGATCAACCGTTTA
AGAAGGATCGCTTTCTGTGAATGATCGGTGATCCTGGTCCGTATAAGCTGGGATCAAAAT
GAAGGGTTATACACAGCACAAAATTCAGGCAACGGTTATACTTTGGATAACTACCGGTTG
ATCCAAGCTTTTAAGCATAGTTATCCACAGAAGAAAGTATGATCTTTACAATTCTCAGAG
CAAGTTTTTCCAGGATCCCAGCCAAATCTCGGCCGGATCTTCCGGAATTTCATGTTCGAG
GACGTTAATTTTTAGCGTTTCACCGATCTGTTTTGCCCCGCAGGCTTTGAGCGCAGTCTC
GAGCTTATCAATCGCTCCGCAGAAGGTATCGTATTCGCGGCTACCAATGCCGATTGCGCC
AAAATGGACTGCAGAAAGATCGACCTGCTTCTCCTGAAGCGCTTCATAGAAGGGCAGCAG
GTTATCGGGAATATCCCCGGCGCCATGAGTAGAAGAGATAACCAGCCAGATCCCCTGCGG
CTGCAGATCTTCGATCAGCGGTCCGTGCAGGATAGTCGTGCTGTGACCAGCCTCTTCCAG
CTTTTCCGCCAGATGTTCTGATACATATTCTGCGCTACCCAGCGTACTGC
>NZ_CP018016.1 Kosakonia radicincitans
CACAGCTTTAGCGCGGAATTTCAGCCCCATCTGGGTAACTGCGCCAACAACGCGATCGTT
TTCCACGATCAGATCTTCAACCGCCTGCTGGAAGATCATCAGGTTCGGCTGGTTTTCCAG
AGCGGTGCGTACCGCCTGACGGTAAAGCACACGGTCTGCCTGCGCACGAGTGGCGCGCAC
CGCCGGGCCTTTGCTTGCGTTTAGTATCCTAAACTGAATGCCCGCCTGGTCGATCGCTTT
CGCCATCAGCCCGCCGAGCGCATCCACTTCTTTTACCAGGTGTCCTTTCCCAATACCGCC
GATCGCCGGGTTGCAGCTCATCTGCCCCAGCGTGTCGATATTGTGTGTCAAAAGCAGAGT
CTGTTGACCCATACGTGCTGCAGCCATCGCGGCCTCAGTACCTGCATGACCCCCGCCAAT
GATAATGACGTCAAAAGGATCCGGATAAAACATGGTGGTATGCCTCGCCTAAGCGGTTAG
AAATTGGATTGAAGCCCGGGCCGTGGATTCTACTCAACTTTAGCCCAGTGAGAAAGATCC
GGATCCCGGGTATTAAAAAGAAGATCTTTTATATAGAGAGATCTGTTCTATTGTGATCTC
TTATTAGGATCGCGATGTCTTGTGGATAACCCGGATCATCGCTGTAAGATCAATTTATTA
GAGAGGATCATTAGCTGTGAATGATCGGTGATCCTGAACCGTATAAGCTGGGATCAGAAT
GCCTGTTTATACACAGGCTGAAAACTAAACAAGAGTTGTTCATGGGATAACTACCGGTTA
ATAAGGCCTTTTAAGCACAGTTATCCACAACTGATCGCGCGATCTTTAATCGTTCTTGAG
TAAATTTTTCCAGGATCCCAGCCATTCTTCTGCTGGATCCTCCGGAATATCGTGTTCAAG
AATGTTGATCTTCAGTGTTTCACCGATCTGTTTCGCGCCATTTGCCTTCAACGCGTCCTC
AATCTTCTCGATTGCCTGGCAGAAGGTGTCATATTCGCGACTGCCGATGCCGATCGCGCC
AAAGCGCACCTGCGCGAGATCCGGCTTCTGTTCCTGTAGATCGTCTAAAAACGGCTGCAG
GTTCTCAGGCAGATCGCCGGCACCATGGGTGGAACTGATAACCAGCCAGATGCCCTGCGG
AGAAAGATCCTCTAATAGCGGGCCGTGCAGCGTCTCGGTGCTATAACCGGCATCTTCCAG
CTTTTCAGCCAGGTGTTCCGCCACATATTCCGCACCGCCGAGGGTGCTGC
>NZ_CP012264.1 Cronobacter condimenti
GACGGCTTTAGCGCGGAATTTCAGGCCCATCTGCGTGACGGCGCCAACGACGCGATCGTT
TTCCACGATCAGGTCTTCTACCGCCTGCTGGAAGATCATCAGGTTCGGTTGATTCTCAAG
TGCCGTACGCACGGCCTGCTTGTACAGAACGCGATCCGCCTGAGCGCGGGTGGCGCGCAC
CGCCGGTCCTTTGCTCGCGTTTAGTATCCTAAACTGGATACCCGCATGGTCGATCGCTTT
CGCCATAAGCCCGCCGAGGGCATCAACTTCCTTAACCAGATGTCCTTTACCAATACCGCC
GATCGCCGGGTTGCAGGACATCTGGCCCAGCGTGTCGATATTGTGTGTCAAAAGCAGGGT
CTGTTGACCCATGCGTGCAGCGGCCATTGCGGCCTCGGTACCTGCATGACCCCCGCCAAT
GATAATGACGTCAAAAGGATCCGGATAAAACATGTTGGTATGACCTCGCGGTTGTGCGAA
AGAGGGTTAGCTAGCCCGGGGCGTGGATTCTACTCAACTTTAGCCTGGTGAGAAAGCGCC
GGGATCGTTGGTATTAAAAAGAAGATCTTTTATTTAAAGGATCTGTTTTATTGTGATCTC
TTATTAGGATCGCCATCTCTTGTGGATAACCAGGATCGCCCATTTGGGATCAAAAGGTTA
TCCTGGATCGCTTGCTGTGAATGATCGGTGATCCTGGCCAGTATAAGCTGGGGTCAGAAG
TGAGGGTTATACACAACTCAAAAAGCGAGCAAGACTTATACCTTGGATAACTACGGGTTG
ATCCAAGCTTTTAAGCACTTTTATCCACAGTTGAATGGCGATCTTTTCGCCGATCAGAGT
AAATTTTTCCAGGATCCGAGCCACACTTCTGCCGGATCCTCGGGAATATCATGATCGAGA
ATGTTGATCTTAAGCGGTTCACCGACGCGTTTTGCGCCACAGTCGATGAGCAGCGCGTCC
ATTTTTTCAATCGCACCGCAAAACGTATCGTATTCGCGGCTACCGATGCCGATAGCGCCA
TAACGAACCTGACTGAGATCGGGACGTTGCGCTGCCAGCGCGTCATATAAAGGCTGTAAG
TTGTCCGGCAGATCGCCTGCGCCATGCGTAGAAGTGATCAAGAGCCATATACCAGCCGGC
TTAAGATCCTCAAGAAGCGGGCCATGCAGCGTTTCGGTGCTAAAACCGGCGTCTTCCAGC
TTTTCAGCCAGGTGTTCCGCCACGTATTCCGCGCCGCCAAGAGTGCTGCC
>NZ_CP012268.1 Cronobacter muytjensii
CACCGCTTTGGCGCGGAATTTCAGGCCCATCTGCGTGACGGCGCCCACGACACGATCGTT
TTCCACGATCAGGTCATCTACCGCCTGCTGGAAGATCATCAGGTTCGGCTGATTCTCCAG
CGCGGTACGTACGGCCTGCTTGTACAGCACGCGATCCGCCTGAGCGCGAGTGGCGCGAAC
CGCCGGGCCTTTACTGGCGTTTAGTATTCTAAACTGAATACCGGCCTGATCGATCGCCGT
CGCCATCAGCCCGCCGAGGGCATCCACTTCCTTAACCAGATGTCCTTTACCAATACCGCC
GATCGCCGGGTTACAGGACATCTGTCCCAGCGTGTCGATATTGTGTGTCAAAAGCAGGGT
CTGCTGACCCATGCGTGCAGCGGCCATTGCGGCCTCGGTACCTGCATGACCCCCGCCAAT
GATAATGACGTCAAAAGGATCCGGATAAAACATGTTGGTATGACCTCGCGGTTGTGCGAA
AGAGGGTTAGCTAGCCCGGGGCGTGGATTCTACTCAACTTTAGCCTGGTGAGAAAGCGCC
GGGATCGTTGGTATTAAAAAGAAGATCTTTTATTTAAAGGATCTGTTTTATTGTGATCTC
TTATTAGGATCGACATCCCTTGTGGATAACCCTGATCGCCCATTTGGGATCAAAAGGTTA
TCCGGGATCGCTTGCTGTGAATGATCGGTGATCCCAGACCGTATAAGCTGGGATCAGAAA
TGAGGGTTATACACAACTCAAAAAACGAACAACACTTATACCTTGGATAACTACGGGTTG
ATCCAAGCTTTTAAGCACTTTTATCCACAGCTGAATGGCGATCTTTCCGCCTATCAGAGT
AAATTTTTCCAGGATCCCAGCCACACTTCCGCCGGATCCTCCGGAATATCATGATCGAGA
ATGTTGATCTTAAGCGGTTCGCCGACGCGTTTAGCCCCACATTCCGTCAGTACCACGTCG
AGCTTTTCGATAGCGCCGCAAAATGTGTCGTATTCGCGGCTGCCGATACCGATAGCGCCG
TAGCGAACGTTACTGAGATCGGGACGTTGTTCAGCCAGTGCGTCATATAAAGGTTGCAGG
TTGTCTGGCAGATCGCCCGCGCCATGCGTGGAGCTCACCAGCAACCAGATACCGGCAGGC
TTAAGATCGTCAAGAAGCGGGCCATGCAGCGTTTCGGTGCTATAACCGGCGTCTTCCAGC
TTTTCAGCCAGGTGTTCCGCCACGTATTCCGCGCCGCCAAGAGTGCTGCC
>NZ_CP012257.1 Cronobacter universalis
GACCGCTTTTGCGCGGAATTTCAGCCCCATCTGTGTGACGGCGCCCACCACACGATCGTT
TTCCACGATCAGATCGTCAACGGCCTGCTGGAAGATCATCAGGTTCGGCTGATTCTCCAG
CGCGGTACGCACAGCCTGCTTGTACAGCACGCGATCCGCCTGAGCGCGGGTAGCGCGCAC
CGCCGGGCCTTTGCTGGCGTTTAGTATCCTAAACTGGATACCCGCCTGGTCGATCGCTTT
CGCCATAAGCCCGCCGAGGGCATCCACTTCCTTAACCAGATGTCCTTTACCAATACCGCC
GATCGCCGGGTTGCAGGACATCTGTCCAAGCGTGTCGATATTGTGTGTCAAAAGCAGGGT
CTGTTGACCCATGCGTGCAGCGGCCATTGCGGCCTCGGTACCTGCATGACCCCCGCCAAT
GATAATGACGTCAAAAGGATCCGGATAAAACATGTTGGTATGACCTCGCGGTTGTGCGAA
AGAGGGTTAGCTAGCCCGGGGCGTGGATTCTACTCAACTTTAGCCTGGTGAGAAAGCGCC
GGGATCGTTGGTATTAAAAAGAAGATCTTTTATCTAAAGGATCTGTTTTATTATGATCTC
TTATTAGGATCGACATCCCTTGTGGATAACCCGGATCGCCCATTTGGGATCAAAAGGTTA
TCCGGGATCGCTTGCTGTGAATGATCGGTGATCCCAGACCGTATAAGCTGGGATCAGAAA
TGAGGGTTATACACAACTCAAAAAGCGAACAACACTTATACCTTGGATAACTACGGGTTG
ATCCAAGCTTTTAAGCACTTTTATCCACAGCTGAATGGCGATCTTTTCGCCGATCAGAGT
AAATTTTTCCAAGATCCGAGCCACACCTCTGCGGGATCTTCCGGAATATCATGATCGAGA
ATGTTGATCTTAAGCGGTTCGCCGACCCGTTTCGCCCCACATTCGATTAACAGCGCGTCC
AGTTTTTCAATCGCCCCGCAAAACGTGTCGTATTCACGGCTACCGATACCGATAGCGCCG
TAGCGAACCAGGCTCAGATCGGGACGCTGCTCTGCAAGCGCATCATATAAAGGTTGCAGG
TTGTCCGGCAGATCGCCCGCGCCATGCGTGGAGGTGACAATCAGCCAGGTGCCTTCAGGC
TTAAGATCCTCAAGAAGCGGGCCATGCAGCGTTTCGGTGCTAAAACCGGCGTCTTCCAGC
TTTTCAGCCAGGTGTTCCGCCACATATTCCGCGCCGCCAAGAGTGCTGCC
>NZ_CP012266.1 Cronobacter dublinensis
CACTGCTTTGGCGCGGAATTTAAGGCCCATCTGCGTGACGGCGCCCACGACGCGATCGTT
TTCCACGATCAGGTCATCCACGGCCTGCTGGAAGATCATCAGGTTCGGCTGATTTTCCAG
CGCGGTACGCACGGCCTGTTTGTACAGCACGCGATCCGCCTGAGCGCGGGTAGCGCGCAC
GGCCGGGCCTTTGCTGGCGTTTAGTATCCTAAACTGAATACCGGCCTGATCGATCGCCTT
CGCCATCAGCCCGCCGAGAGCATCCACTTCCTTAACCAGATGTCCTTTACCAATACCGCC
GATCGCCGGGTTACAGGACATCTGTCCCAGCGTGTCGATATTGTGTGTCAAAAGCAGGGT
CTGCTGACCCATGCGTGCAGCGGCCATTGCGGCCTCGGTACCTGCATGACCCCCGCCAAT
GATAATGACGTCAAAAGGATCCGGATAAAACATGTTGGTATGACCTCGCGGTTGTGCGAA
AGAGGGTTAGCTAGCCCGGGGCGTGGATTCTACTCAACTTTAGCCTGGTGAGAAAGCGCC
GGGATCGTTGGTATTAAAAAGAAGATCTTTTATCTAAAGGATCTGTTTTATTATGATCTC
TTATTAGGATCGACATCCCTTGTGGATAACCCGGATCGCCCATTTGGGATCAAAAGGTTA
TCCGGGATCGCTTGCTGTGAATGATCGGTGATCCCATACAGTATAAGCTGGGGTCAGAAA
TGAGGGTTATACACAACTCAAAAAGCGAACAACACTTATACCTTGGATAACTACGGGTTG
ATCCAAGCTTTTAAGCACTTTTATCCACAGCTGAATGGCGATCTTTTCGCCGATCAGAGC
AAATTTTTCCAGGATCCGAGCCACACTTCCGCCGGATCCTCCGGAATATCATGATCGAGA
ATGTTGATCTTAAGCGGTTCGCCGACGCGTTTAGCGCCACATTCCGTGAGCAGCGCGTCG
AGTTTTTCAATCGCGCCACAAAAAGTGTCGTACTCACGGCTGCCGATACCGATAGCGCCG
TAGCGAACGTCACTGAGATCGGGACGTTGTTCCGCCAGCGCGTCATATAAAGGTTGCAGG
TTGTCCGGCAGATCGCCCGCGCCATGCGTGGAACTCACCAGCAGCCAGATGCCGGCAGGC
TTAAGATCCTCAAGAAGCGGGCCATGCAGCGTTTCGGTGCTAAAACCGGCGTCTTCCAGC
TTTTCAGCCAGGTGTTCCGCCACATATTCCGCGCCGCCAAGAGTGCTGCC
>NC_023032.1 Cronobacter malonaticus
GACCGCTTTTGCGCGGAATTTCAGGCCCATCTGCGTGACGGCGCCCACGACGCGATCGTT
TTCGACGATCAGATCGTCAACGGCCTGCTGGAAGATCATTAGGTTCGGCTGATTCTCCAG
TGCAGTACGCACGGCCTGCTTGTACAGCACGCGATCCGCCTGAGCGCGGGTAGCGCGTAC
GGCCGGACCTTTGCTGGCGTTTAGTATCCTAAACTGGATACCCGCCTGGTCGATCGCTTT
CGCCATAAGCCCGCCGAGGGCATCCACTTCCTTAACCAGATGTCCTTTACCAATACCGCC
GATCGCCGGGTTGCAGGACATCTGTCCAAGCGTGTCGATATTGTGTGTCAAAAGCAGGGT
CTGTTGACCCATGCGTGCAGCGGCCATTGCGGCCTCGGTACCTGCATGACCCCCGCCAAT
GATAATGACGTCAAAAGGATCCGGATAAAACATGTTGGTATGACCTCGCGGTTGTGCGAA
AGAGGGTTAGCTAGCCCGGGGCGTGGATTCTACTCAACTTTAGCCTGGTGAGAAAGCGCC
GGGATCGTTGGTATTAAAAAGAAGATCTTTTATCTAAAGGATCTGTTTTATTATGATCTC
TTATTAGGATCGACATCCCTTGTGGATAACCCGGATCGCCCATTTGGGATCAAAAGGTTA
TCCGGGATCGCTTGCTGTGAATGATCGGTGATCCCAGACCGTATAAGCTGGGATCAGAAA
TGAGGGTTATACACAACTCAAAAAGCGAACAACACTTATACCTTGGATAACTACGGGTTG
ATCCAAGCTTTTAAGCTCTTTTATCCACAGCTGAATGGCGATCATTTCGCCGATCAGAGT
AAATTTTTCCATGATCCGAGCCACACCTCAGCCGGATCCTCCGGAATATCATGATCGAGA
ATGTTGATCTTAAGCGGTTCGCCGACACGTTTCGCGCCGCATTCGATTAACAGCGCGTCC
AGTTTTTCAATCGCCCCGCAAAACGTGTCGTATTCACGGCTCCCGATACCGATAGCGCCA
TAGCGAACCTGACTGAGATCTGGCCTCTGTTCTGCAAGCTCATCATATAAAGGTTGCAGA
TTGTCCGGCAGATCGCCCGCGCCATGCGTGGACGTCACGATAAGCCAGGTGCCTTCAGGC
TTAAGATCTTCAAGAAGCGGGCCATGCAGCGTTTCGGTACTAAAACCGGCGTCTTCCAGC
TTTTCAGCCAGGTGTTCCGCCACATATTCCGCGCCGCCAAGAGTGCTGCC
>NZ_CP019986.1 Citrobacter werkmanii
GACCGCTTTAGCACGGAACTTCAGTCCCATTTGGGTTACGGCACCCACAACACGATCGTT
TTCAACAATCAGATCTTCAACCGCCTGCTGGAAGATCATCAGGTTGGGTTGATTCTCCAG
CGCGGTGCGTACCGCCTGACGATAGAGCACACGATCGGCCTGAGCTCGGGTAGCGCGAAC
GGCTGGCCCTTTGCTTGCGTTTAGTATCCTAAACTGAATGCCGGCATGATCGATCGCTTT
TGCCATCAATCCACCAAGCGCATCCACTTCTTTTACCAGGTGTCCCTTCCCAATACCGCC
AATCGCCGGGTTGCAGCTCATCTGCCCCAGAGTATCGATATTGTGTGTCAAAAGCAGGGT
TTGTTGTCCCATTCGCGCCGCGGCCATTGCGGCCTCGGTGCCTGCATGACCCCCGCCAAT
GATGATGACGTCAAAAGGATCCTGATAAAACATGGTAATTGCCTCGCATAACGCGGTGTG
AAAATGGATTGAAGCCCGGGCCGTGGATTCTACTCAACTTTAGTCGATCGAGAAAGACCT
GGGATCCTGGGTATTAAAAAGAAGATCTTTTTATTTAGAGATCTGTTTTATTGTGATCTC
TTATTAAGATCGCCACTCTCTGTGGATAAGGGCGATCCTTTGAATAAGATCAACAGGTTG
CTGAGGATCATTAGCTGTGAATGATCGGTGATCCTGGTCCGTATAAGCTGGGATCAGAAT
GAAGGGTTATACACAACTCAAAAACTGAACAGCCGTTATTCTTTGGATAACTACCGGTTG
ATCCAAGCTTTTAACCAGAGTTATCCACATGAAAAAGTGCGATCTTTACAAATCTCTGAG
CAATGGATGCCAGGATCCCAACCAAATTTCAGCCGGATCTTCCGGAATTTCATGTTCCAG
CACGTTGATCTTCAGCGTTTCGCCGATCTGTTTTGCCCCACAGGCTTTCAGTTCTGCTTC
CAGCTTGTCGATTGCGCCGCAAAAGGTGTCATATTCACGACTGCCGATGCCGATTGCGCC
AAAGTGTACTTGTGACAGGTCCGGTTTTTGCTCGCGTAATGCTTCATATAAAGGTTGCAG
GTTGTCAGGAATGTCTCCGGCACCGTGTGTGGAGCTGATCACCAGCCAGATCCCTTCAGC
CGGAACCTCATCCAGCATTGGGCCGTGCAGTATTTCGCTGGAAAAACCGGCGTCGTCCAG
CTTTTCTGCCAGATGTTCTGCTACATATTCCGCACTGCCAAGCGTGCTGC
>NC_017910.1 Shimwellia blattae
CCACCGCTTTTGCACGGAACTTCAGCCCCATCTGGGTAACGGCGCCAACGACACGATCGT
TTTCCACAATCAGATCGTCAACCGCCTGCTGGAAGATCATCAGGTTAGGCTGGTTTTCCA
GCGCCATGCGCACAGCCTGTTTGTACAGCACCCGATCGGCCTGTGCACGGGTAGCCCGGA
CAGCCGGGCCTTTGCTGGCGTTTAGTATCCTGAACTGGATACCGGCCTGGTCGATGGCGC
GGGCCATCAGCCCACCTAAGGCGTCCACTTCCTTCACCAGATGTCCCTTACCAATACCGC
CGATAGCCGGGTTACAGGACATGTGCCCGAGCGTGTCGATATTGTGTGTCAGAAGAAGGG
TCTGTTGACCCATGCGGGCTGCGGCCATAGCGGCTTCAGTACCTGCATGACCCCCGCCAA
TCACGATGACGTCAAAAGGATCCGGATAAAACATGGTTAACTGCCTCGCGGTGTTGCGAA
TGTGGGTGGGTTGTCCCGGGGCGGGAATTCTACTCAACTTTAGTCGACGGAGAAAGTCTC
AGGATCGTCGCTGATAAAAAGAAGATCTTTTTATTTAAAGATCTGTTCTATTGTGATCTC
TTATTAGGATCGGCCTGTCTTGTGGGTAACCCGGATCCGGCATTTAAGATCAATCTGTTA
GGGAGGATCGTTTGCTGTGAAAGATCGGTGATCCTGGCCAGTATAAGCTGGGATCAATCT
GGGGACTTATACACAGGGCAAAAAGCGTACAAGGGTTATTCTTTGGATAACTACCGCTTG
ATCAGCGGTTCTTAAGCCTGTTATCCACAGAAAAAGGATCGATCTTTACAAATCTTTCAG
TAAATTCTTCCAGGATCCGAGCCATATTTCCGCCGGATCCTCCGGAATCTCATGATCAAG
CACGTTGATCCGCAGCATATCGCCAACTCGCCGGGCACCACATGAGGCCAGTAACGCATC
AAACTTTTCGATGGCACCGCAGAAGGTGTCGTACTCCCGGCTGCCAATACCGATTGCCCC
GTAACGTACCTGGCTCAGATCTGGCTGCTGGCTGGCTATCTCATCATATAAAGGCTGGAT
ATTGTCCGGCAGATCGCCCGCACCGTGGGTAGAGGTGACAATCAGCCAGATCCCGCTTTG
CGCCAGCGCATCAAGATGCGGCCCGTGCAGGGTTTCGGTTGAGATGTCTGATGCCTCCAG
CAGTTCGGCCAGGTGCTCTGCGACATATTCGGCGCTCCCGAGGGTGCTGC
>NC_015663.1 Enterobacter aerogenes
ACCGACTTAGCGCGGAACTTGAGGCCCATTTGGGTCACCGCGCCGACGACACGATCGTTT
TCGACAATCAGATCTTCTACCGCCTGCTGGAAGATCATCAGGTTCGGCTGGTTCTCCAGC
GCGGTGCGTACCGCCTGGCGATACAGCACGCGGTCGGCCTGGGCGCGGGTCGCACGAACA
GCTGGGCCTTTGCTACCGTTTAGTATCCTAAACTGAATACCTGCCTGATCGATCGCTTTC
GCCATCAGACCACCGAGCGCGTCCACTTCTTTTACCAGGTGTCCCTTCCCAATGCCGCCA
ATCGCCGGGTTGCAGCTCATCTGCCCCAGCGTGTCGATATTGTGTGTCAAAAGCAGGGTT
TGTTGGCCCATTCGCGCTGCTGCCATCGCGGCCTCAGTGCCTGCATGACCCCCGCCAATG
ATGATGACGTCAAAAGGATCCTGATAAAACATGGTGATCTGCCTCGCATAACGCGGTTTG
AAAATGGATTGAAGCCCGGGCCGTGGATTCTACTCAACTTTGCTCTTTCGAGAAAGGGGC
CGGGATCCTGAGTATTAAAAAGAAGATCTTTTATTTAGAGATCTGTTCTATTGTGATCTC
TTATTAGGATCGACTCTCTTTGTGGATAAGTCGGATCCACTGTTTAAGATCAAACGCTTA
AGAAGGATCGCAATCTGTGAATGATCGGTGATCCTGTTCCGTATAAGCTGGGATCAGAAT
GAAGGGTTATGCACAGCTCAAAAAGCGTACTCCGGTTATTCTTTGGATAACTACCGGTTG
ATCCAAGCTTTTGAGCAGGGTTATCCACAGAAGAAGCTGCGGATCTTTACAAAACTCAGA
GTAAATCTTTCCAGGATCCCACCCAAACCTCGGCCGGATCTTCAGGAATCTCGTGTTCGA
GGACATTAATTTTCAGCGTTTCACCGATCTGTTTTGCCCCGTTGGCCTTTAATGCTGCTT
CGAGTTTGTCGATTGCGCCGCAAAAAGTGTCATATTCGCGGCTACCGATACCCACCGCGC
CAAAGCGAACGGCAGAAAGATCGACCTGCTTCTCCAGCAACGCTTCATAAAAGGGGACCA
GGTTGTCCGGAATATCGCCGGCGCCATGGGTAGAAGAGATAACTAACCAGATCCCTTCAG
CCTGCAGATCGTCAACCAGCGGACCGTGCTGGATATCAGTGCTGTAGCCCGCTTCTTCCA
GCTTTTCCGCCAGATGTTCTGCTACATATTCCGCACTGCCCAGGGTGCTG
>NC_022546.1 Plautia stali
GACGGTTTTCGCCCGGAACTTCAGGCCCATCTGGGTCACGGCGCCAACAATGCGATCGTT
CTCCACAATCAGATCGTCAACCGCCTGCTGGAAGATCATCAGGTTCGGCTGGTTTTCCAG
CGCAGTGCGTACCGCCTGGCGATACAGTACCCGGTCTGCCTGTGCACGCGTGGCACGCAC
CGCCGGGCCTTTGCTGGCGTTTAGTATCCTAAACTGAATACCGGCCTGATCGATCGCGCT
GGCCATCAAACCGCCTAAGGCATCCACTTCCTTAACCAGGTGTCCTTTCCCGATGCCACC
GATCGCCGGGTTACAGGACATTTGTCCCAGCGTATCGATATTATGGGTGAGTAACAGGGT
TTGCTGACCCATTCGGGCAGCGGCCATCGCGGCTTCTGTGCCCGCATGACCACCACCGAT
TACGATGACGTCAAAAGGATCTGGATAAAACATGAAGTGGGTCCTCGTTAGTGTTCGGAC
AGGGATCGTTGCCCTAGGCGGTGGATTCTACTGAAATTCTGTTCAGGGCGAAAGTCGCGG
GAGCCTGCGGTTTAAAAGAAAGGATCTTAAGTCTTTTATATGATCTCTCTGTTAGATCTC
TTATTAGGATCGTCCCTGGTTGTCGATAACCCGGAAAAGTGTTGTGGCAACAGGGGATTA
GCGAGGATCGTTTGCTGTGAATGATCGGTGATCCTGATCCGTATAAGTTGAGATCAACCT
AGCTACTTATGCACAGAGCAAAAAAGCATCAGCGGTTGTTCTTTGGATAACTACTGGTTA
TACGCATGAAATAACGGATCTTATCCACAGAGCAACGCAGGTAAAAGGCGATAAAACAGC
GGAATCAACTGGGGATCGACACAAATACCCGATCCCCGACCAGCAAAGATCGTCTTAAAT
CTGCGGGTGCCAGCTGGCTACCCACACTTCCGCCGGATCTTCCGGAATCTCATGTTCCAG
CACGTCGATCTCCAGCCGTTTGATCGCTCCGCAGAACAGATCGTATTCATGATTACCGAT
ACCCACTGCGCCAAAGCGTACGCCTGACAGATCCGACTGGCTCTCCTGCAGCGCTTCATA
AAACGGCAGCAGGTTGTCCGGCAGTTCGCCGGCACCGTGCGTTGAGCTGACAATCAGCCA
GACGCCTTCCTGCGACACCTCATCCAGCTCGGGGCCGTGCAACAGTTCGGTTGAAAAGCC
CGCTTCCTGCAGTTTCTCTTCCAGATGTTCAGCGACATATTCGGCGCTGT
>NZ_CP012165.1 Enterobacter hormaechei
CCGCTTTTGCGCGGAATTTGAGACCCATTTGGGTCACGGCGCCAACAACACGATCGTTCT
CCACGATAAGATCTTCTACCGCCTGCTGGAAGATCATCAGGTTCGGTTGGTTTTCCAGCG
CGGTGCGCACAGCCTGACGGTAAAGCACACGGTCTGCCTGTGCACGGGTGGCGCGAACAG
CCGGACCTTTACTCGCGTTTAGTATCCTAAACTGGATGCCTGCATGATCGATCGCTTTCG
CCATCAGGCCGCCAAGTGCATCCACTTCTTTTACCAGGTGTCCTTTCCCAATGCCGCCAA
TCGCCGGATTACAGGACATTTGTCCCAGCGTGTCGATATTGTGTGTCAAAAGCAGGGTCT
GCTGACCCATTCGCGCTGCGGCCATTGCGGCCTCAGTGCCTGCGTGACCCCCGCCAATGA
TGATGACGTCAAAAGGATCCTGATAAAACATGGTGGTCTGCCTCGCGTAAAGCGGTATGA
AAATGGATTGAAGCCCGGGCCGTGGATTCTACTCAACTTTAGTCTTTCGAGAAAGCATTG
GGATCCTGGGCTATTAAAAAGAAGATCTTTCTATTTAGAGATCTGTTCTATTGTGATCTC
TTATTAGGATCGCAGACCTTTGTGGATAAGTCCGATCCCATAAATAAGATCATGCGGTTA
GGAAGGATCGTTTGCTGTGAATGATCGGTGATCCTGGACCGTATAAGCTGGGATCAGATC
GCCACTTTATACACAGGTCAAAAACTAAACCAACATTGTTATTTGGATAACTACGGCTTA
ATACGAGCTTTTAACCAGAGTTATCCACATCTGTTCGCACGATCTTTAATCGTTTTTGAG
TAAATTTTTCCATTCCGCGAGCCAGATCTCGGCTGGATCTTCGGGAATATCATGATCGAG
GATATTGATCTTCAGCGTTTCACCCAGCTGTTTTGCTCCGCAGGCGGTCACCGCAGCTTC
TACTTTCTCTATGGCGCCACAGAAAGTGTCATATTCACGGCTACCTATCCCCACAGCGCC
AAACCGGACGTTTGACAGATCGGGCTGTTGTTCCAGCAGTTCGTCATATAAAGGTTGCAG
GTTATCTGGCAGATCGCCCGCGCCGTGCGTGGAGGTGATCAGCAGCCAGACCCCGTCAGT
CGGGAGATCTTCCAGCAGCGGTCCATGCAGCGTTTGTGTAGAAAAGCCCGCGTCTTCCAG
CTTCTCAGCCAGATGTTCCGCTACATATTCCGCACCGCCCAGGGTGCTGC
>NZ_CP007557.1 Citrobacter freundii
GACCGCTTTGGCACGGAACTTCAGTCCCATTTGGGTTACGGCACCCACGACACGATCGTT
TTCAACAATCAGATCTTCAACCGCCTGCTGGAAGATCATCAGGTTGGGTTGATTCTCCAG
CGCGGTGCGTACTGCCTGACGATAGAGCACACGATCGGCCTGAGCTCGGGTAGCGCGAAC
GGCTGGCCCTTTGCTTGCGTTTAGTATCCTAAACTGGATACCTGCGTGGTCGATCGCTTT
TGCCATCAATCCACCAAGCGCATCCACTTCTTTTACCAGGTGTCCCTTCCCAATACCGCC
AATCGCCGGGTTGCAGCTCATCTGCCCCAGTGTGTCGATATTGTGTGTCAAAAGCAGGGT
CTGTTGTCCCATTCGCGCCGCGGCCATTGCGGCCTCGGTGCCTGCATGACCCCCGCCAAT
GATGATGACGTCAAAAGGATCCTGATAAAACATGGTAATTGCCTCGCATAACGCGGTGTG
AAAATGGATTGAAGCCCGGGCCGTGGATTCTACTCAACTTTAGTCGATCGAGAAAGACCT
GGGATCCTGGGTATTAAAAAGAAGATCTTTTTATTTAGAGATCTGTTTTATTGTGATCTC
TTATTAGGATCGCCACTCTCTGTGGATAAGGACGATCCTTTGAATAAGATCAACAGGTTG
CTGAGGATCATTAGCTGTGAATGATCGGTGATCCTGGTCCGTATAAGCTGGGATCAGAAT
GAAGGGTTATACACAACTCAAAAACTGAACAGCCGTTATTCTTTGGATAACTACCGGTTG
ATCCAAGCTTTTAACCAGAGTTATCCACATAAAAAAGTATGATCTTTACAAATCTCTGAG
CAATGGATGCCAGGATCCCAGCCAAATTTCAGCCGGATCTTCCGGAATTTCATGTTCCAG
CACGTTGATCTTAAGCGTTTCGCCGATCTGTTTTGCCCCACAGGCTTTCAGTTCTGCTTC
CAGCTTGTCGATTGCGCCGCAAAAGGTGTCATATTCACGACTGCCGATGCCAATTGCGCC
GAAGTTTACTTGCGACAGGTCCGGTTTTTGCTCTCGTAATGCGTCATATAAAGGCTGCAG
GTTGTCAGGAATGTCTCCAGCACCGTGTGTGGAGCTGATAATCAGCCAGATCCCTTCAGC
CGGAACCTCATCCAGCATTGGTCCATGCAGTATTTCGCTGGAAAAACCGGCGTCGTCCAG
CTTTTCAGCCAGATGTTCTGCTACATATTCCGCACTGCCAAGCGTGCTGC
>NC_015968.1 Enterobacter asburiae
CCGCTTTAGCGCGGAATTTGAGGCCCATCTGGGTCACCGCGCCGACAACACGATCGTTCT
CAACGATAAGATCTTCCACCGCTTGCTGGAAGATCATCAGATTCGGTTGGTTCTCCAGTG
CGGTACGCACTGCCTGGCGGTAAAGCACACGGTCTGCCTGGGCTCGGGTCGCACGGACAG
CCGGGCCTTTGCTCGCGTTTAGTATCCTAAACTGAATGCCCGCATGATCGATCGCCTTCG
CCATCAGGCCGCCAAGTGCATCCACTTCTTTTACCAGGTGTCCTTTCCCAATGCCGCCAA
TCGCCGGATTACAGGACATCTGTCCAAGCGTGTCGATATTGTGTGTCAAAAGCAGGGTCT
GCTGACCCATTCGCGCTGCGGCCATTGCGGCCTCAGTGCCTGCATGACCCCCGCCAATGA
TAATGACGTCAAAAGGATCCTGATAAAACATGGTGGTCTGCCTCGCGTAAAGCGGTATGA
AAATGGATTGAAGCCCGGGCCGTGGATTCTACTCAACTTTAGTCTTTCGAGAAAGCATTG
GGATCCTGGGCTATTAAAAAGAAGATCTTTTTATTTAGAGATCTGTTCTATTGTGATCTC
TTATTAGGATCGACTCTCCCTGTGGGTAAGTCCGATCTCACAAAGAAGATCATGCAGTTA
GAAAGGATCGTTTGCTGTGAATGATCGGTGATCCTGGACCGTATAAGCTGGGATCAGATC
GCGACTTTATGCACAGGCCAAAAACGGGACGCGAGTTGTTATTGGGATAACTACGGCTTA
ATACGAGCTTTTAACCAGAGTTATCCACATCTGTTCGCGCGATCTTTAATCGTTTTTGAG
TAAAATTTTCCATTCTTCCAGCCAAACCTCTGCTGGATCCTCTGGAATATCGTGTTCGAG
GATGTTGATCTTCAGCGTTTCACCGAGCTGTTTGGCTCCGCATGACTTCACTGCGGCTTC
TACTTTCTCTACTGCACCACAGAAGGTGTCATATTCACGGCTGCCGATACCGACTGCACC
GAAACGCACGGCTGACAGGTCGGGTTGTTGCTCTAGCAGTTCGTCATATAAAGGTTGCAG
GTTGTCCGGGATATCGCCGGCACCATGTGTAGAGGTGATCAGTAGCCAGATCCCGGCAGT
CGGAAGATCTTCCAGTAACGGTCCGTGCAGGGTTTCCGTGGAAAAACCGGCATCTTCCAG
CTTTTCGGCCAGATGTTCTGCAACGTATTCCGCGCCGCCCAGGGTGCTGC
>NC_013282.2 Cronobacter turicensis
GACCGCTTTTGCGCGGAATTTCAGCCCCATCTGCGTGACGGCGCCCACCACACGATCGTT
TTCCACGATCAGATCGTCAACGGCCTGCTGGAAGATCATCAGGTTCGGCTGGTTCTCCAG
CGCAGTACGCACGGCCTGCTTGTACAGCACGCGATCCGCCTGAGCGCGGGTAGCGCGAAC
CGCCGGGCCTTTGCTGGCGTTTAGTATCCTAAACTGAATACCCGCCTGGTCGATCGCTTT
CGCCATAAGCCCGCCGAGGGCATCCACTTCCTTAACCAGATGTCCTTTACCAATACCGCC
GATCGCCGGGTTGCAGGACATCTGTCCAAGCGTGTCGATATTGTGTGTCAAAAGCAGGGT
CTGTTGACCCATGCGTGCAGCGGCCATTGCGGCCTCGGTACCTGCATGACCCCCGCCAAT
GATAATGACGTCAAAAGGATCCGGATAAAACATGTTGGTATGACCTCGCGGTTGTGCGAA
AGAGGGTTAGCTAGCCCGGGGCGTGGATTCTACTCAACTTTAGCCTGGTGAGAAAGCGCC
GGGATCGTTGGTATTAAAAAGAAGATCTTTTATTTAAAGGATCTGTTTTATTATGATCTC
TTATTAGGATCGACATCCCTTGTGGATAACCCGGATCGCCCATTTGGGATCAAAAGGTTA
TCCGGGATCGCTTGCTGTGAATGATCGGTGATCCCAGACAGTATAAGCTGGGAGCAGAAA
TGCGGGTTATGCACAACTCAAAAAGCGAACAACACTTATACCTTGGATAACTACGGGTTG
ATCCAAGCTTTTAAGCATATTTATCCACAGCTGAATGGCGATCTTTTCGCCGATCAGAGC
AAATTTTTCCAGGATCCCAGCCACACTTCGGCCGGATCCTCCGGAATATCATGATCGAGA
ATGTTGATCTTAAGTGGTTCACCGACCCGTTTCGCACCACACGCGATCAATTGTGCGTCC
AGCTTTTCTATCGCGCCGCAAAACGTATCGTATTCGCGACTCCCGATACCGATAGCGCCG
TAGCGAACCTGGTTCAGATCGGGGCGCTGCTCTGCAAGCGCATCATATAAAGGTTGCAGG
TTGTCCGGCAGATCGCCCGCGCCATGCGTGGAGGTGACAATCAGCCAGGTGCCTTCAGGC
TTAAGATCCTCAAGAAGCGGGCCATGCAGCGTTTCGGTGCTATAACCGGCGTCTTCCAGC
TTTTCAGCCAGGTGTTCCGCCACATATTCCGCGCCGCCAAGAGTGCTGCC
>NC_013850.1 Klebsiella variicola
CACCGCTTTGGCACGGAATTTGAGGCCCATCTGAGTGACGGCGCCCACGACGCGATCGTT
TTCCACAATCAGATCTTCCACTGCCTGCTGGAAGATCATCAGGTTCGGCTGGTTCTCCAG
CGCGGTGCGTACCGCCTGACGATACAGCACGCGGTCTGCCTGGGCGCGAGTGGCACGTAC
CGCGGGCCCTTTGCTGGCGTTTAGTATCCTAAACTGAATACCCGCCTGATCGATCGCGGT
TGCCATCAATCCGCCGAGTGCGTCCACTTCTTTTACCAGGTGTCCTTTCCCAATGCCGCC
AATCGCCGGGTTGCAGCTCATCTGCCCCAGCGTGTCGATATTGTGTGTCAAAAGCAGGGT
TTGTTGGCCCATTCGTGCTGCGGCCATCGCGGCCTCAGTGCCTGCATGACCCCCGCCAAT
GATAATGACGTCAAAAGGATCCTGATAAAACATGGTGATCTGCCTCGCATAACGCGGTTT
GAAAATGGATTGAAGCCCGGGCCGTGGATTCTACTCGGCTTTGGTCTTTTGAGAAAGACT
CCGGGATCCTGAGTATTAAAAAGAAGATCTTTATATAGAGATCTGTTCTATTGTGATCTC
TTATTAGGATCGACTCTCTTTGTGGATAAGTCGGATCCACGATGTAAGATCAAAAGTTTA
AGAAGGATCACTATCTGTGAATGATCGGTGATCCTGGTCCGTATAAGCTGGGATCAAAAT
GAAGGGTTATACACAGCACAAAAACCATACGACGGTTATTCTTTGGATAACTACCGGTTG
ATCCAAGCTTTTAAGCATGGTTATCCACAGAAGATCCGACGATCTTTACAATTCTCAGAG
CAAATTTTTCCAGGATCCCAGCCAGATTTCCGCTGGATCCTCCGGAATTTCATGTTCCAG
TACGTTAATTTTCAGCGTTTCGCCGATCTGTTTTGCGCCGCTGGCCTTCAATGCTGCTTC
TAATTTATCGATCGCCCCGCAGAAGGTGTCGTATTCGCGGCTGCCGATCCCGATGGCGCC
AAAGCGCACGGCGGAAAGATCGGCCTTCTGCTCCAGCAATGCGTCATAGAAGGGAACCAG
GTTGTCGGGAATGTCGCCGGCGCCATGCGTTGAAGAGATAACTAACCAGATCCCTTCCGC
CTGCAGATCGTCAACCAGCGGACCGTGCTGGATTTCAGTGCTGTAGCCGGCTTCTTCCAG
CTTTTCCGCCAGATGCTCTGCTACATATTCCGCACTGCCCAGGGTGCTGC
>NC_011740.1 Escherichia fergusonii
GACAGCTTTAGCACGGAACTTAAGCCCCATCTGGGTGACAGCGCCGACTACGCGATCGTT
TTCGACAATAAGATCCTCAACCGCCTGCTGGAAGATCATTAGATTAGGTTGATTCTCCAG
CGCCGTGCGTACCGCCTGCCGATAGAGCACGCGATCCGCCTGAGCTCGGGTAGCACGAAC
CGCAGGTCCCTTGCTTGCGTTTAGTATCCTAAACTGGATACCCGCCTGATCGATCGCTTT
CGCCATCAGACCGCCGAGTGCATCCACTTCTTTAACCAGATGTCCCTTCCCAATACCGCC
GATCGCCGGGTTGCAGCTCATCTGCCCCAGCGTGTCGATATTGTGTGTCAAAAGCAGAGT
CTGTTGACCCATACGCGCCGCAGCCATCGCGGCCTCGGTGCCTGCATGACCCCCGCCAAT
GATGATGACGTCAAAAGGATCCGGATAAAACATGGTGATTGCCTCGCATAACGCGGTATG
AAAATGGATTGAAGCCCGGGCCGTGGATTCTACTCAACTTTGTCGGCTTGAGAAAGACCT
GGGATCCTGGGTATTAAAAAGAAGATCTATTTATTTAGAGATCTGTTCTATTGTGATCTC
TTATTAGGATCGCACTGCCCTGTGGATAACAAGGATCCGGCTTTTAAGATCAACAACCTG
GAAAGGATCATTAACTGTGAATGATCGGTGATCCTGGACCGTATAAGCTGGGATCAGAAT
GAGGGGTTATACACAACTCAAAAACTGAACAACGGTTGTTCTTTGGATAACTACCGGTTG
ATCCAAGCTTCCTGACAGAGTTATCCACAGTAGATCGCACGATCTGTATACTTATTTGAG
TAAATTAATCCACGATCCCAGCCATTCTTCTGCCGGATCTTCCGGAATGTCGTGATCAAG
AATGTTGATCTTCAGTGTTTCGCCTGTCTGTTTTGCACCGGAATTTTTGAGTTCAGCCTC
GAGTTTATCGATAGCCCCACAAAAGGTGTCATATTCACGACTACCAATACCGATTGCGCC
AAAGCGGACCGCAGAAAGATCGGGCTTCTGTTTCTGCAATGCTTCATAGAAAGGAGAAAG
GTTGTCCGGAATATCTCCGGCACCGTGGGTTGAGCTGATAACCAGCCAGATCCCAGAGGC
TGATAAATCTTCCAACAGCGGACCGTGCAGCGTTTCGGTGGTAAAACCCGCCTCTTCCAG
TTTTTCAGCCAGGTGTTCTGCTACATATTCGGCACCGCCGAGGGTGCTGC
>NZ_CP007025.1 Escherichia albertii
AACCGCTTTGGCTCGGAATTTCAGCCCCATCTGGGTAACAGCGCCAACCACACGATCATT
TTCGACAATCAGATCTTCGACCGCCTGTTGGAAGATCATCAGGTTCGGCTGGTTCTCCAG
TGCTGTGCGTACTGCCTGGCGATACAGTACACGATCTGCTTGTGCCCGGGTGGCGCGAAC
CGCCGGGCCTTTGCTGGCGTTTAGTATCCTAAACTGGATACCTGCCTGATCGATTGCTTT
CGCCATCAAACCGCCGAGCGCATCCACTTCTTTTACCAGATGTCCCTTCCCAATACCGCC
GATCGCCGGGTTGCAGCTCATCTGCCCCAGAGTGTCGATATTGTGTGTCAAAAGCAGAGT
CTGTTGACCCATACGCGCCGCAGCCATCGCGGCCTCGGTGCCTGCATGACCCCCGCCAAT
GATGATGACGTCAAAAGGATCCGGATAAAACATGGTGATTGCCTCGCATAACGCGGTATG
AAAATGGATTGAAGCCCGGGTCGTGGATTCTACTCAACTTTGTCGGCTTGAGAAAGACCC
GGGATCCTGGGTATTAAAAAGAAGATCTTTTTATTTAGAGATCTGTTCTATTGTGATCTC
TTATTAGGATCGCAGTACCCTGTGGATAACAAGGATCTGGCTTTTAAGATCAACAACCTG
GTAAGGATCATTAGCTGTGAATGAGCGGTGATCCTGGTCCGTATAAGCTGGGATCAGAAT
GAGGGGTTATGCACAACTCAAAAACTGAACAGACGTTGTTCTTTGGATAACTACCGGTTG
ATCCAAGCTTCCTACCAGAGTTATCCACATGCGATCGCACGATCTGTATACTTATTTGAG
TAAATTAATCCACGATCCCAGCCATTCTTCTGCCGGATCTTCCGGAATGTCATGATCAAG
GATGTTGATCTTCAGTGTTTCACCTATCTGTTTCGCACCTGCATTTTTGAGTTCAGCGTC
AAGTTTATCGATCGCTCCACAAAAAGTGTCGTATTCGCGACTGCCAATGCCGATTGCGCC
AAAGCGTACTGCAGAAAGATCGGGATTCTGTTCCTGCAACGCTTTATAGAAAGGAGAAAG
GTTGTCTGGAATATCTCCGGCACCGTGGGTAGAACTGATAACCAACCAGATCCCGGCGGC
AGATAACTCTTCTAGTAGCGGGCCATGTAGCGTTTCGGTGGTAAAACCTGCCTCTTCCAG
CTTTTCAGCCAGGTGTTCTGCTACATATTCGGCACCGCCGAGGGTGCTGC
>NC_013716.1 Citrobacter rodentium
AACGGCTTTCGCGCGGAACTTTAGCCCCATCTGAGTGACGGCGCCCACGACACGATCGTT
CTCGACAATCAGATCTTCCACCGCCTGCTGGAAGATCATCAGGTTCGGCTGATTTTCCAG
CGCGGTACGGACCGCCTGGCGATACAGCACGCGATCCGCCTGGGCGCGGGTGGCGCGAAC
AGCTGGACCTTTGCTGGCGTTTAGTATCCTGAACTGGATCCCCGCCTGGTCGATCGCCTT
CGCCATCAGTCCGCCGAGCGCATCCACTTCTTTTACCAGATGTCCCTTCCCAATACCGCC
AATCGCCGGGTTGCAGCTCATCTGCCCCAGCGTATCGATATTGTGTGTCAAAAGCAGGGT
TTGTTGACCCATACGCGCTGCGGCCATCGCGGCCTCAGTGCCTGCATGACCCCCGCCAAT
GATGATGACGTCAAAAGGATCCGGATAAAACATGGTTATTGCCTCGCATAACGCGGTATG
AAAATGGATTGAAGCCCGGGCGGTGGATTCTACTCAACTTTAGTCGATGGAGAAAGACCC
GGGATCCTGGGTATTAAAAAGAAGATCTTTTTATTTAGAGATCTGTTCTATTGTGATCTC
TTATTAGGATCGCGACAGGGTGTGGATAAGCCGGATCCTGCTAATAAGATCAATACATTG
GTAAGGATCATTAGCTGTGAATGATCGGTGATCCTGCTCCGTATAAGCTGGGATCAGAAT
GCGGGGTTATGCACAACTCAAAAACTGAACAACGGTTATTCTTTGGATAACTACCGGTTG
ATCCAAGCTTCTTACCAGAGTTATCCACACTCGATCGCACGATCTTTACACTTATTTGAG
TAAATTAATCCACGATCCCAGCCAGGCTTCCGCCGGATCTTCCGGAATATCGTGTTCAAG
GATGTTGATCTTAAGCGTTTCGCCGATCTGTTTCGCGCCTGCACGCTTCAGTTCCGCTTC
TATCTTTTCGATCGCGCCGCAGAAGGTGTCATATTCACGGCTGCCGATGCCAATCGCACC
AAACCGGACCTGTGACAGATCGGGCTTCTGCGCCTGAAGCTCTTCATAGAAAGGAAGCAG
ATTGTCCGGTATGTCCCCCGCGCCGTGGGTGGAACTGATCACCAGCCAGATCCCGGAGGG
AGATAGCTCTTCTGACAGCGGACCGTGCAGGGTTTCGGTTGAAAAACCGGCCTCTTCCAG
CTTCTCAGCCAGATGTTCCGCCACGTATTCCGCACCGCCGAGGGTGCTGC
>NC_014121.1 Enterobacter cloacae
CCGCTTTGGCGCGGAATTTGAGCCCCATCTGGGTAACCGCGCCAACGACACGATCGTTCT
CCACGATAAGATCTTCCACTGCCTGCTGGAAGATCATCAGGTTCGGCTGGTTCTCCAGGG
CGGTACGCACCGCCTGACGATAAAGTACCCGGTCTGCCTGAGCGCGGGTCGCACGGACAG
CGGGGCCTTTACTGGCGTTTAGTATCCTAAACTGAATGCCTGCGTGATCGATCGCTTTCG
CCATCAGGCCGCCAAGTGCATCCACTTCTTTTACCAGGTGTCCTTTCCCAATGCCGCCAA
TCGCCGGATTACAGGACATTTGTCCCAGCGTGTCGATATTGTGTGTCAAAAGCAGGGTCT
GCTGACCCATTCGCGCTGCGGCCATTGCGGCCTCAGTGCCTGCGTGACCCCCGCCAATGA
TGATGACGTCAAAAGGATCCTGATAAAACATGGTGGTCTGCCTCGCGTAAAGCGGTATGA
AAATGGATTGAAGCCCGGGCCGTGGATTCTACTCAACTTTAGTCTTTCGAGAAAGCATTG
GGATCCTGGGCTATTAAAAAGAAGATCTTTTTATTTAGAGATCTGTTCTATTGTGATCTC
TTATTAGGATCGCGGACCTTTGTGGATAAGTCCGATCTCATAAATAAGATCATGGGGTTA
GAAAGGATCGTTTGCTGTGAATGATCGGTGATCCTGGCCCGTATAAGCTGGGATCAGATC
GCGACTTTATACACAGGGCAAAAACGACTTCAACGTTGTTCTTTGGATAACTACTGCTTA
ATACGAGCTTTTAACCAGAGTTATCCACATCTGTTCGCGCGATCTTTAATCGTTTTTGAG
TAAATTTTTCCATTCACCCAGCCAGATCTCAGCCGGATCCTCCGGAATATCATGATCGAG
GATGTTGATCTTCAGCGTTTCACCCACCTGTTTAGCTCCGCAGGCGGTGACAGCGGCTTC
CACTTTCTCTATAGCACCGCAGAAGGTGTCATATTCACGGCTGCCAATACCCACTGCGCC
AAAACGCACGTTTGACAGGTCTGGCTGCTGTTCCTGCAGTTCGTCATATAAAGGTTGCAG
GTTATCCGGAAGATCGCCTGCGCCATGCGTGGAGGTGATCACCAGCCAGACCCCATCAGT
CGGGAGATCTTCAAGCAAAGGCCCGTGCAGCGTTTGTGTGGAAAATCCCGCATCCTCCAG
CTTCTCAGCCAGATGTTCCGCTACATATTCCGCGCCGCCAAGGGTGCTGC
>NZ_CP011047.1 Cronobacter sakazakii
AACCGCTTTCGCGCGGAATTTCAGGCCCATCTGCGTGACGGCACCGACAACGCGATCGTT
TTCCACGATCAGATCGTCAACGGCTTGCTGGAAGATCATCAGATTCGGCTGATTCTCCAG
CGCGGTACGCACAGCCTGCTTGTACAGCACGCGATCTGCCTGAGCGCGGGTGGCGCGTAC
GGCCGGACCTTTGCTGGCGTTTAGTATCCTAAACTGGATACCCGCCTGGTCGATCGCTTT
CGCCATAAGCCCGCCGAGGGCATCCACTTCCTTAACCAGATGTCCTTTACCAATACCGCC
GATCGCCGGGTTGCAGGACATCTGTCCGAGCGTGTCGATATTGTGTGTCAAAAGCAGGGT
CTGCTGACCCATGCGTGCAGCGGCCATTGCGGCCTCGGTACCTGCATGACCCCCGCCAAT
GATAATGACGTCAAAAGGATCCGGATAAAACATGTTGGTATGACCTCGCGGTTGTGCGAA
AGAGGGTTAGCTAGCCCGGGGCGTGGATTCTACTCAACTTTAGCCTGGTGAGAAAGCGCC
GGGATCGTTGGTATTAAAAAGAAGATCTTTTATCTAAAGGATCTGTTTTATTATGATCTC
TTATTAGGATCGACATCCCTTGTGGATAACCCGGATCGCCCATTTGGGATCAAAAGGTTA
TCCGGGATCGCTTGCTGTGAATGATCGGTGATCCCAGACCGTATAAGCTGGGATCAGAAA
TGAGGGTTATACACAACTCAAAAAGCGAACAACACTTATACCTTGGATAACTACGGGTTG
ATCCAAGCTTTTAAGCTCTTTTATCCACAGCTGAATGGCGATCATTTCGCCGATCAGAGT
AAATTTTTCCACGATCCGAGCCACACCTCAGCCGGATCTTCGGGTATATCATGATCGAGA
ATGTTGATCTTAAGCGGTTCGCCGACGCGTTTCGCGCCGCATTCGATTAACAGCGCGTCC
AGTTTTTCAATCGCCCCGCAAAACGTGTCGTATTCGCGGCTCCCGATACCGATAGCGCCG
TAGCGAACCTGGCTGAGATCCGGACGCTGTTCTGCAAGCTCATCATATAAAGGTTGCAAA
TTGTCCGGCAGATCGCCCGCGCCATGCGTGGACGTCACGATAAGCCAGGTGCCTTCAGGC
TTAAGATCTTCAAGAAGCGGGCCATGCAGCGTTTCGGTGCTAAAACCGGCGTCTTCCAGC
TTTTCAGCCAGGTGCTCCGCCACATATTCCGCGCCGCCAAGAGTGCTGCC
>NC_009792.1 Citrobacter koseri
CACCGCTTTAGCCCGGAATTTCAGGCCCATCTGGGTAACTGCGCCCACGACGCGATCGTT
TTCAACAATCAGATCTTCAACCGCCTGCTGGAAGATCATCAGGTTCGGCTGATTCTCCAG
CGCAGTACGCACCGCCTGGCGATATAGCACGCGATCCGCCTGTGCGCGAGTCGCACGAAC
GGCCGGACCTTTGCTTGCGTTTAGTATCCTAAACTGGATACCCGCCTGGTCGATCGCTTT
CGCCATCAGCCCGCCGAGCGCATCCACTTCTTTTACCAGGTGTCCCTTCCCAATACCGCC
AATGGCCGGGTTGCAGCTCATTTGCCCCAGCGTGTCGATATTGTGTGTCAAAAGCAGGGT
CTGTTGCCCCATACGCGCTGCGGCCATTGCGGCCTCAGTGCCTGCATGACCCCCGCCAAT
GATGATGACGTCAAAAGGATCCGGATAAAACATGGTAATTGCCTCGCATACGGCGGTGTG
AAAGTGGATTGAAGCCCGGGTCGTGGATTCTACTCAACTTTAGCCGCTGGAGAAAGTCCC
GGGATCCTGGGTATTAAAAAGAAGATCTTTTTATTTAGAGATCTGTTTTATTGTGATCTC
TTATTAGGATCGCGATTGTCTGTGGATAACCAGGATCCGTTGAATAAGATCAACAAGTTG
TTGAGGATCATTAGCTGTGAATGATCGGTGATCCTGGCCCGTATAAGCTGGGATCAGAAT
GAAGGGTTATGCACAACTCAAAAACTGAACACCGGTTGTTCTTTGGATAACTACTGGTTG
ATCCAAGCTTCTTACCAGAGTTATCCACACTCGATCGCACGATCTTTACACTATTTTGAG
TAAATTAATCCAGGATCCCAGCCAAACCTCTGCCGGATCTTCAGGAATATCGTGTTCAAG
GATGTTGATCTTGAGGGTTTCCCCGATCGGTTTTGCGCCTGATGTCTTGAGCGCGGCCTC
TATTTTATCGATGGCGCCGCAGAATGTGTCATATTCACGACTTCCGATGCCGATGGCGCC
GAAACGAACCTGAGAAAGATCGGGGTTCTGCGACTGAAGCGCTTCATAGAAAGGAGCAAG
GTTATCCGGGATATCGCCCGCGCCATGCGTGGAACTGATAACCAGCCAGGTTCCTGACGC
TGACAGATCCTCTAATAGCGGACCGTGCAAGGTTTCGGTTGAAAAACCTGCATCTTCCAG
CTTTTCAGCCAGATGTTCTGCAACATATTCGGCACCGCCAAGGGTGCTGC
>NZ_CP011636.1 Klebsiella oxytoca
CACCGCTTTGGCGCGGAATTTAAGCCCCATCTGGGTGACGGCGCCAACAACACGATCGTT
TTCGACAATCAGATCTTCCACCGCCTGCTGGAAGATCATTAAATTAGGCTGGTTTTCCAG
CGCGGTACGTACGGCCTGCCGGTACAGCACACGGTCTGCCTGAGCGCGAGTCGCCCGAAC
GGCAGGGCCTTTGCTGGCGTTTAGTATCCTAAACTGGATGCCGGCGTGGTCAATTGCCTT
CGCCATCAGGCCGCCAAGCGCATCCACTTCTTTTACCAGGTGTCCTTTCCCAATGCCGCC
AATCGCCGGGTTGCAGCTCATCTGCCCCAGCGTGTCGATATTGTGTGTCAAAAGCAGAGT
CTGTTGACCCATTCGCGCTGCGGCCATCGCGGCCTCAGTGCCTGCATGACCCCCGCCAAT
GATGATGACGTCAAAAGGATCCTGATAAAACATGGTGGTATGCCTCGCATAAAGCGGTTT
GAAAATAGAGTGAAGCCCGGGCCGTGGATTCTACTCAACTTTAGCCTTTCGAGAAAGCGC
CGGGATCCTGAGTATTAAAAAGAAGATCTTTTATTTAGAGATCTGTTTTATTGTGATCTC
TTATTAGGATCGGCTTGTCTTGTGGATAAGTCAGATCCGCGATTTAAGATCAAACGCTTA
AGAAGGATCGCTTTCTGTGAATGAGCGGTGATCCTGGTCCGTATAAGCTGGGATCAAAAT
GAAGGGTTATGCACAGCACAAAAATCAGTCAAGGGTTATACTTTGGATAACTACCGGTTG
ATCCAAGCTTTTAAGCATAGTTATCCACAGAAGAAAGTATGATCTTTACAATTCTCAGAG
CAAGTTTTTCCAGGATCCCAGCCAAATCTCGGCCGGATCTTCCGGAATTTCATGTTCGAG
AACGTTAATTTTTAGCGTTTCACCGATCTGTTTTGCCCCGCAGGCGTTGAGCGCTGTCTC
GAGCTTATCAATTGCTCCGCAGAAGGTATCGTATTCACGGCTACCGATGCCGACTGCGCC
AAAACGGACCGCAGAGAGGTCGACCTGCTTCTCCTGAAGCGCTTCATAGAAAGGCAGAAG
ATTATCGGGAATGTCCCCGGCGCCATGCGTCGAAGAGATAACCAGCCAGATCCCTTCCGC
CTGCAGATCGTCGATCAGCGGGCCGTGCTGAATAGTCGTGCTGTGTCCAGCCTCTTCCAG
CTTTTCCGCCAGATGTTCTGATACATATTCTGCGCTACCCAGCGTACTGC
>NC_015761.1 Salmonella bongori
CACCGCTTTAGCGCGGAATTTGAGCCCCATTTGGGTTACCGCGCCCACCACGCGATCATT
TTCGACAATCAGATCTTCAACCGCCTGTTGGAAGATCATCAGGTTGGGCTGATTCTCCAG
GGCAGTACGTACCGCCTGACGATACAGCACGCGATCTGCCTGAGCGCGGGTGGCGCGAAC
CGCCGGACCTTTACTTGCGTTTAGTATCCTAAACTGGATGCCTGCCCGATCGATTGCTTT
GGCCATCAGACCACCGAGCGCATCCACTTCTTTTACCAGATGTCCCTTGCCAATACCGCC
AATTGCCGGGTTGCAACTCATTTGCCCCAACGTATCGATATTGTGTGTCAAAAGCAGAGT
CTGTTGACCCATACGCGCTGCGGCCATCGCGGCCTCAGTGCCTGCATGACCCCCGCCAAT
GATAATGACGTCAAAAGGATCCTGATAAAACATGGTAATTGCCTCGCATAACGCGGTGTG
AAAATGGATTGAAGCCCGGGCGGTGGATTCTACTCAACTTTAGCCGATGGAGAAAGCCCC
GGGATCCTGGCTATTAAAAAGAAGATCTTTTTATTTAGAGATCTGTTCTATTGTGATCTC
TTATTAGGATCGCAGAGGGCTGTGGATAACCCGGATCCTGCAATTAAGATCAAGACGTTG
GAAAGGATCACTAGCTGTGAATGATCGGTGATCGTGGCCCGTATAAGCTGGGATCAAAAC
AGGGAGTTATGCACAACTCAAAAAGTGATCTCGGGTTATTCTTTGGATAACTACCGGTTG
ATCCAAGCTTTCTACCAGATTTATCCACAACTGATTGCGCGATCTTTACACTTATTTGAG
TAAATTAATCCAGTCGTCGAGCCAGATCTCCGCAGGATCTTCCGGAATTTCATGTTCAAG
AATGTTGATCTTCAGGGTTTCCCCAAGCTGTTTTGCCCCGATGCCTTTCAGTTCGGTTTC
TATTTTCTCAATAGCGCCGCAAAACGTGTCGTATTCGCGACTGCCAATACCAATAGCGCC
AAAACGAACCTGTGAAAGGTCTGGTTTTTGCGTTTGAAGATCTTCACAAAAGGGGGCCAG
GTTGTCCGGAATATCCCCCGCGCCATGCGTGGAGCTGATCACCAGCCAGATTCCGGAGGT
AGACAGATCTTCTAACAGCGGTCCGTGCAGCGTTTCGGTTGAAAAACCGGCATTCTCCAG
CTTTTCAGCCAGATGTTCTGCCACATATTCGGCTCCGCCGAGGGTGCTGC
>NC_016845.1 Klebsiella pneumoniae
TACCGCTTTAGCGCGGAATTTGAGGCCCATCTGGGTGACGGCGCCCACGACGCGATCGTT
TTCGACAATCAGATCTTCAACCGCCTGCTGGAAGATCATCAGGTTCGGCTGGTTCTCCAG
CGCGGTACGTACTGCCTGACGATAAAGCACGCGGTCAGCCTGGGCGCGGGTGGCGCGCAC
TGCCGGTCCTTTGCTGGCGTTTAGTATCCTAAACTGAATACCCGCCTGATCGATCGCTTT
GGCCATCAAACCGCCGAGCGCATCCACTTCTTTTACCAGGTGTCCTTTCCCAATGCCGCC
AATCGCCGGGTTGCAACTCATTTGCCCCAGCGTGTCGATATTGTGTGTCAAAAGCAGGGT
TTGTTGACCCATACGCGCTGCGGCCATTGCGGCCTCAGTGCCTGCATGACCCCCGCCAAT
GATAATGACGTCAAAAGGATCCTGATAAAACATGGTGGTCTGCCTCGCATAAAGCGGTAT
GAAAATGGATTGAAGCCCGGGCCGTGGATTCTACTCAACTTTCGTCTTTCGAGAAAGACT
CCGGGATCCTGAGTATTAAAAAGAAGATCTTTATATAGAGATCTGTTCTATTGTGATCTC
TTATTAGGATCGACTCTCTTTGTGGATAAGTCGGATCCGCGAAGTAAGATCAAAAGCTTA
AGAAGGATCACTATCTGTGAATGATCGGTGATCCTGGTCCGTATAAGCTGGGATCAGAAT
GAAGGGTTATGCACAGCTCAAAAACCATACTACGGTTATTCTTTGGATAACTACCGGTTG
ATCCAAGCTTTTAAGCATGGTTATCCACAGAAGATCGGACGATCTTTACAATTCTCAGAG
CAAATTTTTCCAGGATCCCAGCCAGATTTCCGCTGGATCCTCCGGAATTTCGTGTTCAAG
GACGTTGATCTTCAGCGTCTCACCGATCTGTTTTGCCCCGCAGGCCTTCAGCGCCGCTTC
TAATTTATCGATCGCGCCGCAAAAGGTGTCGTATTCGCGGCTGCCGATCCCTATAGCGCC
AAAGCGCACGGCGGAAAGATCGGCCTGCTTCTCCTGCAGCGCGTCATAGAAGGGAACCAG
GTTGTCGGGAACGTCGCCGGCGCCATGGGTGGAAGAGATAATTAACCAGATCCCTTGCGC
CTGCAGATCGTCCACCAGCGGACCGTGCTGGATTTCAGTGCTATAGCCGGCTTCTTCCAG
CTTTTCCGCCAGATGCTCTGCTACATATTCCGCACTGCCCAGGGTGCTGC
>NC_007613.1 Shigella boydii
GACGGCTTTGGCACGGAACTTCAGTCCCATTTGGGTAACAGCACCGACCACGCGATCGTT
TTCGACAATAAGATCTTCAACCGCCTGCTGGAAGATCATCAGGTTCGGTTGGTTCTCCAG
CGCCGTACGTACCGCCTGACGGTAGAGCACACGATCCGCCTGAGCTCGGGTAGCGCGAAC
CGCCGGTCCTTTGCTTGCGTTTAGTATCCTAAACTGGATACCCGCTTGATCGATCGCTTT
CGCCATCAGACCGCCGAGTGCATCCACTTCTTTTACCAGATGTCCCTTCCCAATACCGCC
GATCGCCGGGTTGCAGCTCATCTGCCCCAGAGTGTCGATATTGTGTGTCAAAAGCAGAGT
CTGTTGACCCATACGCGCCGCGGCCATCGCGGCCTCGGTGCCTGCATGACCCCCGCCAAT
GATGATGACGTCAAAAGGATCCGGATAAAACATGGTGATTGCCTCGCATAACGCGGTATG
AAAATGGATTGAAGCCCGGGCCGTGGATTCTACTCAACTTTGTCGGCTTGAGAAAGACCT
GGGATCCTGGGTATTAAAAAGGAGATCTATTTATTTAGAGATCTGTTCTATTGTGATCTC
TTATTAGGATCGCACTGCCCTGTGGATAACAAGGATCCGGCTTTTAAGATCAACAACCTG
GAAAGGATCATTAACTGTGAATGATCGGTGATCCTGGACCGTATAAGCTGGGATCAGAAT
GAGGGGTTATACACAACTCAAAAACTGAACAACCGTTGTTCCTTGGATAACTACCGGTTG
AACCAAGCTTCCTGACAGAGTTATCCACAGTAGAACGCACGATCTGTATACTTATTTGAG
TAAATTAATCCACGATCCCAGCCATTCTTCTGCCGGATCTTCCGGAATGTCGTGATCAAG
AATGTTGATCTTCAGTGTTTCGCCTGTCTGTTTTGCACCGGAATTTTTGAGTTCTGCCTC
GAGTTTATCGATAGCCCCACAAAAGGTGTCATATTCACGACTACCAATACCGATTGCGCC
AAAGCGGACCGCAGAAAGATCGGGCTTCTGTTCCTGCAATGCTTCATAGAAAGGAGAAAG
GTTGTCCGGAATATCTCCGGCACCGTGGGTGGAGCTGATAATCAGCCAGATCCCCGAGGC
AGATAAATCTTCCAACAGCGGACCGTGCAGCGTTTCGGTGGTAAAACCCGCCTCTTCCAG
CTTTTCAGCCAGGTGTTCTGCTACATATTCGGCACCGCCGAGGGTGCTGC
>NC_007384.1 Shigella sonnei
GACGGCTTTGGCACGGAACTTCAGTCCCATTTGGGTAACAGCACCGACCACGCGATCGTT
TTCGACAATAAGATCTTCAACCGCCTGCTGGAAGATCATCAGGTTCGGTTGGTTCTCCAG
CGCCGTACGTACCGCCTGACGGTAGAGCACACGATCCGCCTGAGCTCGGGTAGCGCGAAC
CGCCGGTCCTTTGCTTGCGTTTAGTATCCTAAACTGGATACCCGCTTGATCGATCGCTTT
CGCCATCAGACCGCCGAGTGCATCCACTTCTTTTACCAGATGTCCCTTCCCAATACCGCC
GATCGCCGGGTTGCAGCTCATCTGCCCCAGAGTGTCGATATTGTGTGTCAAAAGCAGAGT
CTGTTGACCCATACGCGCCGCGGCCATCGCGGCCTCGGTGCCTGCATGACCCCCGCCAAT
GATGATGACGTCAAAAGGATCCGGATAAAACATGGTGATTGCCTCGCATAACGCGGTATG
AAAATGGATTGAAGCCCGGGCCGTGGATTCTACTCAACTTTGTCGGCTTGAGAAAGACCT
GGGATCCTGGGTATTAAAAAGAAGATCTATTTATTTAGAGATCTGTTCTATTGTGATCTC
TTATTAGGATCGCACTACCCTGTGGATAACAAGGATCCGGCTTTTAAGATCAACAACCTG
GAAAGGATCATTAACTGTGAATGATCGGTGATCCTGGACCGTATAAGCTGGGATCAGAAT
GAGGGGTTATACACAACTCAAAAACTGAACAACCGTTGTTCCTTGGATAACTACCGGTTG
ATCCAAGCTTCCTGACAGAGTTATCCACAGTAGATCGCACGATCTGTATACTTATTTGAG
TAAATTAATCCACGATCCCAGCCATTCTTCTGCCGGATCTTCCGGAATGTCGTGATCAAG
AATGTTGATCTTCAGTGTTTCGCCTGTCTGTTTTGCACCGGAATTTTTGAGTTCTGCCTC
GAGTTTATCGATAGCCCCACAAAAGGTGTCATATTCACGACTACCAATACCGATTGCGCC
AAAGCGGACCGCAGAAAGATCGGGCTTCTGTTCCTGCAATGCTTCATAGAAAGGAGAAAG
GTTGTCCGGAATATCTCCGGCACCGTGGGTGGAGCTGATAATCAGCCAGATCCCCGAGGC
AGATAAATCTTCCAACAGCGGACCGTGCAGCGTTTCGGTGGTAAAACCCGCCTCTTCCAG
CTTTTCAGCCAGGTGTTCTGCTACATATTCGGCACCGCCGAGGGTGCTGC
>NC_007606.1 Shigella dysenteriae
AACGGCTTTGGCACGGAACTTCAGTCCCATTTGGGTAACAGCACCGACCACGCGATCGTT
TTCGACAATAAGATCTTCAACCGCCTGCTGGAAGATCATCAGATTCGGTTGGTTTTCCAG
CGCCGTACGTACCGCCTGACGGTAGAGCACACGATCCGCCTGAGCTCGGGTAGCGCGAAC
AGCCGGTCCTTTACTTGCGTTTAGTATCCTAAACTGGATACCCGCCTGATCGATCGCTTT
CGCCATCAGACCGCCGAGTGCATCCACTTCTTTTACCAGATGTCCCTTCCCAATACCGCC
GATCGCCGGGTTGCAGCTCATCTGCCCCAGAGTGTCGATATTGTGTGTCAAAAGCAGAGT
CTGTTGACCCATACGCGCCGCGGCCATCGCGGCCTCGGTGCCTGCATGACCCCCACCAAT
GATGATGACGTCAAAAGGATCCGGATAAAACATGGTGATTGCCTCGCATAACGCGGTATG
AAAATGGATTGAAGCCCGGGCCGTGGATTCTACTCAACTTTGTCGGCTTGAGAAAGACCT
GGGATCCTGGGTATTAAAAAGAAGATCTATTTATTTAGAGATCTGTTCTATTGTGATCTC
TTATTAGGATCGCACTGCCCTGTGGATAACAAGGATCCGACTTTTAAGATCAACAACCTG
GAAAGGATCATTAACTGTGAATGATCGGTGATCCTGGACCGTATAAGCTGGGATCAGAAT
GAGGGGTTATACACAACTCAAAAACTGAACAACAGTTGTTCTTTGGATAACTACCGGTTG
ATCCAAGCTTCCTGACAGAGTTATCCACAGTAGATCGCACGATCTGTATACTCATTTGAG
TAAATTAATCCACGATCCCAGCCATTCTTCTGCCGGATCTTCCGGAATGTCGTGATCAAG
AATGTTGATCTTCAGTGCTTCGCCCGTCTGTTTTGCACCGGAATTTTTGAGTTCAGCCTC
GAGTTTATCAATAGCCCCACAAAAGGTGTCATATTCACGACTACCAATACCGATTGCGCC
AAAGCGGACCGCAGAAAGATCGGGCTTCTGTTCCTGCAATGCTTCATAGAAAGGAGAAAG
GTTGTCCGGAATATCTCCGGCACCGTGGGTTGAGCTGATAACCAGCCAGATCCCCGAGGC
AGATAAATCTTCCAACAGCGGACCGTGCAGCGTTTCGGTGGTAAAACCCGCCTCTTCCAG
CTTTTCAGCCAGGTGTTCTGCTACATATTCGGCACCGCCGAGGGTGCTGC
>NC_004337.2 Shigella flexneri
CACAGCTTTGGCACGGAACTTCAGTCCCATTTGGGTAACAGCACCGACCACGCGATCGTT
TTCGACAATAAGATCTTCAACCGCCTGCTGGAAGATCATCAGGTTCGGTTGGTTCTCCAG
CGCCGTACGTACCGCCTGACGGTAGCGCACACGATCCGCCTGAGCTCGGGTAGCGCGAAC
CGCCGGTCCTTTGCTTGCGTTTAGTATCCTAAACTGGATACCCGCTTGATCGATCGCTTT
CGCCATCAGACCGCCGAGTGCATCCACTTCTTTTACCAGATGTCCCTTCCCAATACCGCC
GATCGCCGGGTTGCAGCTCATCTGCCCCAGAGTGTCGATATTGTGTGTCAAAAGCAGAGT
CTGTTGACCCATACGCGCCGCAGCCATCGCGGCCTCAGTGCCTGCATGACCCCCGCCAAT
GATGATGACGTCAAAAGGATCCGGATAAAACATGGTGATTGCCTCGCATAACGCGGTATG
AAAATGGATTGAAGCCCGGGCCGTGGATTCTACTCAACTTTGTCGGCTTGAGAAAGACCT
GGGATCCTGGGTATTAAAAAGAAGATCTATTTATTTAGAGATCTGTTCTATTGTGATCTC
TTATTAGGATCGCACTGCCCTGTGGATAACAAGGATCCGATTTTTAAGATCAACAACCTG
GAAAGGATCATTAACTGTGAATGATCGGTGATCCTGGACCGTATAAGCTGGGATCAGAAT
GAGGGGTTATACACAACTCAAAAACTGAACAACGGTTGTTCTTTGGATAGCTACCGGTTG
ATCCAAGCTTCCTGACAGAGTTATCCACAGTAGATCGCACGATCTGTATACTTATTTGAG
TAAATTAATCCACGATCCCAGCCATTCTTCTGCCGGATCTTCCGGAATGTCGTGATCAAG
AATGTTGATCTTCAGTGTTTCGCCTGTCTGTTTTGCACCGGAATTTTTGAGTTCTGCCTC
GAGTTTATCGATAGCCCCACAAAAGGTGTCATATTCACGACTGCCAATACCGATTGTGCC
AAAGCGGACCGCAGAAAGATCGGGCTTCTGTTCCTGCAATGCTTCATAGAAAGGAGAAAG
GTTGTCCGGAATATCTCCGGCACCGTGGGTGGAGCTGATAACCAGCCAGATCCCCGAGGC
AGATAAATCTTCCAACAGCGGACCGTGCAGCGTTTCGGTGGTAAAACCCACCTCTTCCAG
CTTTTCAGCCAGGTGTTCTGCTACATATTCGGCACCGCCGAGGGTGCTGC
>NC_003197.2 Salmonella enterica
CACCGCTTTCGCGCGGAATTTGAGCCCCATTTGGGTCACGGCGCCGACAACGCGATCGTT
TTCGACAATCAGATCTTCAACAGCTTGCTGGAAGATCATCAGATTCGGCTGATTCTCCAG
CGCGGTACGCACCGCCTGGCGGTATAAGACTCGATCCGCCTGAGCCCGGGTAGCGCGAAC
GGCCGGACCTTTGCTGGCGTTTAGTATCCTAAACTGAATACCTGCCTGATCGATCGCTTT
CGCCATCAGACCGCCGAGCGCATCCACCTCTTTTACCAGATGTCCCTTTCCAATACCGCC
GATCGCCGGGTTGCAGCTCATCTGTCCCAACGTGTCAATATTGTGTGTCAAAAGCAGAGT
CTGTTGACCCATACGCGCTGCGGCCATCGCGGCCTCAGTGCCTGCATGACCCCCGCCAAT
AATAATGACGTCAAAAGGATCCTGATAAAACATGGTAATTGCCTCGCATAACGCGGTGTG
AAAATGGATTGAAGCCCGGGCGGTGGATTCTACTCAACTTTAGCCGATGGAGAAAGCCCC
GGGATCCGGGCTATTAAAAAGAAGATCTTTTTATTTAGAGATCTGTTCTATTGTGATCTC
TTATTAGGATCGCGCCAGGCTGTGGATAACCCGGATCCTGTAATAAAGATCAATGCGTTG
GAAAGGATCACTAGCTGTGAATGATCGGTGATCGTGGTCCGTATAAGCTGGGATCAAAAC
GGGTACTTATACACAACTCAAAAAGTGAACAACGGTTATTCTTTGGATAACTACCGGTTG
ATCCAAGCTTTCCACCAGATTTATCCACAATGGATCGCACGATCTTTACACTTATTTGAG
TAAATTAATCCAGGATCCGAGCCAAATCTCCGCTGGATCTTCCGGAATCTCATGTTCAAG
GATGTTGATCTTCAGTGTTTCCCCAACCTGTTTTGCGCCAGCGCCTTTCAGTTCCGCTTC
TATTTTCTCAATCGCGCCGCAAAACGTGTCGTATTCTCGACTGCCAATGCCAATTGCGCC
GAAACGTACCGCGGAAAGATCGGGTTTCTGCGTCTGAAGGTCTTCATAGAAAGGGGTCAG
GTTGTCCGGAATGTCTCCGGCACCGTGCGTTGAGCTGATTATCAGCCAGATCCCGGAAGT
TGACAGATCCTCTAATAACGGACCGTGCACCGTTTCGGTTGAAAAACCGGCAGCTTCCAG
CTTTTCCGCCAGATGTTCCGCGACGTATTCGGCGCCGCCCAGGGTGCTGC
>NC_013961.1 Erwinia amylovora
CCACGGCTTTGGCACGAAACTTCAGCCCCATTTGAGTCACTGCACCAACGACACGATCGT
TTTCAACCAGCAGATCTTCAACGGCCTGCTGGAAGATCATCAGGTTGGGTTGATTCTCCA
ACGCGGTGCGTACCGCCTGACGATATAATACGCGATCGGCCTGAGCACGAGTGGCGCGAA
CGGCAGGCCCTTTGCTGGCGTTTAGTATCCTGAACTGGATACCCGCCTGGTCAATTGCGT
GGCCCATCAGGCCGCCCAGCGCATCCACTTCTTTAACCAGATGTCCTTTCCCGATACCGC
CAATCGCCGGGTTGCAGGACATCTGTCCCAGCGTATCGATATTATGGGTTAACAGCAGGG
TTTGTTGACCCATACGAGCAGCGGCCATGGCGGCTTCTGTCCCCGCATGACCACCACCGA
TAACGATGACGTCAAAAGGATCTGGATAAAACATGGTACTGCACCTCGCGGCTTGTGCGA
ATTAAGGGACGTTGCTGAGGGCGTGGATTCTACTCAACTTTAGACGATGGGGAAAGCATC
GGGATCGTCGTGTATTAAAAAGAAGATCTTTTTTATTTAGAGATCTCTTTATTAGATCTT
CTATTAGGATCGACGATCTCTGTGGATAACCCTTTTTTACTGATAACGATCAACTTATTA
GAGACGATCGTTAGCTGTTAACGACCGGTGATCCCGATCCGTATAAGCTGGGATCTAAAT
GGCATGTTATGCACAGGCTCCGCCAGGATGCCAAGTTGTTATTGGCATAACAACCGGTTT
TCACCCGGTAATTAGCTATGTTATCCACAGAAATAAGTGTGAGAAAGCCTCAAAAAAGAG
CGATATTTACAAAAGGGGGCGTGGGCAACGCAGGTTCAAAGGATCGAAAAGGCGATCGCT
GCCCGATCGCCTCCCTGTTCAGATCAATGTCTTCCAGGTTTCCAGCCATTCGCCGGCGGG
ATCTTCCGGGATTTCATGTTCAAGTACGTCAATTTCCAGACGCTCGCCGATACGCTGCGC
ACCCAGAGAGGTCAGCAGCTGGTCAAATTGTCTGACGGCGCCGCAGAACAGATCGTATTC
GCGGTTACCGAGGCCAACAGCGCCGTAGCGCAACTGACTCAGGTCGGGCTGCTGTTCCTT
AATCGCATCGAACAGCGGCTGAATGTTGTCGGGTAATTCACCGGCCCCGTGGGTGGAGGT
CACGATAATCCAGATCCCTTCCAGCTTCAGTTCTGCCAGCTCCGGCCCGT
>NZ_CP019706.1 Pantoea alhagi
ACAACGGCACGAGCGCGGAATTTAAGTCCCATCTGGGTAACGGCACCAACCACGCGATCG
TTTTCTACGATCAGATCCTCTACCGCCTGCTGGAAGATCATCAGATTGGGCTGATTCTCC
AGCGCAGTGCGCACCGCCTGACGATAAAGCACCCGGTCAGCCTGAGCGCGAGTGGCGCGG
ACTGCGGGTCCTTTGCTGGCGTTTAGTATCCTAAACTGGATGCCGGCACGATCGATCGCG
CTGGCCATCAGGCCGCCCATCGCATCCACTTCTTTCACCAGATGTCCCTTTCCGATGCCG
CCGATCGCCGGATTACAGGACATTTGCCCCAGCGTATCGATGTTATGGGTTAACAGCAGC
GTTTGTTGACCCATCCGGGCCGCAGCCATAGCGGCTTCAGTGCCTGCATGACCACCGCCA
ATGACGATGACGTCAAAAGGATCGGGATAAAACATGGGAAATACCTCGTTAGTGTTCGAT
CAGGGATCATTGCCCTGGGCCGTGGATTCTACTCAAATTCATAGCGTGACGAAAGCGTCG
GGATCGCAGGGTAATTAATAGAAGATCTTTATTCTTTAAAGGATCTCTTTGTTAGATCTC
TTATTAGGATCGCCGGTTTCTGTGGATAAGGTCTGCTTTGAGTGCCAGATCAAACAGTTG
GTAAGGATCGTTTGCTGTGAATGATCGGTGATCCTGATCCGTATAAGCTGGGATCAAAAT
GGCGACTTATGCACAGAACAAAAAAGCAACACAGGTTATACCTTGGATAACTACCGGTTA
TCAGACCCTTTCAAGTCTAGTTATCCACAGTTTAATGGAAGATCCTGGGATAAAAAGAGT
GGAAAAAACTGGGGATCGACCGAAAAAAGGGTGGAGATCCCAGCTTTGATCGTGCCTTTT
ACAGGAGTGAGCGCCAGTTCTCTAACCAAACCTCTGCCGGATCTTCAGGGATCTCATGTT
CCAGGACATCAATTTCCAGTCGTTCGCCGATGCGTTTCGCCCCCAGGCTAACGATCAACT
GCTCAAACTGCTTGATCGCACCGCAAAAAAGATCGTATTCGCGGTTGCCAATGCCCACCG
CGCCAAAGCGCAAGCCGGAAAGATCCGGGCGCTGCTGTTCCAGCGCTTCATATAACGGCT
GCAGATTATCTGGTAATTCGCCTGCGCCATGCGTGGAACTAACAATCAGCCACAGCCCCT
GCAATGAAAGTTCGTCCAGCGCCGGGCCGTGCAGCGTCTCGGTTGAAAAG
>NZ_LN907827.1 Erwinia sp.
CCGATTTTGCACGAAACTTGAGACCCATCTGGGTTACGGCACCCACAACACGATCGTTTT
CAACGATCAGATCGTCGACCGCCTGCTGGAAGATCATCAGGTTTGGTTGATTCTCCAGCG
CGGTTCTGACGGCCTGCCGATACAGGACGCGATCGGCCTGAGCACGAGTTGCCCGCACCG
CAGGGCCTTTGCTGGCGTTTAGTATCCTAAACTGGATGCCGGCATGGTCGATAGCATGTG
CCATCAGGCCGCCCAGAGCGTCCACTTCCTTAACCAGATGACCTTTCCCAATGCCGCCAA
TCGCCGGGTTACAGGACATTTGTCCCAGCGTGTCGATATTGTGAGTTAATAACAGGGTTT
GCTGACCCATCCTGGCAGCTGCCATTGCGGCTTCAGTGCCTGCATGACCGCCACCGATCA
CGATGACGTCAAAAGGATCGGGATAAAACATGGAAGTGCACCTCAAAGTTGGACCATCAG
GATCGTGTGGTGTCCTGGGTGAAAGATTCTACTTAAATTCAGTCGAAGGGGAAAGCGCCG
GGATCCGTAGGTTTTAAAAGATAGATCTTTAATTCTTTGATGATCTCTCTGTTAGATCTC
TTATTAGGATCGCCATTATCTGTGGATAACCGCGAATTCATGCACAATAACAGGAGATTA
CAAAGGATCATATGCTGTGAATGATCGGTGATCCTGATCCGTATAAGCTGGGATCAACTT
TGCTAGTTATGCACAGGCTGAAAAAGCATCAGCGGTTGTTATTTGGATAACTACCGGTTG
TTACCAGCATTAAGGCCTAGTTATCCACAGATATTCCGGTGCAAAACGTGCGATCCAGGG
AAAAGATCGCCAATTAAAGACGCGATCGTGAGCCAATAACGATCGTTTTGACGCAGGATC
GTCTCCTTATAGCTGCTCGATCCAACTTTCCAGCCAGACTTCCGCAGGATCTTCAGGAAT
CTCATGCTCCAGCATATCGATTTCCAGGCGATCGCCGATGCGTTGCGCACCACGATTTTG
CAATAGCGCATCAAACTGCTTAATCGCGCCGCAAAAAAGATCGTATTCACGGTTGCCAAT
ACCAATTGCACCATAGCGTACCGCTGACAGATCGGGTTGCCGCTCGGTGATCTCATCAAA
CAGCACCTGCAAATTGTCCGGCAGGTCGCCTGCGCCATGCGTCGACGTCACCACCAGCCA
AATTCCGGATAACGTCAGTTCATCCAGCGCCGGTCCGTGCAACAGTTCGC
>NZ_CP009454.1 Pantoea rwandensis
CACACTTTTGGCACGGAATTTCAGGCCCATCTGCGTGACAGCACCGACGACGCGATCGTT
CTCCACAATCAGATCGTCAACGGCCTGCTGGAAGATCATCAGGTTCGGCTGGTTCTCCAA
CGCCGTACGCACGGCCTGGCGATAGAGCACGCGGTCTGCCTGAGCGCGGGTTGCCCGCAC
GGCAGGACCTTTGCTCGCGTTTAGTATCCTAAACTGAATGCCGGCCTGGTCAATTGCCGT
CGCCATCAAACCGCCTAAGGCATCCACTTCCTTCACCAGGTGTCCTTTCCCAATGCCACC
AATCGCCGGGTTGCAGGACATTTGTCCAAGCGTATCAATGTTATGGGTGAGTAACAGCGT
TTGCTGACCCATTCGGGCAGCGGCCATCGCGGCTTCTGTGCCCGCATGACCACCACCGAT
TACGATGACGTCAAAAGGATCTGGATAAAACATGAAGTGGGTCCTCGTTAATGTTCGGAC
AGGGATCGTTGCCCTGGGCGGTGGATTCTACTGAAATTCTGTCGACTGCGAAAGCCGCGG
GATCCTGCGGTTTAAAAGAAAGGATCTTTATTCTTTTATATGATCTCTCTGTTAGATCTC
TTATTAGGATCGCCCTGGTCTGTTGATAACCCGGAAAAGCAAAGTATTAACAGAGGATTA
GAGAGGATCGTTTGCTGTGAATGATCGGTGATCCTGATCCGTATAAGCTGGGATCTAAAT
GGTCACTTATACACAGCTGAAAAAAGCAGCATGGGTTGTTATTGGGATAACTACCGGTTA
TACGCAAGATTAAGGCTATGTTATCCACAGAGAACGGCGTAAAAAAAACAATAAAACAGC
GAAATAAACTGGGGATCGTTCACTTTTCCCGATCCCCCACCATGCTGGATCGTCTTAAAT
CTGCGTTTTCCAGGTCTCAACCCACACTTCAGCCGGATCTTCAGGAATCTCATGTTCGAG
AACATCGATCTCCAGGCGATCGCCAATACGTTTGGCGCCTAATTGGTTGAGTTGCTCTTC
CAGCAGCTTAATGGCCCCGCAGAAAAGGTCGTATTCATGGTTACCGATACCCACTGCGCC
ATAACGTACGGCAGAAAGGTCCGGCTGCGTCTCCTGCAATGCTTCATATAAAGGAAGCAA
ATTGTCAGGCAGTTCGCCCGCACCGTGCGTGGACGTTACAATCAGCCAGATCCCATCCTG
AGGCAGCTCATCCAGCTCTGGCCCGTGCAGCACCTCGGTTGAAAAGCCCG
>NC_014837.1 Pantoea sp.
CCACGGTTTTAGCGCGGAACTTCAACCCCATTTGGGTAACAGCCCCGACTACGCGATCGT
TTTCTACGATCAGATCATCAACCGCTTGCTGGAAGATCATCAGGTTAGGCTGATTCTCCA
GCGCAGTACGTACTGCCTGGCGATACAACACGCGGTCAGCCTGAGCACGGGTCGCACGGA
CAGCCGGCCCTTTGCTGGCGTTTAGTATCCTAAACTGGATACCCGCTTTGTCGATTGCCG
TTGCCATCAAACCACCGAGGGCATCCACTTCCTTCACCAGGTGTCCTTTGCCGATGCCAC
CGATTGCCGGGTTACAGGACATTTGTCCAAGCTTATCAATGTCATGGGTGAGTAACAGGG
TTTGCTGACCCATTCGGGCAGCAGCCATCGCGGCTTCTGTGCCCGCATGACCACCACCAA
TTACGATGACGTCAAAAGGATCTGGATAAAACATGAAGTGGTACCTCGTTAATATTCGGA
CAGGGATCATTGCCCTGGGCGGTGGATTCTACTGAAATTCTGTCTACGGTGAAAGCCGTG
CGATCCTGAGGTTTAAAAGAAAGGATCTTTATTCTTTGGATGATCTTCCTGTTAGATCTC
TTATTAGGATCGCCCGCTCTTGTTGATAACACGGAAAAAGGGTTATTCAACAGCAGGTTG
GTCAGGATCGTTTGCTGTGAATGATCAGTGATCCAGATCCGTATAAGCTGAGATCAAAAT
GGCGAGTTACCCACAGCTCAGAAAAGCATCAGCGGTTATTCTTGGGATAACTACCGGTTA
TACGCATGAATTAATCTATGTTATCCACAGGAGATCGAAAAATAAAAAGCATAAAACAGC
GGAATACTCTGGGGATCGCCTTGATTTCACGATCCCCAACCGGGTTGGATCGTCTTATAA
CTGCGTTTTCCAGCTCGCGACCCACACCTCTGCCGGATCTTCCGGGATTTCATGTTCCAG
AACGTCGATCTCAAGACGATCACCAATACGTGTGGCGCCCAACTGGTTCAACTGATCTTC
CAGCAGTTTGATCGCGCCACAGAATAGATCGTATTCGTGGTTACCAATGCCCACAGCACC
ATAACGCACGCCAGAGAGATCCGGCTGGGTCTCTTTTAAGGCTTCATAGAAGGGCAGCAG
GTTATCCGGCAGCTCGCCAGCTCCGTGTGTTGAGGTCACAACCAGCCAGATACCTTCCTG
CGGCACCTCATCCAACTCCGGTCCATGCAGCATCTCGGTTGAGAAGCCCG
>NC_017445.1 Erwinia sp.
CACGGCTTTGGCACGGAACTTCAGACCCATCTGGGTCGCTGCGCCAACCACACGATCGTT
TTCCACCAGCAGATCTTCAACCGCCTGCTGGAAGATCATCAGGTTGGGTTGATTCTCCAG
TGCGGTGCGTACCGCCTGACGGTATAACACGCGATCGGCCTGAGCACGAGTGGCACGAAC
GGCCGGTCCTTTACTGGCGTTTAGTATCCTAAACTGAATACCCGCTTGGTCAATAGCGTG
GCCCATCAGGCCTCCCAGCGCATCCACTTCTTTAACCAGATGTCCTTTCCCAATACCACC
AATTGCCGGGTTACAGGACATCTGTCCCAGCGTATCGATGTTATGCGTTAACAGCAGGGT
TTGTTGACCCATACGAGCAGCGGCCATGGCGGCTTCTGTCCCCGCATGACCACCACCGAT
AACGATGACGTCAAAAGGATCTGGATAAAACATGGTACTGCACCTCGCGGCTTGTGCGAA
TTAAGGGGATGTTGCTGAGGGCGTGGATTCTACTCAACTTTAGACGATGGGGAAAGCATC
GGGATCGTCGTGTATTAAAAAGAAGATCTTTTTTATTTAGAGATCTCTTTATTAGATCTT
CTATTAGGATCGACGATCTCTGTGGATAAGCCGGTTTTACTGATAACGATCAACTTATTA
GAGACGATCGTTAGCTGTTAACGGTCGGTGATCCTGAACCGTATAAGCTGGGATCTAAAT
GGCATGTTATGCACAGGCTCAGGGAGGATGCCAGGTTGTTATTGGGATAATAACCGGTTT
TCACCCGGTAGTTAGCCATGTTATCCACAGAAAAAGGCGTAAAAAAGCCGTTAAAAAGCG
AAATATTTACAAAACCCGGCGTGGGAAACGGAGATTTCAGGGGGATCGGAAAGACGATCG
CTGACCGATCCCTTGCCGGTTCAGATCAGCGTTTTCCAGGTTTCCAGCCAGTCGCCGGCG
GGATCTTCCGGGATTTCATGTTCGAGTACGTCAATTTCCAGACGCTCACCGATACGCTGC
GCACCCAAAGAGGTCAGCAGCTCGTCGAATTGCTGAATTGCCCCGCAGAACAGATCGTAT
TCACGGTTACCCAGGCCGATAGCGCCGTAACGCAGTTTACTCAGATCGGGCTGCTGTTCT
TTAATTGCCTCAAACAGCGGCTGGATGTTATCGGGCAGCTCACCGGCGCCGTGGGTAGAG
GTGACGATAATCCAGATCCCTTCCAGCTTCAGTTCCGCCAGCTCCGGCCC
>NZ_CP016889.1 Pantoea agglomerans
GACGGTTTTCGCGCGGAACTTCAGTCCCATCTGGGTGACTGCACCCACCACACGATCGTT
TTCCACGATAAGATCGTCGACCGCCTGCTGGAAGATCATCAGGTTGGGCTGGTTCTCCAG
TGCCGTACGCACTGCCTGGCGATAGAGCACGCGATCCGCCTGAGCACGGGTCGCCCGTAC
TGCCGGACCTTTGCTGGCGTTTAGTATCCTGAACTGGATACCCGCCTGGTCAATCGCACT
GGCCATCAGACCACCCAGGGCATCCACTTCCTTCACCAAATGTCCTTTGCCAATCCCACC
AATCGCCGGGTTACAGGACATTTGTCCAAGCGTATCAATGTTATGGGTGAGTAACAGGGT
TTGCTGACCCATTCGGGCTGCCGCCATTGCGGCTTCGGTGCCCGCATGACCACCACCAAT
TACGATGACGTCAAAAGGATCCTGATAAAACATGAAGTGGTACCTCGGTTGATGAACTTG
CAGGATCGTCGTCCTGGGGCGTGGATTCTACTCAAATTCCGTCTGGGGTGAAAGCCGCGG
GATCGTCCGGTTTTAAAAGAAAGGATCTTAGATCTGTATATGATCTTTCTGTTAGATCTC
TTATTAGGATCCCGCTTTTCTGTGGATATGTGCCAGAAGCACAGCAGAAACAACAGGATG
AAGAGGATCACTACCTGTTAGTGATCGGTGATCCTGATCCGTATAAGCTGGGATCAAAAT
GGCATGTTATCCACAGCTCAAAAATCATTCTACGGTTGTTCTTTGGATAACTACCGGTTA
TACGCAGTAAAAGAGGGTAGTTATCCACAAAATAAACGAGCGGAAAAGGATAAAATCAGC
ATCTTCCACTGGGGATCGTCACTATTTCGCGATCCCCAGCCCCCTTCAGATCGCCTTTTT
CCAGCTTTCCAGCCAGGCTTCCGCGGGATCTTCAGGGATCTCATGCTCCAGCACGTCAAT
CTCCAGACGATCACCGATCTGGCGGGCACCCTGAGCAATTAACAGCGCTTCAATCTGGCG
GATCGCGCCACAAAAGAGATCATATTCATGATTGCCGAGTCCGATGGCACCAAACCGGAC
CTGCGAGAGATCGGGCTGGCTTTCCGTGATGGCTTCGAACAGCGGCAGCAGGTTATCGGG
AATATCGCCTGCACCGTGAGTTGAACAGACCACCAGCCAGATACCCTCATGTGGCACTTC
ATCCAGCTCCGGGCCATGCAGCATCTGCGTTGAGAAGCCCGCTTCCTGTA
>NC_014562.1 Pantoea vagans
GACGGTTTTCGCGCGGAACTTCAGTCCCATCTGAGTGACGGCACCCACGACACGATCGTT
TTCCACGATAAGATCGTCGACCGCCTGCTGGAAGATCATCAGATTGGGCTGATTCTCCAG
TGCCGTACGCACCGCCTGCCGATAGAGCACGCGATCGGCCTGAGCACGGGTCGCCCGTAC
TGCCGGGCCTTTACTGGCGTTTAGTATCCTGAACTGAATACCCGCCTGGTCAATCGCACT
GGCCATCAGACCACCCAGGGCATCCACTTCCTTCACCAAATGTCCTTTGCCAATACCACC
AATCGCCGGGTTACAGGACATTTGTCCAAGCGTATCAATGTTATGGGTGAGTAACAGGGT
TTGCTGACCCATTCGGGCTGCCGCCATTGCGGCTTCGGTGCCCGCATGACCACCACCAAT
TACGATGACGTCAAAAGGATCCTGATAAAACATGAAGTGGTACCTCGGTTGATGAACTTG
CAGGATCGTCGTCCTGGGGCGTGGATTCTACTCAAATTCCGTCTGGGGTGAAAGCCGCGG
GATCGTCCGGTTTTAAAAGAAAGGATCTTAGATCTGTATATGATCTTTCTGTTAGATCTC
TTATTAGGATCCCTGCTTTCTGTGGATATGTGCCAGAAGCATTGCAGAAACAACAGGATG
AAGAGGATCACTACCTGTGAGTGATCGGTGATCCTGATCCGTATAAGCTGGGATCAAAAC
GCCATGTTATCCACAGCTCAAAAATCATCCTACCGTTGTTCTTTGGATAACTACCGGTTA
TACGCAGTAAAATAGGGTAGTTATCCACAAAATAAACGAGCGGAAAAGGATAAAATCAGC
ATCTTCCACTGGGGATCGTGACTATTTCGCGATCCCCAGCCCCATTCAGATCGCCTTTTT
CCAGCTTTCCAGCCAGGCTTCCGCCGGATCTTCAGGGATCTCATGCTCCAGCACGTCAAT
CTCAAGACGATCGCCGATCTGCCGGGCCCCCTGAGCAATTAACAGCGCTTCTATCTGGCG
GATCGCGCCACAAAAGAGATCATATTCATGATTACCGAGTCCAATCGCACCAAACCGGAC
CTGAGAGAGATCGGGCTGGCTGTCACGGATGGCTTCGAACAGCGGCAGCAGGTTGTCAGG
AATATCGCCGGCACCATGAGTTGAGCAGACCACCAGCCAGATACCCTCCTGCGGCACCTC
ATCCAGCTCCGGGCCATGCAGCATCTGCGTTGAGAAGCCCGCTTCCTGTA
>NC_013956.2 Pantoea ananatis
ACCGTTTTGGCACGGAATTTCAGGCCCATTTGGGTTACCGCACCGACAACGCGATCGTTC
TCGACGATAAGATCGTCAACGGCCTGCTGGAAGATCATCAGGTTTGGCTGGTTCTCCAGC
GCAGTACGTACCGCCTGACGATAGAGTACGCGGTCTGCCTGAGCACGGGTCGCCCTTACG
GCAGGACCTTTACTTGCGTTTAGTATCCTAAACTGAATACCCGCCCGATCGATTGCACCG
GCCATCAAACCGCCTAAGGCATCCACTTCCTTTACCAAATGTCCCTTACCGATACCACCG
ATGGCCGGGTTGCAGGACATTTGTCCCAGCGTATCGATGTTATGGGTCAGTAACAGGGTT
TGCTGACCCATTCGGGCTGCTGCCATGGCAGCTTCCGTGCCCGCATGACCACCACCAATA
ACGATGACGTCAAAAGGATCTTGATAAAACATGAAGTGGTACCTCGTTGATGAATAGTCA
GAGATCGTTCTCTCTGGGCCGTGGATTCTACTGAAATTATGGCTGAGGTGAAAGCAGCGG
GATCGACAGGTATTAAAAGAAAAGATCTTAATTCTTTGTATGATCTTTCTGTTAGATCTC
TTATTAGGATCGCCATCTCTTGTGGATATCTGCGAAAAGCACAGGATAAACAAGTGAGTA
GAGAGGATCGTTACCTGTTAATGATCGGTGATCCTGATCCGTATAAGCTGGGATCAAAAG
AGGACTTTATCCACAGCTCATAAAGTAAACTCCAGTTGTTCTTTGGATAACTACCGGTTA
TACGCAACTAAACAGGGTAGTTATCCACAAAATAAAAGACCAGATCTGGGGAAAAACAGT
ATCTTCTGCTGGGGATCGTCGTGATTTCCCGATCCCTGACCGGCTCAGATCGCGTCTTTC
CAGGTCATCACCCACTCTTCAGCCGGATCTTCGGGGATCTCATGTTGCAGAATATCAATT
TCCAGTCTTTCGCCGATGCGCTGTGCGCCACAGGTAATTAACAGAGCGTCAAGATTGCGT
ATCGCACCACAAAACAGATCGTATTCATGGTTGCCGATGCCGACTGCGCCAAAACGCACG
GCTGACAGATCGGGACGGCTTTCCTCAATGGCGTCATAAAAAGGTTGCAGATTATCAGGC
AACTCTCCGGCTCCGTGGGTAGAACTCACGACCAGCCAGATTCCCTGCAGGGGCACATCA
TGAAGCTCAGGACCATGTAGCATCTGCGTTGAGAAGCCCGCTTCCTGCAG
>NZ_CP017581.1 Pantoea stewartii
CAACGGTTTTGGCACGGAACTTCAGGCCCATTTGCGTCACAGCACCGACGACACGATCGT
TTTCAACGATGAGATCATCGACGGCCTGCTGGAAGATCATCAGGTTGGGCTGATTCTCCA
GTGCTGTACGCACAGCCTGACGGTAAAGCACGCGGTCGGCCTGCGCACGCGTTGCCCGAA
CAGCAGGGCCTTTACTGGCGTTTAGTATCCTAAACTGAATGCCGGCCTGGTCGATCGCGC
TGGCCATCAAACCGCCTAAGGCATCCACTTCCTTTACCAAATGTCCTTTGCCGATACCAC
CGATCGCCGGATTGCAGGACATTTGTCCCAGCGTATCAATGTTATGGGTCAGTAACAGGG
TTTGCTGACCCATTCGGGCTGCTGACATGGCAGCTTCCGTGCCCGCATGACCACCACCAA
TAACGATGACGTCAAAAGGATCTTGATAAAACATGAAGTGGTACCTCGTTGATGAATAGT
CAGAGATCGTTCTCTCTGGGCGGTGGATTCTACTGAAATTATGGCTGAGGCGAAAGCAGC
GGGATCGTCAGGTTTAAAAGATAAGATCTTTATTCTTTATTGATCTCTCTGTTAGATCTC
TTATTAGGATCGCCATGCCTTGTGGATATCTGCGGAAACCTCAAAGGAAACAAGTCGGTA
GCGAGGATCGTTACCTGTGAATGATCGGTGATCCCGATCCGTATAAGCTGGGATCAAAAC
AGGTCCTTATCCACAGATCAGAAAGTAAACTACGGTTGTTCTTTGGATAACTACCGGTTA
TACGCAGAAAAGCAGGGTAGTTATCCACAAAAAAAACAGCAGGATCCGACGAAAAACAAT
ATTATCTGCTGGGGATCGTCATTATTTCACGATCCCACACCCGCTCAGATCGCGGATTTC
CAGGTCATCACCCATTCTTCAGCCGGATCTTCAGGGATCTCATGTTCGAGAATGTCGATT
TCCAGTCGTTCACCGATACGCTGCGCGCCGCAGGCAATCAGCAGAGCATCAATATTGCGG
ATGGCGCCACAAAACAGATCGTACTCATGATTGCCAATGCCGACAGCCCCAAAACGGACG
GCAGACAGATCGGGACGGCTTTCATTAATAGCATCATAAAAAGGTTGCAGATTGTCAGGT
AACTCACCGGCGCCGTGGGTTGAACTTACCACCAGCCAGATGCCTTCCTGCGGCACCTCT
CCCAGCTCAGGGCCATGCAGCATCTGCGTAGAGAAGCCCGCTTCCTGCAG
>NC_014306.1 Erwinia billingiae
GACCGACTTAGCACGGAACTTCAGTCCCATCTGGGTGACTGCACCGACAACACGATCGTT
CTCAACGATAAGATCGTCTACCGCCTGTTGGAAGATCATCAGGTTTGGCTGATTCTCTAG
CGCAGTACGCACGGCCTGTCGGTAAAGCACGCGGTCAGCCTGAGCACGGGTAGCCCGAAC
CGCAGGACCTTTGCTCGCGTTTAGTATCCTAAACTGTATGCCAGCCCGATCGATGGCATG
TGCCATCAGCCCGCCAAGTGCGTCCACTTCTTTAACCAGATGTCCTTTTCCAATCCCACC
GATCGCCGGATTACAGGACATTTGTCCAAGCGTATCAATGTTATGGGTTAATAGCAGGGT
TTGCTGACCCATTCGGGCAGCCGCCATTGCGGCTTCGGTACCCGCATGACCACCACCGAT
TACGATGACGTCAAAAGGATCTGGATAAAACATGGAACTGCACCTCGCGATTGTGCGATT
TAGGGAGATTGGTTATCAGGGCGTGGATTCTACGCAACTTTGGGCGATGGGGAAAGCGCA
CTACCCGGTGTGTATTAAAAAGAAGATCTTTTTTATCTAGAGATCTCTTTGTTAGATCTT
CTATTAGGATCGACGATCTCTGTGGATAAGCCTTTTTTCCTGATAACGATCATCATCTTA
TTAAGGATCGTTAGCTGTGAAAGATCGGTGATCCTACGGCGTATAAGCTGGGATCTAAAT
GGCACCTTATCCACAAGCTCCGGCAAGTACTCAAGTTGTTCTTGGGATAACAACCGGTTA
TTACCGGGTTTTAAGCATAGTTATACACAAACGATCGCCACTTAAATGAACAAAAAAGGA
CATTATTTACAAAACCTGTCCGTTTTTTTTCGATCCGGCAGCCAAAATCAGGGCGATCCT
GCTGCCAGCGATCCTCATTTGAGTAAGTTTTTCCAACTTTCTACCCAAACCTCAGCCGGA
TCCTCAGGGATCTCATGTTCCAGCACATCGATATCCAGTCGATCGCCGATCCGTTGAGCG
CCACAGGACGTTAACAGCACGTCGATCTTCTCTATTGCACCGCAGAACAGATCGTACTCG
CGGTTGCCAATACCGACGGCGCCGTAACGCAGTTGGGAAAGATCGGGCTTCTTCTCTGCC
AGTTCATCAAACAGGGGTTGCAGATTGTCAGGAAGATCGCCTGCACCGTGCGTGGAGCAA
ACCACCAGCCAGGTGCCTTCAACGCTCAGTTCTTCCAGTTCAGGACCGTG
>NC_012214.1 Erwinia pyrifoliae
CCACGGCTTTGGCACGGAACTTCAGACCCATCTGGGTCACTGCGCCAACCACACGATCGT
TTTCCACCAGCAGATCTTCAACTGCCTGCTGGAAGATCATCAGGTTAGGTTGATTCTCCA
GTGCGGTGCGTACCGCCTGACGGTATAACACGCGATCGGCCTGAGCACGAGTGGCACGAA
CGGCCGGTCCTTTACTGGCGTTTAGTATCCTAAACTGAATACCCGCTTGGTCAATAGCGT
GGCCCATCAGGCCGCCCAGCGCATCCACTTCTTTAACCAGATGTCCTTTCCCAATACCAC
CAATTGCCGGGTTACAGGACATCTGTCCCAGCGTATCGATGTTATGCGTTAACAGCAGGG
TTTGTTGACCCATACGAGCAGCGGCCATGGCGGCTTCTGTCCCCGCATGACCACCACCGA
TAACGATGACGTCAAAAGGATCTGGATAAAACATGGTACTGCACCTCGCGGCTTGTGCGA
ATTAAGGGATGTTGCTGAGGGCGTGGATTCTACTCAACTTTAGACGATGGGGAAAGCATC
GGGATCTTCGTGTATTAAAAAGAAGATCTTTTTTATTTAGAGATCTCTTTATTAGATCTT
CTATTAGGATCGACGATCTCTGTGGATAAGCCGGTTTTACTGATAACGATCAACTTATTA
GAGACGATCGTTAGCTGTTAACGATCGGTGATCCTGAACCGTATAAGCTGGGATCTAAAT
GGCATGTTATGCACAGGCTCAGGGAGGATGCCAGGTTGTTATTGGGATAATAACCGGTTT
TCACCCGGTAGTTAGCCATGTTATCCACAGAAAAAGGCGTAAAAAAGCCGCTAAAAAGCG
AAATATTTACAAAACCCGGCATGGGAAACGGAGATTTCAGGGGGATCGGAAAGACGATCG
CTGACCGATCCTCACCGCTTCAGATCAGTTTTTCCCAGTGTTCGATCCACTCTCCGGCCG
GATCTTCCGGGATTTCATGTTCGAGTACGTCAATTTCCAGACGCTCACCGATACGCTGCG
CACCCAAAGAGGTCAGCAGCTCGTCGAATTGCTGAATTGCCCCGCAGAACAGATCGTATT
CACGGTTACCCAGGCCGATAGCGCCGTAACGCAATTTACTCAGATCGGGCTGCTGTTCTT
TAATTGCCTCAAACAGCGGCTGGATGTTATCGGGCAGCTCACCGGCGCCGTGGGTAGAGG
TGACGATAATCCAGATCCCTTCCAGCTTCAGTTCCGCCAGCTCCGGCCCG
>NC_010694.1 Erwinia tasmaniensis
CCACGGCTTTTGCACGGAACTTCAGACCCATCTGGGTGACTGCGCCAACGACACGATCGT
TCTCCACCAGCAGATCTTCAACCGCCTGTTGGAAGATCATCAGGTTCGGCTGGTTCTCCA
GGGCGGTACGAACGGCCTGACGGTATAACACGCGGTCGGCCTGAGCACGGGTGGCACGAA
CGGCAGGCCCCTTGCTGGCGTTTAGTATCCTAAACTGAATACCTGCCTGGTCAATGGCAT
GACCCATTAGCCCGCCCAGTGCATCCACTTCTTTAACCAGATGTCCTTTCCCGATGCCGC
CAATCGCCGGGTTGCAGGACATTTGTCCCAGCGTATCGATGTTATGGGTTAATAACAGGG
TTTGTTGACCCATACGGGCAGCGGCCATAGCGGCTTCTGTCCCCGCATGACCACCACCGA
TCACGATGACGTCAAAAGGATCTGGATAAAACATGGTACTGCACCTCGCGGCTTGTGCGA
ATTAAGGGATGTTGCTGAGGGCGTGGATTCTACTCAACTTTAGACGATGGGGAAAGCACC
GGGATCTTCGTGTATTAAAAAGAAGATCTTTTTTATTTAGAGATCTCTTTATTAGATCTT
CTATTAGGATCGACGATCTCTGTGGATAAGCCCTTTTTCTCAATCATGATCAGATCGTTA
GTGACGATCACTAACTGTGAACGATCGGTGATCCTGTACCGTATAAGCTGGGATCAAAAT
GGCATGTTATGCACAGGCTCAGTCCAGGTACCAAGTTGTTCTTGGGATAACAACCGGTTT
TCACCCGGTAGTTAGCCATGTTATCCACAGATAATGGGATAAAAAACCTGCAAAAAAGAG
CGAAATTTACAAAACTCATCGCTGTAAAAGGGGATTTAGCGGATCGGAAAGACGATCGCA
GACCGATCCTCACCCTGTTTAGATCAGCTTTTTCCAGCTATCGATCCATTCTCCGGCAGG
ATCTTCCGGGATTTCATGCTCAAGCACGTCAATTTCCAGGCGATCGCCAATACGTTGAGC
CCCCAGAGAGGTGAGCAGCTCGTCAAATTGACGGATCGCACCGCAGAAAAGATCGTATTC
GCGGTTACCCAGGCCGACAGCACCGTAACGCAGATGACTTAGATCCGGCTGCCGTTCCTT
AATGGCCTCAAACAGCGGCTGGATGTTATCAGGCAGCTCGCCGGCTCCGTGGGTAGAGGT
CACGATAATCCAGATCCCCTCCAGCGGCAGCTCTTCCAGTTCTGGCCCGT
>NZ_CP010423.1 Pragia fontium
GACGGATTTAGATCTAAATTTCAATCCCATTTTAGTGACAACTCCGGTCACTTTGTCATT
CTCGACAATCAGATCTTCTGCTGGTTGTTGGAAGATCATCAAATTGGGTTGGTTTTCCAA
GGCGGATCTTACCGCTTGTTTGTATAAAGCGCGATCGGCTTGAGCACGAGTTGCTCTGAC
CGCTGGTCCTTTACTGGCATTGAGTATTCTGAATTGAATCCCTGCTTTATCAATGGCATG
TGCCATTAAGCCGCCCAGAGCATCCACTTCTTTGACTAAATGTCCTTTACCAATACCACC
GATAGCTGGATTACAAGACATTAATCCTAAAGTATCAATGTTATGGGTTAATAAAAGTGT
TTGTTGCCCCATACGGGCTGCAGCCATCGCGGCCTCAGTTCCGGCATGACCACCGCCAAT
AACGATGACGTCAAAGGAATCTGGATAAAACATGGTATGACACCTCAGGATGTACGAACG
ATCGAGATAAATGATCTTGAGCCAGCGATTCTACTTAACTTTGAAGTTTAGTCCAACTGC
CTTGGATCTTGGTTAATTAAAGAAAGATCTTTTTATTTAGAGATCTTCTTATTAGATCTA
CTATTAGGATCCTTCCATGTTGTGGATAAGGAATAATTTGCTTTAAGGATCAATTTATTG
ATGGGATCCTTTTACTGTGGAAGATCGGTGATCTTACCTCGTATAAGCTGGGTGCAATAT
GACTATTTATCCACAGGGTGGTCTTCGTGATAAAGTTATTCTTTGGATAACTACAGGTTA
AACCCTGCTTTAAACCAGACTTATACACAACTGACTGCGTATTATTTAATCGTTATTGAG
TAAAATAATCCAATCTTGTAGCCAAATTTCTGCTGGATCCTCTGGAATATCATGTTCAGT
GACATCAATTTCCAGACGATCGCCGATCCTTTTTGCCCCATGATCCTGCAAAATGCGATC
TGCAGTTTTTATTCCACCGCAAAATGTATCGTACTCTTTACTTCCTAAACCGATGGCACC
AAATCTGACTTTACTCAGATCCGGATTCTCTTCTTCTATTTGTTCAAATAACGGTTGTAG
ATTTTCGGGGATCTCACCAGCACCGTGAGTTGATGTCACTATTAACCAGATACCTTCATG
CTTTAATTCATTCAGTTCTGCGCCATGAAGAACTTCTGCAGAAAGACCTGCTTCCGTAAG
TTTTTCTTCAAGATGTTCGGCAACATATTCGGCACTACCTAATGTACTGC
>NC_012779.2 Edwardsiella ictaluri
ACTTTAGCCCCATTTGGGTAACCGCACCGACGACGCGATCGTTTTCAACGATCAGATCCT
CTACAGCCTGTTGAAAGATCATCAGGTTGGGCTGGTTCTCTAGCGCCATACGTACCGCCT
GACGATACAGTATGCGATCGGCCTGTGCCCGGGTTGCACGTACCGCGGGTCCTTTGCTGC
CGTTGAGGATCCTAAACTGGATCCCACCTTTGTCGATCGCCTGAGCCATCAGTCCCCCCA
GGGCATCGACCTCTTTTACTAAGTGCCCCTTACCGATACCACCGATGGCTGGATTGCAGG
ACATATGTCCTAGCGTATCGATATTATGTGTTAATAACAGGGTCTGGCGGCCCATTCGGG
CAGAAGCCATGGCCGCTTCGGTACCGGCATGGCCGCCACCGATAATGATGACGTCAAAGG
GATCGGGGTAAAACATGGTACTACACCTCGCGCTGACCGAAAGGCTCTCAACGATCGTTA
TTTGCCTAGGGGTGGGGATTCTACTCAAGTTTAGGCGCAGGTCCAACCTATGTGGATCGC
GGATCCTCCGCCCAGTATTTAAAAGATCTTTTTTATTTAAAGATCTCTTTATTAGATCTT
CTATTAGGATCCTGATCCTTTGTGGATAACACGAATTTATCAATAAGGATCAAGTTACTA
TGCAGGATCATTAACTGTGGAAGATCGGTGATCCCAGACCGTAAAAGCTGGGATCTTTAT
TGGTTGTTATACACAGGTGTAAAAACAGCACTGGTTTATTATTTGAATAACTACCGGTTT
TTTACTGCTTATAAAAAGACTTATACACAGTCTAAGTGGGCAAAAAACATACTCACTGGA
TAAGTTTTTCCCATTGGATCAGCCACTCCTCGGCGAGATCCTCTGGAATATCGCAGCGCT
GGATATCGATCTTGAGCATTTCACCAAGGCGCTGAGCGCCGAATGCGATCAGAATACGAT
CGACGATCGCTATCCCTCCGCAAAAGGTGTCATATTCACTGCTGCCGATACCGACAGCGC
CAAAGTGGATCCCTGAGAGATCCGGCTGCTGGGTCTCTATCTGTTCAAATAGCGGTTGCA
GGTTGTCCGGCAGCTCTCCGGCGCCGTGCGTCGATGTCACCACCAGCCAAATACCCAGCT
GGGGTAGCTCACCCAGATCCGGACCGTGCAGCACCTGCACGTCATGACCCCGTTCAGTTA
ACTTTTCTGCCAGATGTTCGGCGACATATTCGGCGTTGCCTAAGGTACTG
>NZ_CP014608.1 Obesumbacterium proteus
TTGGCGCGGAATTTCAGACCCATTTGGGTTACAGCACCAACAACACGATCGTTCTCGACA
ATCAGATCTTCAACCGCTTGCTGGAAGATCATCAGATTGGGTTGGTTTTCCAACGCGGTG
CGTACTGCTTGGCGATACAGAACACGGTCAGCCTGAGCGCGAGTGGCTCTAACGGCTGGG
CCTTTGCTGCTGTTTAGTATCCTAAACTGAATGCCGCCGTGGTCAATTGCGGTTGCCATT
AAGCCGCCTAACGCATCGACTTCTTTAACCAGATGTCCCTTTCCGATACCACCGATCGCC
GGGTTACAAGACATTTGTCCAAGCGTATCAATGTTATGCGTTAATAATAAAGTTTGTCGC
CCCATTCTAGCGGACGCCATTGCAGCTTCTGTGCCTGCATGGCCACCACCGATAATGATG
ACGTCAAAGATATCTGGATAGAACATGGTACTGCACCTCGCGAAGACCGGAAGGCTATGA
ACGATCGTTTTTGCCTTGGGGTGGGGATTCTACTCAAGTTTAGAGGAAGGTCAAACGGGT
AGGAGAATCACTAAGTATTAAAAAGATCTTTTTATTTAAGGATCTCTTTATTAGATCTTA
CTACTAGGATCGCGATCCTCTGTGGATAAGCCTAATTTCGATATTAAGATCAATATCCTA
TCAAGGATCATTGGTTGTGGATGATCGGTGATCCCATTCCGTATAAGCTGGGATCTAAAT
GGCACTTTATACACAGGCTGAAAAACGTACTCCGGTTGTTCTTGGGATAACTACCGGTTA
TCAGACCCTTTTAAGCCTACTTATCCACATACCGATCGCACAATTTGTACGCTTAATTGA
TAACTTTGACCCATTTCGTGAGCCAAATCTCAGCGGGATCCTCTGGAATGTCGTGTTTGG
TAATGTCGATCTCCAGCATATCGCCGATCCGTTGGGCACCAAACGCGATCAAAATACGAT
CGACAGTTTTGATCCCTCCACAGAAGGTATCGTATTCACTGCTACCTAGACCAATCGCGC
CAAAACGAACCTGAGTAAGATCCGGCTGCTGAGTTTCAATCTGTTCGAATAAAGGTTGGA
GGTTATCGGGAAGCTCACCGGCACCATGCGTTGATGTCACCACCAGCCAAATACCTTGCA
AGGGAACTTCATCGAGTTCTGGGCCATGCAGTATCTCTGTGGAATAGCCCTGCTCTTCCA
GCTTTTCAGCCAGATGCTCAGCAACATATTCGGCGCTACCTAAGGTACTG
>NZ_CP011364.1 Edwardsiella sp.
CTTTAGCCCCATTTGAGTAACCGCACCGACGACGCGATCGTTTTCAACGATCAGATCCTC
TACGGCCTGTTGAAAGATCATCAAGTTGGGCTGGTTCTCTAGCGCCATACGTACCGCTTG
GCGATACAGCACGCGATCGGCCTGAGCTCGGGTTGCCCGCACCGCCGGTCCCTTGCTGCC
GTTGAGGATTCTAAACTGGATCCCGCCTTGATCGATCGCCTGAGCCATCAGCCCCCCCAG
AGCATCGACCTCTTTTACTAAGTGCCCCTTACCGATACCGCCGATGGCTGGGTTGCAGGA
CATATGTCCGAGCGTATCGATATTATGTGTTAATAACAGGGTCTGGCGGCCCATACGGGC
AGAGGCCATAGCCGCTTCGGTACCGGCATGGCCGCCACCGATGATGATGACGTCAAAGGG
ATCGGGGTAAAACATGGTACTACACCTCGCGCTAACCGAAAGGCTCTCAACGATCGTTAT
TTGCCTAGGGGTGGGGATTCTACTCAAGTTTAGGCGCAGGTCCAACCCACGTGGATCGTC
GGATCCTCCGCCCAGTATTTAAAAGATCTTTTTTATTTAAAGATCTCTTTATTAGATCTT
CTATTAGGATCGCGATCCTTTGTGGATAACACGAATTTCTCAATAAGGATCAAGTTACTA
CGCAGGATCATTTACTGTGGAAGATCGGTGATCCCAGACCGTAAAAGCTGGGATCTTTAT
TGGTTGTTATACACAGGCGCAAAAAAGGCTCTGGCTTGTTATTTGGATAACTACCGGTTT
TTTACTGCTTATAACAAGACTTATGCACAGTCTAAGTGGGCAAAAAACATACTTATTGGA
TAAGTTTTTCCCACGCGATCAGCCATTCCTCTGCAAGATCCTCTGGAATATCGCAGCGCT
GAATATCGATCTTGAGCATTTCGCCGAGACGCTGAGCACCAAATGCGATCAAAATGCGAT
CGACGATCGCGATCCCACCACAAAAGGTGTCATATTCACTGCTGCCGATGCCGACGGCGC
CAAAATGGATCCCAGTGAGATCCGGCTGCTGGGTCTCTATTTGTTCAAACAACGGCTGCA
AGTTATCCGGCAGCTCGCCGGCCCCGTGCGTCGATGTCACCACCAGCCAAATGCCCCGCA
GGGGCAGCTCATCCAGACCCGGACCGTGCAGTACCTGCACGCCATGACCCCGTTCAGTTA
ACTTTTCGGCTAGATGTTCGGCGACATACTCGGCGTTGCCTAAGGTACTG
>NC_020796.1 Edwardsiella piscicida
ACTTTAGCCCCATTTGGGTAACTGCGCCGACGACGCGATCGTTTTCAACGATCAGATCCT
CTACGGCCTGTTGAAAGATCATCAGGTTGGGCTGGTTTTCCAGCGCCATGCGTACCGCTT
GACGATACAGTACGCGATCGGCCTGTGCTCGGGTTGCGCGTACCGCGGGTCCCTTGCTGC
CGTTGAGGATCCTAAACTGGATCCCGCCTTTGTCGATCGCCTGAGCCATCAGACCCCCCA
GGGCATCGACCTCTTTTACTAAGTGCCCCTTACCGATACCGCCAATAGCTGGGTTGCAGG
ACATATGTCCGAGCGTATCGATATTATGTGTTAATAACAGGGTCTGGCGGCCCATACGGG
CAGAGGCCATGGCCGCTTCGGTACCGGCATGGCCGCCACCGATGATGATGACGTCAAAGG
GATCGGGGTAAAACATGGTACTACACCTCGCGCTAACCGAAAGGCTCTCAACGATCGTTA
TTTGCCTAGGGGTGGGGATTCTACTCAAGTTTAGGCGCAGGTCCAACCTACGTGGATCGT
GGATCCTCCGCCCAGTATTTAAAAGATCTTTTTTATTTAAAGATCTCTTTATTAGATCTT
CTATTAGGATCGCGATCCTTTGTGGATAACACGAATTTCTCAATAAGGATCAAGTTACTA
CGCAGGATCATTTACTGTGGAAGATCGGTGATCCCAGACCGTAAAAGCTGGGATCTTTAT
TGGTTGTTATGCACAGGCGCAAAAATGGCCATGGCTTGTTATTTGGATAACTACCGGTTT
TTTACTGCTTATAACAAGACTTATACACAGACTAAGTGGGCAAAAAACGTACTTATTGGA
TAAGTTTTTCCCACGCGATCAGCCATTCCTCGGCAAGATCCTCTGGAATATCGCAGCGCT
GGATATCGATCTTGAGCATTTCACCGAGGCGCTGAGCGCCAAATGCGATCAGAATGCGAT
CGACGATCGCGATCCCGCCACAAAAGGTGTCATATTCGCTGCTGCCGATACCGACGGCGC
CAAAATGGATCCCGGTGAGATCCGGCTGCTGGGTCTCTATCTGTTCAAATAGCGGTTGCA
GGTTGTCCGGTAGCTCTCCGGCGCCGTGCGTTGACGTCACCACCAGCCAAATACCCTGCA
GGGGCAGCTCATCCAGATCTGGACCGTGCAGCACCTGCACGTCATGACCCCGTTCAGTTA
ACTTTTCGGCTAGATGTTCGGCGACATACTCGGCGTTGCCTAAGGTACTG
>NZ_CP016043.1 Edwardsiella hoshinae
ATTTTAGCCCCATTTGCGTGATCGCACCGACGACGCGATCGTTTTCAACGATCAGATCTT
CGACGGCTTGTTGAAAGATCATCAAGTTAGGCTGATTCTCCAAAGCCATACGAACGGCCT
GCCGGTAAAGAACACGATCCGCCTGAGCGCGCGTCGCCCGTACGGCGGGTCCCTTGCTAC
CATTGAGAATGCGGAATTGGATCCCACCTTTGTCGATCGCCTGAGCCATCAATCCACCCA
GGGCATCGACCTCTTTCACTAAGTGTCCCTTACCGATACCGCCGATGGCTGGATTGCATG
ACATATGGCCCAGCGTATCAATATTGTGGGTTAACAATAGGGTCTGACGACCCATACGAG
CTGAAGCCATAGCCGCTTCGGTACCGGCGTGACCGCCGCCGATAATGATGACGTCAAAGG
GATCGGGGTAAAACATGGTACTGCACCTCGCGCTAACCGAAAGGCTGTCAACGATCGTTA
TTTGCCTAGGGGTGGGGATTCTACTCAAGTTTAGGCGTAGGTCCAACCGAAGAGGATCGT
GGATCCTTCGCCCAGTATTTAAAAGATCTTTTTTATTTAAAGATCTCTTTATTAGATCTT
CTATTAGGATCGTGATCCTTTGTGGATAACACTCTTTTCTCAATAAGGATCAAGTAACTA
CGCAGGATCATTTACTGTGGAAGATCAGTGATCCCAGACCGTAAAAGCTGGGATCTTTAT
TGGTAGTTATACACAGCACAAAAAATGGCTAATGGTTATTATTGGGATAACTACCTGTTT
TTTACTGCTTATAACAAGACTTATACACAGGCTAAGTGGGTAAAAAACAAACTCAATGGA
TAAGTTTTTCCCACGTGGAGAGCCATTCTTCTGCTGGATCCTCGGGAATATCGTGCTGCT
TGATGTCGATCTTGATCACTTCGCCGATCCGTTGGGCGCCGAACGCGATCAAAATGCGAT
CGACGATGGCGATCCCACCACAAAACGTGTCGTATTCGCTGCTACCGATGCCGACGGCGC
CGAAATGGATCCCGGTTAGATCCGGCTGTTGGGTTTCAATTTGTTCAAACAAGGGTTGTA
AATTGTCTGGGAGTTCGCCGGCGCCATGGGTTGAGGTGACCACCAGCCAAATCCCTTGTT
GTGGCACTTCGTCGAGCTCAGGTCCATGCAGTACCTGTACCTCATGTCCCAGTGCGAGAA
GTTTATCGGCCAGATGCTCTGCGACATATTCGGCGTTACCTAGAGTACTG
>NZ_CP009706.1 Hafnia alvei
TTAGCACGGAATTTTAAGCCCATTTGGGTTACCGCACCAACCACACGATCGTTCTCGACA
ATCAGATCTTCAACCGCTTGTTGGAAGATCATCAGGTTGGGCTGGTTTTCCAATGCGGTG
CGTACCGCTTGGCGATACAGAACACGGTCAGCCTGAGCGCGAGTAGCTCGAACGGCTGGG
CCTTTGCTGCTGTTTAGTATCCTAAACTGAATGCCGCCGTGGTCAATTGCGGTCGCCATT
AAGCCGCCTAACGCATCGACTTCTTTAACCAGATGTCCCTTTCCGATACCACCAATCGCC
GGGTTACAAGACATTTGTCCAAGCGTATCAATGTTATGCGTTAATAATAAAGTTTGTCGC
CCCATTCTAGCGGACGCCATTGCAGCTTCTGTGCCTGCATGGCCACCACCGATAATGATG
ATGTCAAAGATATCTGGATAAAACATGGTACTGCACCTCGCGAAGACCGGAAGGCTATGA
ACGATCGTTTTTGCCTTGGGGTGGGGATTCTACTCAAGTTTAGAGGAAGGTCAAACGGGT
AGGAGAATCACTAAGTATTAAAAAGATCTTTTTATTTAAGGATCTCTTTATTAGATCTTA
CTACTAGGATCGCGATCCTCTGTGGATAAGCCTAATTTCGACATTAAGATCAATACCCTA
TCAAGGATCATTGGTTGTGGATGATCGGTGATCCCATTCCGTATAAGCTGGGATCTAAAT
GGCACTTTATACACAGGCTGAAAAACGTACTCTGGTTGTTATTGGGATAACTACCGGTTA
TCAGACCCTTTTAAGCCTACTTATCCACATACCGATCGCACAATTTGTACGCTTAATTGA
TAACTTTGACCCATTTCGTGAGCCAAATCTCAGCGGGATCCTCTGGAATATCGTGTTTGG
TTATATCGATCTCTAGCATATCGCCGATCCGTTGAGCACCAAATGCGATCAATATACGAT
CGACAGTTTTGATCCCTCCACAGAAGGTGTCGTATTCACTACTACCGAGACCCATTGCGC
CAAAACGAACCTGAGTAAGATCCGGCTGCTGTGTTTCAATCTGTTCGAATAAAGGTTGGA
GGTTATCGGGAAGCTCACCAGCACCATGCGTTGACGTCACCACCAGCCAAATACCTTGCA
TGGGAACTTCATCGAGTTCTGGGCCATGCAGTATCTCTGTGGAATAGCCCTGTTCTTCCA
GCTTTTCAGCCAGATGTTCAGCAACATATTCGGCGCTACCTAAGGTACTG
>NC_013508.1 Edwardsiella tarda
ACTTTAGCCCCATTTGGGTAACTGCGCCGACGACGCGATCGTTTTCAACGATCAGATCCT
CTACGGCCTGTTGAAAGATCATCAGGTTGGGCTGGTTTTCCAGCGCCATGCGTACCGCTT
GACGATACAGTACGCGATCGGCCTGTGCTCGGGTTGCGCGTACCGCGGGTCCCTTGCTGC
CGTTGAGGATCCTAAACTGGATCCCGCCTTTGTCGATCGCCTGAGCCATCAGACCCCCCA
GGGCATCGACCTCTTTTACTAAGTGCCCCTTACCGATACCGCCAATAGCTGGGTTGCAGG
ACATATGTCCGAGCGTATCGATATTATGTGTTAATAACAGGGTCTGGCGGCCCATACGGG
CAGAGGCCATGGCCGCTTCGGTACCGGCATGGCCGCCACCGATGATGATGACGTCAAAGG
GATCGGGGTAAAACATGGTACTACACCTCGCGCTAACCGAAAGGCTCTCAACGATCGTTA
TTTGCCTAGGGGTGGGGATTCTACTCAAGTTTAGGCGCAGGTCCAACCTACGTGGATCGT
GGATCCTCCGCCCAGTATTTAAAAGATCTTTTTTATTTAAAGATCTCTTTATTAGATCTT
CTATTAGGATCGCGATCCTTTGTGGATAACACGAATTTCTCAATAAGGATCAAGTTACTA
CGCAGGATCATTTACTGTGGAAGATCGGTGATCCCAGACCGTAAAAGCTGGGATCTTTAT
TGGTTGTTATGCACAGGCGCAAAAATGACCATGGCTTGTTATTTGGATAACTACCGGTTT
TTTACTGCTTATAACAAGACTTATACACAGACTAAGTGGGCAAAAAACGTACTTATTGGA
TAAGTTTTTCCCACGCGATCAGCCATTCCTCTGCAAGATCCTCTGGAATATCGCAGCGCT
GGATATCGATCTTGAGCATTTCACCGAGGCGCTGAGCGCCAAATGCGATCAGAATGCGAT
CGACGATCGCGATCCCGCCACAAAAGGTGTCATATTCGCTGCTGCCGATACCGACGGCGC
CAAAATGGATCCCGGTGAGATCCGGCTGCTGGGTCTCTATCTGTTCAAATAGCGGTTGCA
GGTTGTCCGGTAGCTCTCCGGCGCCGTGCGTTGACGTCACCACCAGCCAAATACCCTGCA
GGGGCAGCTCATCCAGATCTGGACCGTGCAGCACCTGCACGTCATGACCCCGTTCAGTTA
ACTTTTCGGCTAGATGTTCGGCGACATACTCGGCGTTGCCTAAGGTACTG
>NZ_CP006664.1 Edwardsiella tarda
CTTTAGCCCCATTTGAGTAACCGCACCGACGACGCGATCGTTTTCAACGATCAGATCCTC
TACGGCCTGTTGAAAGATCATCAAGTTGGGCTGGTTCTCTAGCGCCATACGTACCGCTTG
GCGATACAGCACGCGATCGGCCTGAGCTCGGGTTGCCCGCACCGCCGGTCCCTTGCTGCC
GTTGAGGATCCTAAACTGGATCCCGCCTTGATCGATCGCCTGAGCCATCAGCCCCCCCAG
AGCATCGACCTCTTTTACTAAGTGCCCCTTACCGATACCGCCGATGGCTGGGTTGCAGGA
CATATGTCCGAGCGTATCGATATTATGTGTTAATAACAGGGTCTGGCGGCCCATACGGGC
AGAGGCCATAGCCGCTTCGGTACCGGCATGGCCGCCACCGATGATGATGACGTCAAAGGG
ATCGGGGTAAAACATGGTACTACACCTCGCGCTAACCGAAAGGCTCTCAACGATCGTTAT
TTGCCTAGGGGTGGGGATTCTACTCAAGTTTAGGCGCAGGTCCAACCCACGTGGATCGTC
GGATCCTCCGCCCAGTATTTAAAAGATCTTTTTTATTTAAAGATCTCTTTATTAGATCTT
CTATTAGGATCGCGATCCTTTGTGGATAACACAAATTTCTCAATAAGGATCAAGTTACTA
CGCAGGATCATTTACTGTGGAAGATCGGTGATCCCAGACCGTAAAAGCTGGGATCTTTAT
TGGTTGTTATACACAGGCGCAAAAAAGGCTCTGGCTTGTTATTTGGATAACTACCGGTTT
TTTACTGCTTATAACAAGACTTATGCACAGTCTAAGTGGGCAAAAAACATACTTATTGGA
TAAGTTTTTCCCACGCGATCAGCCATTCCTCTGCAAGATCCTCTGGAATATCGCAGCGCT
GAATATCGATCTTGAGCATTTCGCCGAGACGCTGAGCACCAAATGCGATCAAAATGCGAT
CGACGATCGCGATCCCACCACAAAAGGTGTCATATTCACTGCTGCCGATGCCGACGGCGC
CAAAATGGATCCCAGTGAGATCCGGCTGCTGGGTCTCTATTTGTTCAAACAACGGCTGCA
AGTTATCCGGCAGCTCGCCGGCCCCGTGCGTCGATGTCACCACCAGCCAAATGCCCCGCA
GGGGCAGCTCATCCAGACCCGGACCGTGCAGTACCTGCACGCCATGACCCCGTTCAGTTA
ACTTTTCGGCTAGATGTTCGGCGACATACTCGGCGTTGCCTAAGGTACTG
>NC_002942.5 Legionella pneumophila
TTCCCATGTTTTATTTAATTTAGTATTTATACCTAAATTGGTTTTCTTTGCTAGACCTGG
TCTTGCCAAAATGATTATATCTACAGCAGGCAAGTTAGTATGACGAAAACTTTCTCTAAG
TAGCCGTTTAATGCGATTTCTGTCATGAGCCTTAGCTATCATTTTTTTTGACAATGCTAA
ACCAAGGCGTGCATAGCCTAACTTATTTTCTCTGAAAAGGAAAATAAAGTCATCTGTAGT
TATTTTTTTCGCGCTTTCAAACACGAAATCAAAATCATTTTTTTTTAATAGCCGTTGCGC
TTTTTTAAATGCAAACACTTAGGCAGATAAACGCTTACGACCTTTAGCACGACGTCTTTT
TATAACTAATCTACCAGCTCGAGTAGACATTCTTAAACGAAAACCATGATCGCGTTTACG
TTTTAAATTACTAGGTTGAAAAGTGCGTTTCATGATAACCCTGCTTCTAAATTTATGAGG
TTGGCAATGATAGATAACTTTTTTTCAACTGTCAATTTGAATAACTGATTATTTTTTGTG
TAATTTTTTATTTACAGGTCGTAATAATATTAACTTTATATATTTTTAAAATTTATTTTT
ATTATATACAAACTGCTTATTGTGGATAATTTAAAAAAATACTTTGTTTTTAATAGCTTA
CATTGATTCAAACACTGTTTGTAACTCCTTTGTTTTATTGTGATTTATTTGTTGTCTGTT
TATCTCTCTAATATTGCACATACGTTATTTTATCCTTTTTCACGTATTTGAACTGTACTT
ATCCATAGAAAAATAAATTCAAAATAATTTTATTTTGTTCATATTGTATTTAAAGTTATC
TTTTTATACTGGTGTTTTATTAGTAAATAATTATAGCTAATCGATTTTTGAGTATATTTC
TATTTATTTAAAAGGTTTGATCTTATTTAATTTATCTAAATTATTTGTATGTATATTAAA
ATGTAGACCCTATTATGGCTTTGTGGATAACTTTGCCTTTTCTTTAAACCCGGGTATAAT
TTATTGATTACTCAGATAACATATAGATTGAAATCTTTTTAGATTTTAAAAAAAATTACC
AATTGATAAATTCTTGTTATTAATCTTTATTAATTGTCTTGCTGATCGGGTACTTTCAAT
GGCAATATTTAATACTGTGGATAGATAGTTTTAAGTATTCTTTTACCACACTTGTTTAAA
TTAGGAGTTATTTTGTGTCAACTACTGCTTGGCAAAAATGTTTAGGTTTG
>NC_013861.1 Legionella longbeachae
CAATCTAGCGTTTATATTTGCATTTGTCTGTTTTGCAACGCCTTGTCTTGCTAAAAAAAT
TATATCGACTGAGGGTAATTCTTCGTATCGAAAACTTTCTCTTAACAGCCGTTTGATGCG
ATTTCGATCATGGGCTTTTGCTATCATTTTTTTTGATAGCGCAAGCCCTAGTCTTGCATA
ACCTAAATTATTTTTTCTATAAAGAATAATAAATTCAGAGGTTACAATTTTACTCGCTTG
TTCAAACACATGACTATAATCATTTTTTGTTATTAATCGCTGTGTCTTTTTAAATGCAAA
CACTTAAGCAGTCAAACGTTTACGACCTTTAGCTCGACGACGTTTGATTACTAATCTACC
TGCTCGAGTAGCCATACGCTGACGAAAACCATGATCGCGTTTGCGCTTTAAATTACTGGG
TTGAAAGGTGCGTTTCATGATGAACCTGTTAATAAAATTCTAAGGCTCGCAATGATAGAG
AACTTTTTTTCTACTGTCAATTTAGCATTTGATTATTTTTTGTGTATTTATTTTCTTGTA
CGCGTATTTTGTTCGCCAGCTAATAACATAATCATTTTTTATATTTTAAATTTTTTATTG
TTATTAGTGACAAAGACTTCTGTTGATAACTTTTAAAAATAGTTTAAAAATAATAGGTTA
TGTTAATGCAAACTCTGTTTAAAACCTCTTTTTACTGCTGTGATCTTTCTGTATGTATTT
TTTCAATTTGATTTACACACAAGGTTATTATCATCTTATACTCTATTTATGATCTTACTT
ATTCATTGATCTTTTCACATCTATTAACAATGACTTTTTAGGTGTTAAAGGAACACTTTA
TTATTTTTTCATGATTGATTAATAGAGGTGCTCGGCTCTATTTAAAGTTAAATTAGTGAG
TTATGCTGGTTGTACTCTATAGAAACGTTTAATTTTGATGTATTGGTCTATAGTCTTAAA
ATTCAATTAAAAATTTTAATTCTAAAAATCCATACTTTTTTTGTGGATAACTTTCTTTTA
TATTAAAGCCTGAGTATAATTCGAATGCAGCTGCGCCTTAGTGAACTGAAGAAATTTTTC
TTTAGGGTCTGTTACAAGCGGTTTACATTGACTACTGGTTACGCTTTATACGCCATATCC
AACTTTGCTAGAACCTAATATTGGTTCAATATAGATTCATACCGTTTGGATCTCGCGTAT
AAACCATGAGATGTTGAGAATCAGAATGTATTGCCGACAAGCCCTAGCTT
>NZ_LN681225.1 Legionella hackeliae
AATTTGTCCCATGTTTTACCTAATTTGGTATTTACTGTTGTATTTTCCACTTTTGCTACG
CCTGGTCTTGCTAAAACAACCACATCAATAGCGGGCAATTGTTTCACACGGAACGTTTCA
CGCAACAAGCGTTTTAAGCGATTTCGATCATGCGCTTTTGGGATCATTTTTTTTGATAAT
GCTAACCCCAGCCTGGCATACCCCAGAGAATTGTTCCGATATAAAATAATGAACTCTGAG
GTTACCACTTTCTTTGCTTGAGCAAACACGTAATCGTAATCACTTTTTTTAAGTAATCGC
CGTGTTCTATCAAAACAACTCACTTAAGCAGATAAACGTTTGCGTCCTTTAGCACGACGA
CGTTTTAACACTAATCGGCCACCGCGAGTTGACATACGTTGACGAAAACCATGATCGCGT
TTGCGTTTTAAATTACTGGGTTGGAATGTGCGTTTCATGATGAACCTGTTGTTAATTAAA
TTTTTAAGGTTGGCAATGATAGAAAACTTTACACCGGCTGTCAAACGTTGAGGAGCCAAG
TCGCCTTGATAAAACTGCGCGCGTAATAATTATAAAACAAAGTTTAAAAATTTGTTTTTT
ATTATTAGAGCCGGAAATACTGTGGATATATTTAAAAAATCATTATTTTTCATTTTGTTA
ATTGTGTTTTATCCTGTGGCATTTCCCGTTAATTGCCTAAGAATATCGCTTGAATAAGTT
TAACCAATAAGAATAAATTTTTTTTTATCTCCTGTTTTTTCATCTTTAAATTCAGGGTTT
TCCACAAATTATCGACTTAGACCCAATTACAAAAGTAAATGTTTGTAGTCCACTGTGATT
ATGTACATCCTTTAAAGACAGTCTTAATTAATATCCCCTTAATGTTTGCTCTATAAGCTA
CCACCTTTTTTTTATTTTATTTAAAAGGTAGAACCCCATGTATGAAGATTTTTTTTCAGA
AATAAAGAAAGTATCATTCGACAAGATAAAATGCGGTCAAGATATTTTGTCTTTGCTAAA
AAATCATGATTTTTCTAAGGCGCTTTATCGAGCCTGTTGCGAGTGTGATCTTGAGTCCCA
TGAAACCTTAAAGCTGATTAAAATATTACTTCTTTGGGTTGAAGGACTTGGTATCAATAC
AGGATTATATCCAGTCAGTTTGTTAAGAGTTGCAGTTGATAAATCCAACATTAATTTGTA
TTGCCTTCTTGTTGCCTCTGGTTTTGTTGATGAAAAAGCCATGTATGACA
>NZ_LN681225.1 Legionella hackeliae
AACAGCTTTAGAACCAATCTCAATACTGACTGAAGAAATAATGCCGGCACCAAATTGACT
GACTAGCTCTTTAATTCTTGAATAAAAATTCTTTTTTACCCAATCAACGACAAAGCGATT
AGGCGCTAGCAAAACCAAATTGGCGTCCTGCAACTCAGCCTGTAAAGGACGCAACCATGT
ATTAAATTGTTGGGGAGGATATTCCTCTTTTAAAAAACCCAAACATTTCTGCCAAAGATT
CGCAGGCACAAATACTCCTATGTTCTATAAGGCGACTTCAGATAGAGGCACGCAAATTAA
ATATTGCCATTGAATAGACCCAAGCAGCAAGAGAAATCACCAGCTTAGGTAAACTCGTAA
CACGTAGCTGCATATGCCCATTTAAGTTATTTCCAGCAAAGCAGGAAGACGAATAGCCTT
AAGAATGTATTGCAGTGAATAGGAGATTATACTCAGCCCTGTGGAAAAAAACAGAGTTAT
CCACAGTTAGAGTTAAATTTTCTACTAAAAAGGTAAAGAAGTGCATCCTCTAGAAATAAC
TAGTTTCAAAACATGAATTCCTTAAACGCAAACTAAACGGGGGATAACTCGAAGAAAAAG
AAGAGGATAAACTGGTGAAAAACAACAAGCGAGAGAATAGTTATATTTATATAAGCCGCT
AATTCAGAACTAAATATAAGCTTACCCACAGTAAAAAAAGAAGATAATCTATTGTTTTTT
TTGTAAAAAATAATAATAACCACAGTATTTCAGTTCTATATAATAAGAATAAGAAACTTT
ATCTATTTATTTATTTTTATTAGTACAATTAAAAATAAAGCTTAAGATTCTGGATTTTTT
AATTGAATGTAGACGCAATCAAATAAAGGACTTTAGATAATTGCGTCCAACGAATTGAAA
AGAGTTACTATTAAAGCATCTCTACAGTAAGGTCTTAAATATTTCATTACCTGGAATTAA
ATCTGGCAATTGTCAGTTATTTCCATTTTCCCAGTCTTTTCTTCCGGTTTATCCGGAGAG
TTACTAAAAAAAGAATTTCCATTACCACAAACCTTTGTCCATTCTCTCTGCTCATTTGAG
GAAACCGATGAACCAGGGTGTAACTCTTTGGCGGCCCATTTTGCTTTTTCCATACTGCTT
TTTCCATTCTGTAAAATAGGCATTAATTCAAAAAGTAATTGAATTGTCATTTTAGCGTTT
TTCACTTCCTTGTAGTCATTTTGTTGGTAGATGTGATTTTGATTGTCAAT
>NZ_LN614827.1 Legionella fallonii
ATTGATACCAGAATTCGTTTGTTTAGCCACACCTTGCCTAGCTAAAAAAACTATATCTAC
TGCTGGTAATCGATTTTGGCGAAAACTCTCTCTTAACAGTCTTTTAATACGATTTCTGTC
ATGAGCCTTTGCAATCATTTTTTTTGATAGCGCCAGCCCAAGACGAGCATAACCTAGATT
ATTTTCTCTATAAAGAACAATAAATTCAGAGGTTACTAGTTTTTTTGCTTGCTCAAACAC
ATGATCATAATCTGCTTTTTTTAATAATCGCTGTGTTTTTTTAAAAGCAAACACTTAAGC
TGATAAACGCTTACGGCCTTTGGCACGACGACGTTTAATAACTAATCTACCGGCTCTTGT
AGCCATACGCTCACGAAAACCATGATCGCGTTTACGCTTTAAATTACTGGGTTGAAAAGT
GCGTTTCATGATGAACCTGCTTATATATTTATGAGGGTGGCAATGATAGATAACTTTCTC
GACACTGTCAAATTTCTTTATGGGTGGCGTAGAAGAATTTGATAGTTTTTTGATTATTTA
TTTTTGTTTTTTAGGAGCCAGTTAATAAATATAACTTAATATATTTTTAATTTATTTTTT
GTTATTAGCTAAAGAATTTCTGTGGGTAACCTTATTTAATTATTTTATATCAATTAGTTA
CATCATTTTTATTCTGTATAAAAGTTATGTATTTGTCATTTTGTATCTGTGATCAATATT
ACTGATATTTCTATTTAGCTGTTTTATACACATCTAGTTGATGCGAATAGTTATAGGGTT
ATTCACATTTTTTTATAGATGAAAAGTGGTTTCACTAACTGTTTTAAAAACATCGTAATT
GCAATTGATCGACTTGCTAGTCCTATTCGTGAATGGAGTACTAGACTTTGTTTTAAAGAA
TAAATTCACTTCCCTCATCAATCATATGAAAGGAGGAGTGAGTTTATTATCTTTAAGTTA
TGAAGCTAAATACGACAGAGTGAATTTTTAACACCATGATTTTTAAAATTATTTATCTGA
AATCCATTACTTTTAAGAATTTTCCAATTCTTTCCTTTGTCAGCAATATATACCTAACAA
CATCTGAGCTTCTAACAATTTGTTGCTTGTCTTGTGGTTTGAATGGTGATCACGTTATTA
CTGATTGGAAGTTGTGAGTGGAATAAAAAAAGAGGCGTTACTTGGTATTTATCCTTACAT
AAGAGCTGTTAAAAGTACCATGAGACTGTTGCTCACCCCATCACCCAATG
>NZ_CP004006.1 Legionella oakridgensis
ATCTGTCCCATGCTTTATCCAATTTGCTAATTACAATTGATTTTTCCATACTAGCAATGC
CATGCCTTGCTAAAACAATCACATCTATCGCTGGTAATTGCCGAGTACGGAACGTTTCAC
GCAAAATACGCTTTAATCGATTTCTGTCATGCGCTTTTGCGATATGTTTTTTCGATAAAG
CTAAACCAAGCCGTGCATGACCCACGGCATTGCCTCTATATAAGAAAATGAATTCAGAAG
TAACCATTTTCTTTGCTTGATTAAAAACAAAATCATATTCGCTTTTTTTTAACAAGCGCC
TTGTTTTAGTAAAACAATACACTTAAGCAGATAAACGCTTACGCCCTTTAGCACGGCGAC
GCTTGAGCACCAGGCGACCAGCACGTGTTGCCATGCGTGCACGAAAACCATGATCTCGTT
TACGTTTTAAATTACTGGGTTGAAATGTGCGTTTCATGACGGACCTGCAATTAGTTTTTT
CAAAGGGTGGAATGATAGATAACTTTACACTTGCTGTCAAACAAGAATTCTATTGTTTTA
TGCCCGTGTCATCTGAGGTCATATCATAATAAAAATAAAGTAAATTTATTATTTTTGATT
GTTATTAGTCAGACTTTATTTGTGGATAAGTTTTTAAAATAATTATTTATTAATAAGTTA
TATTTTTACATTCCTGTTTGGAATATATGCTTATGCTATTGAATAATAGTGATATAACAC
ATTCATTTTAAAATAATAAAAGATAAATCCACGAATTCCTCTGTGGTAATAAGTAGGTTA
TTCACATAGTTTTGGAAACATACATTCATTTAATTTGTATTTCTCGAATGAACCGGATTT
TTGATGACAAACAAAAACAATAAAATAATACTTTTTATATTTAAATTTATTATAAGCTAA
TCAAATTTTGTTTGTTTTTGTTATTATTTATTTTAAATCAATATGTTATGTGATTATTAA
CGTTGTGTATAACTGCTGTTTAAAACGCCTATTTAAATCTGGATAACTTTTGGGAATGAT
GTTTTTCATAGATTGTTCTAGACTTATTTTACAGTTTTTTGTGGGGTTTATTCAGAGTTT
TTCCCTAAAGCAACGGAATTAAGTCTACGCATTCTCAATTTGTTTGTTATAATTGGTTCT
TGGGATTTTTTGGGCAAGTTATTAGCTAGAATCGAAGTTATTGATTTTAAATGGTTTATA
ATGATTAATTATTTAGATAACTAATTGAAAATATAAAAATCAATAAGTTA
>NZ_LN614830.1 Tatlockia micdadei
ATATGGTACTCAATCTGGCAATAATTATCTTATTTTCGATTTCCGCGAGCCCTGGTCTTG
CTATAAATACCACGTCAACTGCAGGTAATCGAGCGGTACGAAAGGTTTCACGCAATAAAC
GCTTTACACGATTTCTGTCATGTGCTTTTGGTATTGACTTTTTTGATAGTGCTAGCCCAA
GTCTGGCATACCCCAGGGTGTTTGCACGATGCAAAACAATAAACTCTGAGGTAACCATTT
TTTTTGCTTGTTCAAAAACGTAGTCATAGTCACTTTTATTCAGTAACCGCCGCGTTTTAC
TAAAACAGTTCACTTAGGCGGATAGACGCTTACGACCTTTTGCACGACGACGCTTAAGAA
CTAAACGACCACCTCGTGTAGCCATACGCTGTCTAAAACCATGATCACGTTTGCGTTTTA
GATTACTTGGTTGAAATGTGCGTTTCATGATGAACCTGTTATTTAATTAAAATTTAAGGT
TGGCAATGATAGAAAACTTTACATCTGCTGTCAAATAACCAGTCATTATTCGATTCTTAA
AACATTGTTTTTCTGTCCGCCAATTAATATAAACATTTAAATTTTTTTAACCTTGTTTTT
ATTATATTGTTAAATTTATCTGTTGATATATTTAAAAAATTCAAATATATCAATTAATTA
CATTTTTTTTATTCTGTTAAAAATCACTGTCTTTAGTTATGGATAACCCCTCGGATAAGA
TCGAAGCATCCGAAACGCACTATTCTATCCACCAGATTTGTTGAGCTTTTACCTTACTCT
ATTCACAGATTTCTAAGTCTTCAACTTCAATTTAACCTATGACGTTTCGCTTTCTCTTGA
TTACTTTTATATAAAAATTTTATTCCGACTGTGGATAACTCTGTTTTTTTGTCGATGGCA
CGGTATAATTAATCCCCCGTGTAGTATAAATGATAGCCTCACGTGCTCTATATTGTTTAA
AGTTTAAACAAGTCATTCATTACCGAAATATTCTTTTGAAGAATATTCAGTAGTAATATA
ACTTAGCTTTTTTGGCCTGGTGCACCTTTTATTTTTGCCTTGTTTAAGGAGTTTTTGTGT
CTGAAGATGTTTGGAAGAAATGTCGGGAGCTTCTTGAGGAGGAGTACCCGCCGCAACAAT
TCAATACGTGGTTACGTCCTTTACAGGCTGAAGTTCACGATAACGGTCTTGTTTTATTAG
CACCTAACCGTTTTGTTGTGGATTGGGTTAAGAGAAATTTTTATACTCGT
>NC_002971.4 Coxiella burnetii
GGCCTTAGCAACAACGACGATATCGAACGCCGGTAAGTCCTTCTTTCTTATTCGAAAAGC
CTCCTTGACCACTCGTCTGACGCGATTACGCCACACGGCTTTTCTCACATTGCGTTTGCT
TGCCACTACACCTAATCGCGAATGTTTTATTTCATTCTCTCGATAATAAAGTAAATAGTA
ACGGCCTATTATCCTTTGACGCGCCGCGTATATACGGCGAAACTCAGCAGTTGTACGGAT
TCGCCAACCTACGGAAAAACCTTTTTCCATCAAACGGTTAAACGCTTTCTTCCTTTCGCG
CGGCGGCGATTCAGTACTTGACGGCCATTTTTTGTTGCCATTCGCGCACGAAAGCCATGC
GTTCGATTACGTTTCTGTTTGCTGGGCTGATAGGTTCGTTTCATAAGGCAACTCGTTTAA
ATCAAGGGTTTAATAGGACCCGCAATCATAAATCAGCGTACGCGGACTGTCAAATCGAGG
AAATGCAAAGAGTGCGATTAAAAGTAGGTTTCCAACAAGCAGTCCGGATTTCGCTTCGCA
CCTACGGGCTACTTCGCTAACCACTAACTATAACTTAATTAAATTAAGATTAATTTTGTA
GTTATTAAGCCTGTTATTAACGGGGATAAAGTTTTTTCTCTATATAAATCAAAGGATTGA
ACTCTTTTTTTTCGTGAAAAGTTAATCGAGATAAGGCTGCATAAGCTGTGTATGTTTGTG
GATAACTTTAGAAATTCAGCAGTTTCCTTTAAATAAACAGAGGTTATCCACAAGCAAACC
AAATGGCTTAAGGGTCCCTCGTCGGCGAAGCTGGCTGCTTTGTTTTAAGCTAACACGTTT
AATCGCACCTCGGTTAAAAGGTTTACCTTGATGAATTATGCTTATCAAAGTTAGAATAAA
TTTTTCTCCCTAGAAAAAGGATTCCTTTCATGGATAATTATAAAAAAATTCTTGTCGCGT
TGGCGCTTGATCCTAATAGCGATCGACCATTGGTGGAAAAAGCGAAGGAGTTAAGTGCTA
ACCGCGATGCTCAATTATATTTAATTCATGCGGTTGAACACCTTAGCAGTTACGGGGCTG
CCTATGGTGTGGCGGCTGGGGTTGATGTTGAAGATATGTTATTGGAAGAAGCAAAAAAGC
GAATGAATGAAATTGCTTCCCAATTAAATATTTCCTCCGATCATCAAATTGTGAAAGTGG
GCCCTGCAAAGTTTCTTATTTTGGAGCAAGCCAAAAATTGGGGTGTTGAT
>NZ_CP011126.1 Coxiella-like endosymbiont
TTTTGCTATAAAAACAATGTCTATTGAGGGTAGACGATGCTTTTGAAGACGAAAATCTTC
TTTCACTATTCGTTTTGCACGATTTCGCATTACGGCTTTTTTTAAGCTTTTTCGGCTGGC
TACAACACCTAAACGAGGATAACCTAAGTTATTGTTTTTAAAATAGAGCAAATAGTAATG
TCCTAACAAACGTTGACGTCCCAAGTAAACGCGGTGAAATTCAGCTGTGGTACGGATTCG
CCAACTCGTAGAGAAGTCATGATTCATCAAACTACTAAGTGTTTTCTGCCTTTTGCTCGG
CGCCGATTTAATACTTGACGACCATTTTTAATAGCCATGCGTGTCCGAAAGCCATGTGTG
CGATTTCGCTTCAGTTTGCTGGGCTGATAGGTTCGTTTCATAACTGTTCACCTAATCAAG
GTAATTAAAAGATCCGTAATCATAAATCAGGGTGCGCCAGCGTGTCAAACAAACGAATTG
CTTTCTAAGAATTTCCGGCTCAGATTTACGGCTAGCCAGAGACTGCTGATAGCTTTCAGT
AATTTTGTCTCTATCAAGTTTTTCAAACACTAAAACTAAATATTAATTTATTTGATAGTT
GTTTTTGAACCTGTTGATACTGTTTATAAGGCTAATAGCTTTTAAAAATTAATGAGTTGT
TAGTGTAGTCCACTGTGAATCTCTGCAGGAGTTAAATTAGAATATCCTGTGGATATTTGT
GGATAAGTTGGGGGCGATCCAAGCTATTGATCCTATTAATAACAAGTTATCCATAGTTTT
GATCCTTGAAGGATTATGATTAACAGCGCTATAATAAAGTTCCTTTCTGAAAAGGACTTA
GTTATGGCCTATAAGAAAATTCTTCTTGCTTTGTCATTAGACTTAACGAGTGATCAACTA
CTTATTAAAAAAGCTAAAGAGTTAATGGTGGAAGAAGGGACTGAATTGTATTTGGTTCAT
GCCGTGGAACGTATGAGTAGCTACGGTGCTGCCTATGGCATTTCTGTAGGTATGGATGTA
GAGGATATGTTATTTGAAGAAGCTAAGAAATCCATAAAAAATATTTCCTCAAATTTGAAT
GTTCCTTCAGACCACCAGATTGTAAAAATTGGACCAGCGAAATTTCTTATTTTGGATCAA
GCGGAAAGCTTGGGAGTTGATTTGATTCTGGTGGGCAGTCATGGCCGGCATGGCATCCAA
TTGCTTCTAGGCTCAACAGCCAACACTGTCTTACATGGTGCAAAATGTGA
>NZ_CP014360.1 Methylomonas sp.
GGATTCGCAGCCGGTCGCCTGGCCGATATCGTCCTCGTAAATCGACAGGCGGTGGCCGTC
GGAAGCTACCAATTTCAATCTGGAATTGCTGATATGTAGCAACAGGCCGTTCAAATAGTA
GCGAACATCCTGGTTGGCCATGCAAAACACGGTTTTTTCCAACGCTTTCTTTAATTTGCC
GGCATTCAATGCGAAATCGTATTCGTAGTTCGATTCGTTGAATTCCGGGTAGTGTTCCGC
CGGCAATGTACTTAACGAGAACCGGCTCCGCCCCGATACCAGTTTCACTTTGTCGTCCTG
TAACTCGAAACTGATTTCTGCCGCAGGCGGCAGCAAGCGGCAAATATCCAGAAACTTGCG
CGCTGGAACCGTGATTTCCCCGGATTTTATTATTGATTCGATATTTATCTTCGAGACAAT
CTGGATTTCGGTGTCGGTACCGGTCATCACCAATTGGTCGTCGCTGGCTTGCAACAACAC
GTTGGAAAGGATGGGCATGGTTTGCCGTTTCTCGATAACGCTGACGATTTGTTGCAATGG
AGCGAGAATTTGATCTCTGCTAATAATAAATTTCATATCAATATCTTTTCTCTATTGTTA
TTACTATCGAAGAAAAAACCTGTGGATAAGCCGTAATTACCATTCAGAATCAATAGCTTT
TGTTCGTATTGAACATGTAAGTTAACCGTCGCCGTACTTGTTGAGAATTTGTGGAAAACC
GGCAAGGGTCAAAATGGCTACAACTTGTCCACATCTTTTGCCGATATTATCCAACATTCT
TTTCAACAAGTTTGCTTTCCCTATTATGGAGGAAACTGGCGAGTCCGCTTAGCGGAATTG
TGGTTTGCCGACTATCTACCGTGCTAACGAATTGGTTACTGGAATAGATCGGTCTTCATA
AAGTTCGTTTCGGTACCAACCGGTTGCCTTGGCGCTGGCAAAGCGGCAAATTTCCGTCCC
CGCAAGTCCGATTTGCCGGCCGATCTCAACAGCTAATCATAAATAGATTATTAGATCTTT
ATTTTTTGTTATTACTATTACGTCCATAAAAAACTGTGGATAAGTTAATTTTTTATATTT
TTTTCAAGTAGTTGAATTAACAATAAGTCTGTATAGCACAGCCGTTGACGCTTGTCGGAA
CAATGTGGATAACTGTCTAAGCGGGTTTTATCCGCAATTTTTCCACAAGATTTGACGAAT
TTTGCCAACACGCTTATCAACAATGTTTATAAGTCGGATCCGCCAGATTT
>NC_015572.1 Methylomonas methanica
CGCTTCGTGTCCGGTAGGTTGGCCGATATCGTCTTCAAAAATGGATAAGCGATGCCCGTC
GGAAGCCACCAACTTTAGGCGGGAGTTGCTGATGTGCAGCAGTAAACCATTCAGGTAGTA
ACGTACGTCCTGATTGGCCATACAGAATAAGGTTTTATCCAGGCCCTTTTTAAATTTGCC
GGCGTTCAACAAAAATTGATGATCCAATTCCGATTCATTAAATTCGGGGTAGTGCTCGGC
GGGTAAGGTAGTCAAGGAAAACCGGCTGCGCCCGGACACCAGTTTGACTTTATCTTCGTG
CAATTCGAACTTAATTTCCGCGCTTGTGGGCAACAGGCGGCAAATATCCAAAAATTTTCG
AGCCGGTACCGTGATTTCCCCGAATTCGCTGGCCATTTCAAGGTTGAGTTTGCTGACAAT
CTGAATTTCCGTGTCAGAACCGGTCATGGTCAATTGATTTTCTTCCACATGTAACAGCAC
ATTGGACAGAACAGCCATGGTTTGGCGCTTCTCTATGACGCTGACAATTTGTTGCAGCGG
TGCTAATAACTGATCTCTGTTAATAATAAATTTCATATAAATATTTTTTATTTATTGTTA
CTACTACGCAAGCAAAAAACTGTGGAAAACACTGTTTTGTAATTATAAAACATAAACTTA
TTATAAATTTAACTTGTTGCTTTGTGTGAATTCCGTATGTTAGCGAATTGGGGATAACTC
AAACGGGAAAAATTGACCTCAGTTTATCCCCAGCTTACCCGCAACTAATGCGATAGAGTT
CTCAACAGGTTTTTGTAGTCTTCCCCGATTTTTACGTCGTTTTCCTTCAATTCGGCAACC
CGCTTACAGGCATTGATCACCGTGGTGTGATCGCGCCCGCCAAAGGCATCGCCGATTTCG
GGATAACTGTGAGACGTCAACTCGCGGGCTAATGTCATGGCAATTTGTCTTGGCCGGGTT
AACGATTGCTTGCGGCTTTTCGATGACAGGTCGGCAACGCGAATTTTGAAATACTCGGCC
ACAGTTTTCTGGATATTATCGATGCTGACCAGTTTGTCTTGCAGGCTGATCAAATCATGC
AGGGCTTCCTTGGTGAATTCCAGGGTAATTTCTCTGCCGGTAAATTGCGAGTTAGCCACC
ACCCGCCGTAAAGCCCCTTCCAGATCTCTAACGTTGGAAGGAATACGTTTGGCAATGAAA
AATGCGATTTCCTGTTCCAGCGTTACACCGGCCTGAGTCGCTTTTTTAAT
>NC_016112.1 Methylomicrobium alcaliphilum
ATACGCGCTTCATATCCGGCTGGATTTTCTAAGTTGTCTTCAAAAACCGATAAACGATGG
CCATCGGATGCAACGAGTTTAATACGCGAATTGGAAATGTTGAGCAATAAACCGTTGAGA
TAATAGCGTACATCCTGAGACGCCATACAAAAAACGGTTTTTTCGAGCGCTTTTTTAAAA
AGTCCTGCATTGATGGTAAACCGATGATCTAACTCGGTTTCTGAAAATTCCGGATAATTT
TCGGCAGGCAGTGTACTTAAAATAAAGCGGCTACGTCCGGAGAGCACCTTAACTTTATCG
TCGGCGACTTCTAATTTGATATCGGCACCGGTCGGCAACAAGCGACAGATGTCGAGAAAC
TTTCGAGCGGGTAAAGTAATTTCGGCAAAAGTCGTATTTTCTATCGCAATTTCGGTGACG
ATTTGTACTTCAAGATCGGTACCGGTCATTAACAGGCTGTTTTGACGAAAAACCATCAGT
ACATTCGACAAAATCGGCATGGTTTGCCTTTTTTCAATCACACTGACAATTTGCTGCAAT
GGAACCAATAGCTGTTCTCTATTAATAATATATTTCATATAAGATATTTATTTATATTTA
CTATTAGCCTATTAAAAAAGCGTGATAAGTCATTTAATTTCATACTTATCAATAACTTAT
CTTGTTTAGAACCGGAGTTTAAAGCTGTGGATAAGCGCTTGATAAAAAGGGGATAACGAC
TCTCTTCTGCTAAAGACTGTACTTATCCACAAGTTAAACACCGTTAATGCGACAATGTTC
TCAACAGGTTTAAATAATCTTCCTCAAGCTTTACATCCGAGTCGCGTAAGGAGGCAATGC
GTTTACAAGCATTAATTACCGTGGTGTGATCGCGCCCACCGAATGCTTCGCCGATTTCCG
GAAAACTGTGCGAAGTTAATTCACGAGCTAGACACATAGCAATTTGCCGTGGTCGGGTAA
TAGATTGCCGGCGATTTTTCGACGATAAATCCGCAACCCTAATCTTAAAATATTCGGCTA
CGGTTTTTTGGATGTTATCGATATTGACGAGCTTATCTTGTAAGGAAATCAGATCGTGCA
ATGCTTCTTTGGTAAATTCGGTGGTGATTTCGCGTCCGGTAAATTGCGCATTGGCAATGA
CTCGTCGTAATGCGCCTTCGAGATCTCTTACATTCGAAGGAATTCTTTTACCGATGAAAA
ACGCGACTTCCTGAGGTAGATCGACACCCGCCATCATTGCTTTTTTCATT
>NC_002977.6 Methylococcus capsulatus
CCTTGATTTCGATGCGGGTGACCTTGACGCCCCAGGGTGTGGTGGCGTCGTCCACGACGG
TGAGAAGGCGAGCGTTGATCTCGTCCCGCTTCGAGAGCAACTCATCCAGATCCATTGATC
CCATGACGGTGCGGATATTGGTCATGGTCAGTTGCATGATGGCGAACTGGAGGTTGTTGA
CTTCATAAGCGGCCCTTGCGGCGTCCACCACTTGGTAGAACACCACTCCGTTGACCGTGA
CCATGGCATTGTCCTTGGTGATCACTTCCTGTGAGGGGACGTCCAGGACTTGCTCCATCA
TGTTCAGTCGGGCGCCGATCTGATCGATGACCGGACGAATCCAGTTGATGCCGGGACTCA
GCGTCCTCGTGTATTTGCCGAAGCGTTCCACCGTGTATTCGGTTCCCTGGGGTACGAATT
TGACGCTGAGCACCACCAGGATGATGCAAAGGACGAAGAAAAACAGAACGAACAGTGCAA
AGCCGGACATGTGCGTCTCTCATGGAAGTCGGGGAATCGGGCGTGTTTAGGATAGCTTGA
TCGCTCACCGGTCCACATGGTCAGATGCAAAAAGTTCTTCGAAGAAAGAGATCTGATTTA
CGATTGGCCTGGAACGAAACGGTGGGTAACGCATTTTTTTCATATGAATCCAATGGTTGG
GCGGGAGCCGAAAATGTTGGTAAAACGAGGCTGACATGTAGATGGATTGTGGATAACTTG
ATCCCATCCGGGCATCGCGAGCGACCGCACACGTTATGCACAGGGAACGACCCGGTTTTT
CCCCTCTCCCTTCCGCCTCCAGGAGCCGCGCCGATGTTCGAAGTCGCAGAACTCAAGTCC
AGGCTCGACAAAACCTCCTACGCCGCCCAGCTTCCCGATCTCCGGATGCAACTTCTGGAT
TTGCAGCAGATGATCGAACCCGCGAGGATCTCGGTCGTGTTCCTACTGGCGGGTCTGGAT
TGCGCGGGGAAGGGAGACATCATCCACACGCTGAACGAATGGATGGACCCGCGCTACATG
GAGACCCATGCCTTCGGGAGGCCTTCGGAAGACGAACGGGAGCGTCCGAACCACTGGCGT
TACTGGATGGCTCAGCCGCGGCGGGGCCGGATCGGGATTTTCTCGGTCGGATGGTACGGT
CCGCCGCTTGCGGACCGGCTGTATTCGCGTATCGACGAGGCTGCTTTCTTGGCAGAACTG
GCCCACATCAACCGTCTGGAAAAGGCCTGGACCAACGATGGCACCGTGGT
>NZ_CP014476.1 Methylomonas denitrificans
GGCTTCATAACCGGTCGCTTGTCCTATATCATCTTCATAAATCGACAAACGATGACCATC
GGAAGCTACCAGCTTCAGCCTGGAATTACTTACGTTCAGCAACAAGCCGTTCAAGTAATA
GCGCACATCCTGATTGGCCATGCAAAACACGGTTTTATCTAGCGCCTTCTTGAATTTGCC
GGCATTCAGCAAAAAGCTATGCTCAAACTCGGACTCGTTGAACTCCGGATAATGTTCGGC
CGGCAAGGTACTCAAAGAAAATCGGCTACGGCCGGAGACGACCTTGACCTTATCGTCTTG
CAATTCGAAATGAATTTCCGCACCGTTCGGTAATAAGCGGCAAATATCCAGAAATTTTCT
AGCGGGAACCGTGATTTCCCCGGAATGAGATATTGATTCGATATTTAACTTAGCAACAAT
CTGAATTTCCGTATCCGTACCGGTCATCACCAACTGATCGTCGCTGGCCTGCAACAGCAC
ATTGGACAGAATCGGCATGGTCTGCCGTTTCTCGATAACGCTGACGATTTGCTGCAACGG
CGGCAAAATTTGATCTCTGCTAATAATAAATTTCATATAAATATCTTTTATATATTGTTA
CTACTATGTAAACAAAAAGCTGTGGAAAACCGAAATTACCTAATTTAAATCAAAATCTTA
GCATGTATCAAACATTGTTGTCGGATACCGTTTTAGCTTGTATGGGGTTTGTGGATAACC
TAAAGGACAAATTTTCGGCACACTTTATCCACAACTTACACGCAATTAATGCGATAAGGT
TCTCAACAGGTTTTTGTAATCTTCCGCCATCTTCACATCATCGTCTTTCAACTCAGCCAC
GCGCTTACAGGCATTGATGACCGTGGTGTGATCGCGTCCGCCAAAGGCATCGCCTATTTC
CGGATAGCTATGCGATGTCAATTCCCTGGCCAGACACATGGCCACTTGTCGGGGCCGGGT
GATGGATTGTTTGCGGTTTTTTGAGGACAAATCCGCCACCCTGATCTTGAAATACTCGGC
CACGGTCTTCTGGATGTTATCGATGCTGATTAACTTGTCTTGCAAGCTGATCAAATCGTG
CAAAGCTTCCTTGGTAAATTCCAGGGTGATGTCGCGGCCGGTAAATTGTGAATTGGCCAC
CACCCGCCGTAACGCACCTTCAAGATCTCTAACATTGGAAGGTATGCGTTTGGCAATGAA
GAAAGCGATGTCTTGATCCAGATCCACACCGACCTGCATGGCCTTTTTAA
>NZ_CP022129.1 Methylovulum psychrotolerans
GCAATCTTGGCAATAATCTGGATTTCCAAATCAGTGCCCGTCAAAACCAATTGCCCTTCA
TGGACCACCATCAAAACATTTGCTAAGATGGGTAAAGTTTGGCGTTTTTCGATAACGCTA
ACAATTTGCTGCAAAGGTGTTAGCAAAACTTCTCTGTTAATAATGAATTTCATACTCTTT
TTATCTTATTCGTATTAGCGGGACAAAAAACTGTGGATAACTTTTTATTTTATTTTAATT
CAATAGCTTGTAATTTTTCAAACGCTTGTATAAGGGCTTATTGGGATTATGTGTAACGAT
TATCCCCACAAAAGCTGGAGATTTATACACATTTATTGCAAAAAAACCCTTGCTTATCCC
CAAAGTTATCCACAGGCCGGATTTTTACTGTTCATGCTTTGTAGCTGGAATTGGGCGGAT
TATGTCCGTCCATTTTTCAGGAACCCATTTTTTAAAATTTTTATCGCGAAGTGTACAACA
CTTTTCAAACCGTTTTTTCATCCCCCCGTATTATTAAATTAATGGGTTACCTAAAATTAA
ACTTTTCGGCACAATGGGGATTAATTAAATATAAATAAATAAAGATTTTAAAAGCTATTA
TTATTAGTAAAGGCAAAAACTGTGGATAAGTTTCTATTTAATTAATAATAACATAATCTT
ATATATACATTTTGCCTGTGAATATCCTGTGGATATCCTGTGGATAAAATGTGGATAACT
TTAACAAATGCGCGTCGGTACAATTATCCACATTTTATCCACAGAGTTATCCACAGATAA
AGCGCACTTTATGCACACAGTTATCCACAGCTAGTGGGATAGTGAGCGCAATAAGTTTGC
GTAATCCTCCGCCATCTTACTGTCGGCCTCTTTTAGCTCACGGATACGCTTACAGGCATT
AATCACTGTTGTATGATCACGACCGCCAAACGCATTGCCTATTTCTGGAAAGCTGTGCGA
AGTCAGTTCCCGCGCCAAACACATGGCGACTTGGCGGGGGCGGGTAATGATCTGCTTGCG
GTTTTTCGAGGCTAAATCAGCGACGCGGATTTTGTAATAGTCCGCTACAGTGCGTTGGAT
ATTGTCGATATTGACCAGCTTATCCTGCAAAGAAATCAAATCATGCAGGGCTTCTTTGGT
AAACTCGGTCGTGATTTCCCGACCCGTAAATTGGGCGTTGGCAATCACCCGCCGCAAAGC
CCCTTCCAAGTCCCGGACATTGGAGGGAATGCGTCTGGCGATAAAAAATG
>NC_007969.1 Psychrobacter cryohalolentis
TAAAGTATAGAGACAAAAAAAGCGCCGATGTGGGCGCTTTTAATATATGGCTAAGTGTCA
GTTGTGATTATTGACGATCGCAATCTATAAATAATAGAAACACAACAAGCACTATGAGCC
ATGCTTATCGCAATCTACTGATTATACAGTAAGGCGATGACGTCCTTTAGCGCGGCGACG
AGCTAAGACCTGACGGCCTTTTTTAGTTGCCATACGAGCACGGAAACCGTGAGTACGTTT
ACGCTTGATCACGCTTGGTTGGAATGTACGTTTCATAACTCACCTATCAAAATAATGGAC
TAAATTCGTAATAACGGAGGATTATATCATTGCATAGGATGTGGGTCAATAAACTATTCA
CTACGTTTTAAAGCAGCGTTATATTGCTCTTCGATTTTTTACTTTTTGTAGAAAGCTGAT
GGATTTTAAAAACTCATCTAAGAAGTTAGTCATCCTTTGCGTACTTGATGAATTTACTAC
TGTAAATCTTATTATCTAGTTTGAAAACAATTTGTATTATTGGCGATGATTTTTAAAGTT
ATCCACAATTTTGGTTGATTCTTATAATAATTAATTGATTAATATATATAGATATTGTTG
TTATTGGGGTACTGTTTTTCTGTGGCTAAGTGTTGATTTTCCTTTATAATCAAAAATTTA
AGCTATGGGTAACCCTGTGTATAACCTGTGGGTGAAATATGGATAACTTAATATGATTAC
TTATACACAAAAATATCCACAGGCTTATCCCCAGAAAACAAGGTTTTATCCACAGGTTAT
TTGTGGTAGATTACTCCCCTATAAGATATAAGGTGTTAGTGTACTTTGTAATAGGTTGTT
TAACGTAAACCTCAACGCCTTTTTAAACCTAATTCGATCCATTCTTACAATAAAAAATGC
TAATACTTTGAACTATAGGGCTACTGATATTCATGATAGATACAGCAAATATTTGGGATA
AATGCCTAAACGACTTACGTTATCATGTCAAAGATAACGTGTTTACCATGTGGTTAAGAC
CATTGTCAGCTCATCAAGAAAACAACACTTTAATCATTCTTGCACCTAATGATTACTTTG
TAACTTACATCAAAAAGAACCACTTAGAGGATATTCAGCAGCTGGTTGCTAAGCATAGTC
AGGGAAGTATTGAAGAAGTTATTGTACGTGTTGATAATGCTGGTCGCGATATCGATGATA
GTAGCTCGCTGCAATCGGGATCATTATTCTCAGAAGATAACCTCTCCCCT
>NC_007204.1 Psychrobacter arcticus
CAAAATATAGAGACAAAAAAAGCGCCTATGTGGGCGCTTTTAATATATGGCTAAGTGTCA
GTTGTGATGATTGACTATCGCAATCTATAAATAATAGAAACACAACAAGCACTATGAGCC
ATGCTTATCGCAATCTACTGATTATACAGTAAGGCGATGACGTCCTTTAGCGCGGCGACG
AGCTAAGACCTGACGGCCTTTTTTAGTTGCCATACGAGCACGGAAACCGTGAGTACGTTT
ACGCTTGATCACGCTTGGTTGGAATGTACGTTTCATAACTCACCTATCAAAATAATGGAC
TAAATTCGTAATAACGGAGGATTATATCATCGCATAGGATGTGGGTCAATAAACTATTCA
CTATGTTTTAGAGCAGCGTGTTATCGCTTTTCGATTTTTTACTGTTTGTAGAGAGCTTAA
GGATTTTACAGAGGATATTTAACTTCTTAAATATCCTCTGTAAAATTGATCAATCCTTTA
CTGTAAATCTTATTACCTAGTCTAAAAATAACCCATATTATTGGCGATAATTTTCAAGTT
ATCCACAATTTTTGGCGAATCTTATAATAATTAATTGATTAATATATATAGATATTGTTG
TTATTGGGGGACTGTTTTTCTGTGGTTAAGTGTTAATTTACCTTTATAATCAAAACTATA
GACTATGGGTAACCCTGTGTATAACCTGTTGGTGGAATATGGATAACTCACAATCCTTAT
TTATCCACAAAACTATCCACAGCCTTATCCCCAAAAAACAAGGTGTTATCCACAGGGGTT
TGTGTTAGATTAGCCACCAACTGGATGTATGATTTCAAGTGCTCTGACTATAGAGACTCT
TAGCTAAGAAAAAAGTTACTCTATGAGTAAGGATTCACTGATTTTCACAATAAAAAAATT
GTTTTTTTGACAAAATATTTTGGACTATAGGGTTAGTAATTTTCATGATAGACACAGCAA
ATATTTGGGATAAATGCTTAAACGACTTACGGTATCATGTTAAAGATAACGTGTTTACCA
TGTGGTTAAGGCCGCTATCCGCTCATCAAGAAAATAATAGTTTGATTATTCTTGCACCTA
ATGATTACTTTGTAACTTATATTAAAAAGAATCACTTAGAGGATATTCAGCAGCTGGTTA
CTAAGCATAGTCAAGGAAGTATTGAGGAAGTTATTGTACGTGTTGATAATGCTGGTCGTG
ATACCGATGATGGTAGTTCGCTACAATCAGGATCTTTATTTGCAGAAGAT
>NC_009524.1 Psychrobacter sp.
ATCAAATACAACTTATTTAAGCTTAAATAATCTTAAATTTTGCAGAGCTTAGTGACCAAA
ACTCACCAAAGCAAATAACAATAAATACTAATAAAAATTTGTAATAAAAGTCATCTATGA
AATCCTGGAAATAGTGTAGCTTATCTTAAATATTGACAGTGGCGGTTTTTTACCCAGTCC
AGCCATTTGGTACTGCAAAATTAAAAGCTCATTGTTTGACACTCATGCTCACTTCAACTT
TCTCCCCGCAACACCTAATATGCGTTTTATCACTACTGTAAAAATCAGATCCTGTGCTGT
GTTTAGATCACTGGTGCTTAAGATATCTTTGGGTATACGAGTTATCTTTTGCTCAAATTA
ATTGGCGGTTTGCTAAAGGTGTTTGATAGCGCTCTGTAAAACCTAGTCACTTGCTTTGAT
TGGTTTAATGACTGTGACTGAACCAATCAGCTTACTGCTAAATTTTTTGTATTTACTCTG
ATTATCCTCAAAGAGCTTTGTTTTAATACATGTTTTATACAGCTGCTGCGCCTAGTATCA
AAAACTTATCCACAGCACACGGTGCCCCCTATAACTATATATATAATAGTTCTTTTGTTA
TTATTAGCACCCTTGTTTTCTGTGAATAACCACTATAATTCGTTATAAATCATATATTTA
ACCTGTGGTTATTGCTGTTGATAACCTGTTATTAAAACCTGTATAACTTAGCTATTTTAG
TTATCCACAGATTTAACCACAAAGTTATCCACAACATAATTTTGATGATATTTATGATTT
AGTGTGGTAAAGTACCCCCACGAAATAAGACAGACAGGTTAATTGTTACTGTCTATTTTG
CTTTTTTTGTCCGTTTTATTAGGGTTAATGGGTCATGTCAGATAGTTTGTCGTTGTGGGA
TAGATGTCTTAATGACTTAAGATATCAGCTCAAAGAAAATGAGTTTACGATGTGGCTGCG
TCCACTTTCAGCTCATATCATTGGGGATAAGCTAGAGTTGCTTGCTCCAAACCAGTATTT
TGTCTCCCACGTACAGCAGCATCATTTTGCCGCAATTGAAGTATTGGCTAAGCAGCATAG
CAATGGCGAAATACGTCAAGTTGTGATTCAAGTGGAAAGTAGCGTGCACTCTGGTGGGCA
GACGAAAGCGGGCCACACTACCCTAGCCAGTGCGCAAAATGGCCCTGTGGTGATGAGTGC
TCAACAAAATCTGCAAACTCAAAATGAAGAGGATGCCGATGCCGCCCAAA
>NZ_CP014945.1 Psychrobacter alimentarius
GCGAGTGGCAAGTTTACGAATAATAGCAAAAGATAGAGACAAAAAAAGCGCCTGTGTGGG
CGCTTTTAATATATGGCTACGTATCAGTGTTCAGTGTGGTAATTGACTATCACTATCGAT
AGATGACAAGAACACGATAAGCGTTACAGGCCATACGTATCGTAATTTACTGATTATACA
GTAAGACGATGACGTCCTTTAGCGCGGCGACGAGCTAAGACCTGACGGCCTTTTTTAGTT
GCCATACGAGCACGGAAACCGTGAGTACGTTTACGCTTGATCACGCTTGGTTGGAATGTA
CGTTTCATAACTCACCTATCAAAATAATGGACTAAATTCGTAATAACGGAGGATTATATC
ATTCCATAAGGTATTGGTCAATAAAGTAATTTCACTTAGATATTCATCTGACTTTTTGTG
TTGGATGAGATTTATCGTTTGATGATTACTGATTACTGATTACTGATTACTGATTACTGA
TTAAGTATCCAATTATTTACTCATAGACAACGCTTGTTATTTTATTCAATTTTAGAAGTT
ATCCACAGTTTACCTCGAACTCTATAATAATAATTTAATTAATATATATAAGTATTGTTG
TTATTGGGAGCCATTTTTTCTGTGGTTAACTCTTATTTTTCTTTATTTATCAAAATACTA
GGCTATGGGTAAGCCTGTGGATAAGCTGTGGGTTAAATATGGATAACTTAGTATCTGTAC
TTATCCCCAAAACTATCCACAAGCTTATCCACAAAAAACAAGGTGTTATCCACAGGCTGA
TTATGGTAGATTAGCGTCCTATTGGATAAACGATTTTATATAGTTTATCAAGTGAACTTT
TTGAGTGATTACTTATGGGTAGCGTTCGGGGTTAAGTGATAGCTTAGACCGTTAAAATGC
ATCTATTATTTAAATTATAGGGTTAATACTTTTCATGATAGACACAGCAAATATCTGGGA
CAAATGTCTAAACGACTTACGGTATAACGTGAAAGACAATGTATTCACGATGTGGTTGAG
ACCATTATCAGCACATCAAGAAGCGCAAACGTTGATCATACTTGCTCCTAATGATTATTT
TGTCACTTACATCAAAAAAAACCATTTACAAGATATTCAGCAGCTGGTTGCTAAGCACAG
TCAAGGAAGTATCGAGGAAGTCGTTGTACGTGTTGATAACGCCGACCGTGATAGAGAAGA
CAGTAGTCAATCGCAGTCAGGGTCTTTGTTTGCTGAAGATAACCCCTCCC
>NZ_CP012678.1 Psychrobacter urativorans
ATAAGCTCAACAAAATATAGAGACAAAAAAAGCGCCGATGTGGGCGCTTTTGATATATGG
CGGTGTCATAGTTATTGCTAACACTCTATAAATAGATAAAATCTCATTTAAGTTATGATA
GACGTATAACAAGCACTTTAAACCATGGAGATCGCGTGTTATTACCGATTTATTAAACTA
TACGGTAAGACGATGACGACCTTTTGCACGGCGACGTGCTAGTACTTGACGGCCTTTTTT
AGTTGCCATACGAGCACGGAAACCGTGAGTACGCTTGCGTTTAATCACGCTTGGTTGGAA
TGTACGTTTCATAACTCACCTATCAAATAATGGACTAAATTTGTAATAACGCAGGATTAT
ATCACTACCACTAATTTGGGTCAATAAACTAATTTATCTCAATATATTTAATCAACAGTT
ACGTATCTTTTTTAGTAAGAATTTATATTAGTTTATAAGTAAGCCTATCGGCAATAATTT
TTATTATAAAGTATTCATTATCCAGTAGAGCCATTGAATATTACCCTTTTTTATGAAGTT
ATCCACAGACAATTTGAATTTCAATAATAATAATAATTTATATATATATAGATATTGTTG
TTGTTAGGGAGTGTTTTTTCTGTGGTTAAGTAGGTATTTGTTATTAAAATCAATAATTTA
TGATATGGGTAAACCTGTGGATAAACTGTGGGTCAAATAGGGATAACTTCTGATTGGAAA
TCATCCGTAAAAATACCCACAAGGTTATCCACAGAAAATAGGATGTTATCCACAGGGTAT
TTGTGTTAGATTAGCGCCTGGTTTGAAAACTATTTTAGATCGCTGATTTTTTTAGGTGTA
GACGTTGTTATGGTCTGTTACACCCTATAAATATGAGTGTCACGATAAATTAATTATTAT
TGGCTAAGAGGTTCGCATTTTTCATGATAGACACCGCAACGCTTTGGAGTAAATGCTTAG
AAGACCTACGTTATAGCGTTAAAGATAATGTTTTTACTATGTGGTTAAGACCGCTCTCAG
CACATCAAGAGATGCAGACGCTTATTGTTCGCGCACCAAATGATTATTTTGTGGCGTATA
TCAAAAAAAATCATTTACATGATATCGAACAGTTGGTCGCTAAGCATAGTAAAGGCAGTA
TCGAAGAAGTTGTAGTACGTGTCGATAATACTAACCATAGTGCGCTCACAAGCCATGAAG
GGTTAGAGGATAATTCTTACGTATCTGATGCTCTGTTCGATACAAATAGC
>NZ_CP011374.1 Moraxella bovoculi
CGCTGATCTTTAGTAAAATGAAAATTTTGGCTGTTCATGAAGGACTATATCGCTTAAAAT
AAGCAGTATATATCAAAAAGGGCAAATAAAAAAGCACCAACAATGTGGTGCTTTTTGATA
TGTGTCGTTTATACGGTCAAACGATGACGACCTTTGGCACGACGACGCGCCAAAACTTGA
CGGCCTTTTTTGGTAGCCATACGAGCACGGAAACCGTGAGTACGCTTGCGTTTTAGAACG
CTAGGTTGAAAAGTACGTTTCATAATATACCTTAAGGTTGGTTGGCATCACTAAGCTCTG
CAGAAGCCTGACAGTGACGACTTTTGTACCGCAGCTGACTGCTGTGGTGGATTTAGTAAA
TGAAAATTCACCAATATGAGGTGAAAAACGAACCAATTCTAGCAAAAGCAAAACTGATTG
TCAAGATATTTACCATGATTTTCATAAAGACTTGTTCTATGGCAGATAATAGAAGTTTAT
TTGAATCTAATCTTTTGATAGAATAGTTAACCGTAAAAGGTTTGATTTTAGTAGAGCTTT
AAAAGTTATCCACAGATTTAATCGGAGTCAATTATTATATTATAAATATAAACATAGTAG
ATATAATTCGATAAAATTTCTGTGGAAAACTCATAAAAAAATATAAAAATCATAAACTTA
AATTGTGGAAAAATATGTTAATTAAATGTTTAAAGCCTGTGAATAAGTTTAATTTTTAAG
TTATCCACAGGATTTTCCATAAAGTTATCCACAGAAAAATTTGCTTTGAAATTTTAAATT
TTTGTGCTAATATTCCCACACATTTGAAAAGATGGAAGGATTTTCCATTTGTTCAATTAA
AATTAAAAAAATAATTAATTTAACTACATAAAATTTTACTTAAATGATAGTTTAATATTA
TTTAAGTAAGCCATTAGAGGTTGATCCAGCATGTCACTGTTTGATGAAGATGAGTTGGTG
CCCATGAGCGCGCCAAGCCCTTCTGCTGATTTTTGGCAAGAATGTTTAAAAGAGCTGTCT
TTTGAAGTTTCAGAGGCGGACTTTTTGCGTTGGTTGTCACCTATACAAGCGAGTGTTGAT
GGCGATGTGCTGGTGCTCTCTGCGATTAACCAATACTTTATCACGCACATTAAGGACAAC
TACATTGATAAGATTGAGCTGTTGGTAAAAAAACATGCGCCAGCAGGGATTGAAGGCGTG
CGTCTTGAGACGCCCAAGGTGATCGATGTTAAGCCAAAAAGTGAAAAAAC
>NZ_CP011158.1 Moraxella ovis
GCTGATCTTTAGTAAAATGAAAATTTTGGCTGTTCATGAAGGATTATATCGCTTAAAATA
AGCAGTATATATGAAAAAGGGCAAATAAAAAAGCACCAACAATGTGGTGCTTTTTGATAT
GTGTCGTTTATACGGTCAAACGATGACGACCTTTAGCACGACGACGCGCCAAAACTTGAC
GGCCTTTTTTGGTAGCCATACGAGCACGGAAACCGTGAGTACGCTTGCGTTTTAGAACGC
TAGGTTGAAAAGTACGTTTCATAATATACCTTAAGGTTGGTTGGCATCACTAAGCTCTGC
AGAAGCCTGACAGTGACAACTTTTGTACCGCAGCTGACTGCTGTGGTGGGTTTAATAAAT
GAAAATTCACCAATATGAGGTGAAAAAACGGACCAATTCTAGCAAAAGCAAAATTGATTG
TCAAGATATTTACCATGATTTTCATAAAGACTTGTTTTATGGCAGATAATAGAAGTTTAT
TTGAATCCAATCTTTTGATGGAATAGTTAACCGTGAAAGGTTTGATTTTAGTAGGGTTTT
AAAAGTTATCCACAGATTTAATCGGGGTCAATTATTATATTATAAACATAAATATAGTAG
ATATAATGAAATAATATTTCTGTGGAAAAATCATAAAAAAATATAAAAATCATAAACTTA
AATTGTGGAAAAATATGTTAATTAAATGTTTAAATTCTGTGAATAAGTTTAATTTTTAAG
TTATCCACAGGATTTTCCATAAAGTTATCCACAGAAAAATTTGCTTTGAAATTTTAAATT
TTTGTGCTAATATTCCCACACTTTTGAACAAATGGAAGGATTTTCCATTTGTTCAATTAA
AATTAAAAAAATAATTAATTTAACTACATAAAATTTTACTTAAATAATAGTTTAATATTA
TTTAAGTAATCTATTAGAGGTTGATCCAGCATGTCACTGTTTGATGAAGATGAGTTGGTG
CCCATGAGTGCGCCAAGCCCTTCTGCTGATTTTTGGCAAGAATGTTTAAAAGAACTGTCT
TTTGAAGTTTCAGAGGCGGACTTTTTGCGTTGGTTGTCACCTCTAGAAGCGAGTGTTGAT
GGCGATGTGCTGGTACTCTCTGCGATTAACCAATACTTTATTACGCACATTAAGGACAAC
TACATCGATAAGATTGAGCTGTTGGTAAAAAAACATGCGCCAGCAGGGATTGAAGGCGTG
CGTCTTGAGACGCCCAAGGTGGTCGATGTTAAGCCAAAAAGTGAAAAAAC
>NZ_CP014234.1 Moraxella osloensis
TAGATAGGGTAAAATAGGCTGAAATAATAGAGTAGGGGAGTATGCTAATCATAGTTACGA
ACCGACTTCTAGCGTAACGATTAGTACAACAATAAAAAAAGCGATATAAGAAGTATATCG
CTTTTTACTATAACCTGTTTTAATATCAACATTATTATTAAATCAAGATTATTAAATCAA
GTTAACAAAATAGACATTACACCGTTAAACGATGACGGCCTTTAGCACGACGACGAGCTA
AAACTTGACGGCCATTTTTGGTAGCCATACGAGCACGGAAACCGTGAGTACGTTTGCGTT
TGATTACGCTTGGTTGGAAAGTGCGTTTCATGCGATTCACCTTGGCTAAATTTACGTGAC
ATTTAACCGATAGCGGTTAAAATACAAAATTTCAAAACAGTTAATCTCGTATTATCCTTA
ATTTTAACCAATAGGTCAAGGATAACTAAGCTTACCGATTAATTTCTTTCTTAAAATTAT
TACTACAGTCAATTATTTTGCTTCTCTAAAATAACATTTTTGTATGACAAATACAAGGTG
ACAAAAAGTTATCCACAAAAATTTTTTTTATTATTATATATTAAATAAGTATTATTATTA
TTATTAAGCACATCGATTTCAGTGGATATCTAATAAAATAAAAACAAAAACAATTATTTA
TGATGTTGATAAACCTGTATATAAATAGTTGATAGTTTGTTGGTAACTCCCAATTTTAAC
TTATCAACAATTATATCCACATTGTTATCCACAATAATTTATTTGTAAAATCGCTGTTGT
ATGATACATTACACCAACTTTGAAGATGCTTGAATTAGGAAAGTGAAGTTATGGCTGATG
CATTATGGCTTAAGTGCGTTGACGAATTAAAATATCAAGTACCTGATAATATTTTTACCA
TGTGGATTCGCCCATTATCCGCCTCAATGCATGACAACACGATGGTCGTCAATGTACCTA
ACCAGTACTTCGCCAGCTATGTTGAAAAAAATCATTTAAATCAAATTCAAACGATTTTAC
ACCAGCTTGAACCAACCCTACCGATTCATGTGCAGATTCAAATTGATAAAGGTAACGCAA
TCACTGATGCTGTTGGTACACAAGAGTTTGGTGAGCAAAAAGTGACGCTAGTAAAAAATG
AGCAGCAACGCTCCTTTCAGTATATCGATCCGCATTTTACGTTTGACCAATTTGTAACCG
CAAAATCCAATCAAATCGCTTACAGTATTTGCCGAGAGACTGCCAACAAT
>NC_014147.1 Moraxella catarrhalis
GATGTGTCAATCAGAACAGATGTCATAATGGCAGGTTTTGTACAAAGAGGTATGATTTTA
ACATAATTAGGTCACAGCATCATAATTTATGGCATAAAAAAGCACCGTGTGATCGGTGCT
TTTAATTTGACCAGATATTACACAGTCAAACGATGACGACCTTTAGCACGGCGACGTGCC
AAAACTTGACGGCCTTTTTTGGTTGCCATGCGAGCACGGAAACCATGAGTGCGTTTACGC
TTTAAAACGCTTGGTTGAAATGTACGCTTCATAAATCACCTTTAAAGATGTCAGCACCTA
ACGGTACCAAAAGTTGTCAAAAGTGAAACTGATGAACAACTCAAATTACAGTTAACTAGT
TAATGTTTCTCACTTTAGACAAGTGAAAATCTTGATAATACTATCAAATATTTTTTGATT
TGTCAATTAATTACCAAGTTAAATTTAAATTTTTGTCATAAACGCTCATTTTTTATTTTA
TAAAAATAAAGTTTTTTGGCTAATAAGTGATGACATTTGGCTGGTTTTTAAGGCCATTGT
TAAAAGTTATCCACAGAATTTAAGCCGCCTTATTATTTAATCTTAAACTTAAATATAATA
ATAATAAAGCAAAAAAATCTTGTGGATAACCGTAATATTATTATATTTTTCATAAAGTTA
TCTTGTGGAAATCAATGTTTATAAAATGTGCATAAATTGTGGAAAACTTAGAATTTTGAG
TTATCCACAATATTATTCATCAAGTTATCCACAAAATAAAGCTTGTAATTTAATAAAATT
ATGGTACTATTTCACCCCACCGATTGAGCATGATTTAGTCATGCATAGTATAAAATCACT
TTGAACCGTTTTTTAATTGGGATAAGTCATGAGCCTGTTTGAAGATTTGCCCGTGCAAGA
TAGCATCTCACCCAATCATCTTGGTGAGCGTGTGTGGCAATTGTGCCTACCTGATTTACA
ATTTGCTATGGCGGATAAAGACTATCGCCAATGGATCGCACCCCTTAAAGCTGAAGTGAA
CGATACCGAGCTTTTGTTACTTGCACCTAATATGATGTGGGTTAGGCATGTTAAAGACAA
TTATCTAAGCCAAATCACCGATCTTGCCTATCAGCATGGTAAAGGAGTGATCAAGTCGGT
TCGTATTGAGATGGTGGCGAGTACCATCCCAAATGACCCTGCGACCAAAAAAGCCAAAAC
TAATAAAAAGACCAGCAAAAAAACGGGTGTCGTTGAAGGGTTGCCCATTG
>NZ_CP009257.1 Acinetobacter baumannii
CTTTAAAAAGCGCACCATCAAATACACTTTTATAATCTGCAGCACAGCGTATACGAAGAT
CTGTGCTAAAACTGTAAAGTGCCATCACACCCAAGTCTGGTCAGCGTAACAGTATTAAAC
AGTTAAGCTATGACGACCTTTTGCACGACGACGAGCTAATACTTGACGACCAGCTTTAGT
TGCCATACGAGCACGGAAACCATGAACGCGTTTACGCTTTAATTCAGATGGTTGGAAAGT
ACGTTTCATATCGAAACTCCCAAAAATGATCTTTCTATAAAGGTCCGCGATTTTATTGTG
CAATGTTTACGCTGTCAATGAAAAACCGTGAAAGTTTTGTATTTAAGTCAAATTTTTAAT
TTTTTATCTTCTCTTTATATTTAGCCTATTTTTCTTATTTAAAAGTTATACACAAAGTAA
TTGTTTATTTTTATTAAGACTTTTAAGATATACACTTCTTATTTACATACTTATCAACAA
ACCTTGATGTGAAGTTGGTTTTGATTTGGTATATTTGAATTTAAATTCATATTTTTTAGT
TATCCACAATTTGAATCAGTCCTATTAAATAAATTCAAATTTTAAAATTTAAATTTATTC
TTATTAGTGTGGACTTTTCTTGTGGATTTCACAGTTTTAAATTTAAAAAACATATATTTG
AACTGTTGATAACTCTGTTTTTATTGTCTTTATGGATTGTGGGTAAGTTTATGTGATAAT
TTATCCACAGGATGTGCAAAAAGTTATTCACAATTGATTTTGAATTTAAATTTATTCACA
AGAGATTTCTTTTTAGGCAAAATCAAACGAAATCGTCATGACAGATGTGGATAACTTGGG
TAGAATGGCGACCCCTTCTCATCAGGAAGGGTTAATCTTTAAATGATTTGAATTTAAAAC
GCAGACATAGGGGATACACATGCTTTGGACAGACTGCTTAACTCGCTTGCGACAAGAGCT
CTCTGATAACGTCTTTGCGATGTGGATTCGCCCTTTAGTAGCTGAAGAAGTAGAGGGGAT
ACTACGTCTCTATGCTCCTAATCCTTATTGGACGCGTTATATTCAAGAGAATCATTTAGA
GTTAATTTCTATATTGGCTGAACAATTGTCAGAAGGGCGGGTGCGTCAGGTTGAAATCTT
GGTAGATTCTCGTCCTGGTAGTATTTTGTCCTCTAGTGAACAGCCTGCAACAACTACAGC
AGCTTTACAAACTGCCCCTATACCTCAACCTGCTAAGGTTAAAAGAGAAC
>NZ_CP010368.1 Acinetobacter nosocomialis
TTTAAAAAGCGCACCATCAAATACACTTTTATAATCTGCAGCACAGCGTACACGACGATC
TGTGCTAAAACTGTAAAGTGCCATCACACCCAAGTCTGGTCAGCGTAACAGTAATTAAAC
AGTTAAGCTATGACGACCTTTTGCACGACGACGAGCTAATACTTGACGACCAGCTTTAGT
TGCCATACGAGCACGGAAACCATGAACGCGTTTACGCTTTAATTCAGATGGTTGGAAAGT
ACGTTTCATATCGAAACTCCCAAAAATGATCTTTCTATAAAGGTCCGCGATTTTATTGTG
CAATGTTTACTCTGTCAATGATAAACAGAGAAAGTTTTGTATTTAAGTCAAATTTTTAGT
TCTTCATCCTCTCTTTATATTAAGTCAATTTTTACCATTTAAAAGTTATGCACAAAGTAA
TTGTTTATTTTTATTATGACTTTTAAGATATACACTTCTTATTTACATACTTATCAACAA
ACCTAGATGTGAAATGAGTTTGGATTTGGTATATTTGAATTTAAATTCATATTTCTTAGT
TATCCACAATTGGGAGTGGCCCTATTAAATAAATTCAAATTTTAAAATTTAAATTTATTC
TTATTAGTGTGGACTTTTTCTGTGGATTTGATGGTTTTAAATTTAAAAAACATATATTTG
AACTGTTGATAACTCTGTTTTTATTATCTTTATGGATTGCGGATAAGTTTATGTGATAAT
TTATCCACAGGATGTGCAAAAAGTTATACACAATTGGTTTTGAATTTAAATTTATTCACA
AGAGATTTCTTTTTAGTCAAAATCAACCGAATTCGTCATGACAGATGTGGATAACTTGGG
TAGAATGGCGACCCCTTCTCATCAGGAAGGGTTAATCTTTAAATGATTTGAATTTAAAAC
GCAGACATAGGGGATACACATGCTTTGGACAGACTGCTTAACTCGCTTGCGACAAGAGCT
CTCTGATAACGTCTTTGCGATGTGGATTCGCCCTTTAGTAGCTGAAGAAGTAGAGGGTAT
CCTACGTCTATATGCCCCTAATCCTTATTGGACACGTTATATTCAAGAGAATCATTTAGA
GTTAATATCTATATTGGCGGAACAATTGTCTGAGGGACGTGTACGTCAGGTTGAAATCTT
GGTCGATTCGCGTCCTGGTAGTATTTTGTCTTCTAATGAACAACCAGCAACAACTACAGC
TGCTTTACAAAGTGCACCGGTTTCACAACCTACTAAGGTTAAAAGAGAAC
>NZ_CP020000.1 Acinetobacter calcoaceticus
CACCATCGAATACACTTTTATAATCTGCAGCACAGCGTATTCGCACATCTGTGCTAAAAT
TGTAAAGTGTCATCACACCCAAGTCTGGTCAGCGTAACAGTAATTAAACAGTTAAGCTAT
GACGACCTTTTGCACGACGACGAGCTAATACTTGACGACCAGCTTTAGTTGCCATACGAG
CGCGGAAGCCATGAACGCGTTTACGCTTTAATTCAGATGGCTGGAAAGTACGTTTCATAT
CGAAACTCCCAAAAATGATCTTTCTATAAAGGTCCGCGATTTTATTGTGCAATGTTTACG
CTGTCAATGAAAAACCAAGAAAGTTTTGTATTTAACCCAAATTTTTAATCTCTCTACTTC
TTTTTTATGATTTTCATAATTCAGTGCAATATATAGTTTTTAAAGTTATGCACAAAGTAA
TTGTCTATTTTTATTAGAGCTTTTATTATATACACACCTTATATACATACTTATCAACAA
AACAAGATATCATCTTGGCTTTGATTTGCTGCATTTGAATTTAAATTCATATTTTGTAGT
TATCCACAAAAGATCACACCCCTATTAAATAAATTCAAATTTTAAAATTTATATTTATTC
TTATTAGGAGCTACTTTTTCTGTGGATTTCACACTTTTAAATTTAAAAAACATATATTTG
GGTTGTTGATAACTCTGTTTCTATTATATTTATGGATTGTGGATAAGTTAATGTGATAAT
TTATCCACAGGTTGTGCAAAAAGTTATACACAAGTGGTTTTGAATTTAAATTTATTCACA
AGAGATTTCTTTTTAGGCAAAATCAGTCGAATTCGTCATGACAGATGTGGATAACTTGGT
TAGAATGGCGACCCCTTCTTATCAGGAAGGGTTAATCTTTAGATTATTTGAATTTAAAAA
TGCAGAAATAGGGGATACACATGCTTTGGACAGACTGCTTAACTCGCTTGCGACAAGAGC
TCTCTGATAACGTCTTTGCGATGTGGATTCGCCCATTAGTTGCTGAAGAAGTAGAAGGAA
TACTACGTCTCTATGCTCCTAACCCTTATTGGACGCGTTACATTCAAGAGAACCATTTAG
AATTAATTTCTATATTGGCTGAGCAGTTGTCAGAAGGGCGTGTCCGTCAGGTTGAGATTT
TAGTTGATTCTCGTCCTGGGAGTATTTTGTCATCTGCTGAACAACCAGCAACCACTACTG
CTGCTTTGCAATCTGCGCCACCACAAAGTATTAAAGTAAAAAAAGAGCCC
>NZ_CP010350.1 Acinetobacter johnsonii
ATCGAAGACACTCTTATAATCGGCAGCACAGCGAATACGAACCTCTGTGCTGAAGCCATA
AAGTGTAGTCATAACACCCAAAATCGTTTAAGCGTTAACTATTGATTAAACAGTTAAGCT
GTGACGACCTTTTGCACGACGACGAGCTAATACTTGGCGACCAGCTTTAGTAGCCATACG
AGCACGGAAACCATGAACGCGCTTACGCTTTAATTCAGATGGTTGGAATGTACGTTTCAT
ATCGAAACTCCAAAAATGATCATTCAATGAAGGTTCGCGAGTTTAGTGTTCATTGCTTGA
GCTGTCAATGGAAAACCGATTTTCTTGTGAAATTAAGCCTTTTTATTTGTAACAGCAGTT
TGAGCTTGCTCTTTTCTCGAAAACATTTAAACAACTGCACTTTTTCCTTATACACAACCT
AGATTATTGTTTATTAAAGTGATATAAGTTACCAACAAGATTACCCACACAATTATCCAC
AAGCCTTTAAATTCACTTGCTGTGCATGTTTTTAAATTTAAATTCATTTTGGATCTCCAG
TTATCCCCAGAAAACAGGTCTCTTATAAATAAATTCAAATTTATAAATTTAAATTTATTA
CTATTAGGGTGGTCTTTTTCTGTGGAAATGACACTTTTTTAATTATAAAACAATAAAATA
TGGTGTGGATAAGATTGTTTTTATGAAATTAATAGTTTGTGGATAACTTTGTGCTATATT
CTATCCACAGTTTGCGGATAAACTTATCCACACCAGTATTTGAATTTAAATTTATTTTCA
TAAGCAGGCTTTTTGAGCAATATCTGCAGAATTTTCCATGACAGATGTGGATAACTTGGT
TAGAATGGCGACCCGCTTCGGTGGGTACATAGTGTTTTTATTAATTATCGATGGAATGAA
TAGGGGTTTCACATGCTTTGGACGGACTGCTTAACTCGCTTGCGACAAGAGCTCTCTGGG
AATGTCTTTACAATGTGGATACGCCCTTTAGTTGCAGAAGAGTTAAATGACACACTACGT
CTTTATGCTCCGAATCCCTATTGGACACGTTACATTCAAGAACATCACCTAGAGCTGATT
ACAATTTTAGTGGAGCAGCTCTCTGAAGGGCGTGTACGTAAAGTTGAAATTTTAGTCGAC
TCACGCCCAGGTGCAATTTTATCTGCGAGTGAGCAACCTGCAACGACGACTGCGGCTTTA
GAGTCTGCTCCAGCACCTGTTGTACGTCCGAAAAAAGAAAAAGAAGAGGG
>NZ_CP019041.1 Acinetobacter junii
ACTTTAAAAAGCGCACCATCAAATACACTTTTATAATCTGCAGCACAACGAATACGAGAT
TCAGTGCCAAAACTGTAAAGTGCCATCACCCAAGTCTGGTCGGCTTAACAGTAATTAAAC
AGTTAAGCTGTGACGACCTTTCGCACGACGACGAGCTAAAACCTGACGACCAGCTTTAGT
TGCCATACGAGCACGGAAACCATGAACGCGTTTACGCTTTAATTCAGATGGTTGGAAAGT
ACGTTTCATATCGAAACTCCCAAAAATGATCTTTCTATAAAGGTCCGCGATTTTATTGCG
CAATCTTTATTCTGTCAATCAAAATGCAAAAACTTTACATATTGTTTGCTTTGTTTTGCA
GCAAGTTGATTGTTCTCAACTAAATATATGAAATTAAGAAAAATAATTATTCACAAGCTA
TCTATTTAAATTTTATATGAAATACCTTATATTCACACCATACCAACAAGGTTATCAACA
ATTCATTTTTGATTTTAAATTTAGTTCCGGTATTTTGAATTTAAATTTAAAAAATTTTAG
TTATCCACATTTGGAATCTCACTTATAAGTAAATTCAAATTTTAAAATTTAAATTTATTA
CTATTAGGGTTGATGTTTTTTGTGGAAATCATACTATTTTCATTTTTAATCATTAGATTA
CGGTGTGGATAAGTGTGTTTTTAATGGTTTTATGCTTTGTGGATAACTTTGGTGTTAAAA
ATATCCACAGCTTGTGCTAAAAGTTATTCACAAGTGCTTTTAAATTTAAATTTATAAACA
AACGCTTTCTTTTTCGGCAAAAGTCCCATAAATTTGCCTGACAGATGTGGATAACTTGGT
TAGAATGGCGACCCCTTCGAAAGGTGGGGTGTAGGCTTTTTTACTTTTAAATTTAAAAAA
AAGGATATATAGGGGATGCACATGCTCTGGACAGACTGCTTAACTCGCTTGCGACAAGAG
CTATCTGATAACGTCTTTGCGATGTGGATTCGCCCGTTAGTTGCAGAAGAAGTGGATGGT
GTGATGCGTTTATATGCACCCAACCCTTATTGGACTCGTTATATTCAAGATAATCATCTC
GAGTTGATTTCTATATTGGCTGAACAACTGTCTGAAGGGCGAGTGCGTCAAGTAGAGATA
TTGGTAGATTCAAGACCTGGAACGATTTTATCTTCGAGTGAACAGCCTGCAACAACGACA
GCTGCTTTGAGCACAGCAGTGCCTTCCCCAATGAAAGTAAAAAAAGAAGC
>NC_016603.1 Acinetobacter pittii
CGCACCATCAAATACACTTTTATAATCTGCAGCACAGCGTATTCGCACGTCTGTGCTAAA
ACTGTAAAGTGTCATCACACCCAAGTCTGGTCAGCGTAACAGTATTAAACAGTTAAGCTA
TGACGACCTTTTGCACGACGACGAGCTAATACTTGACGACCAGCTTTAGTTGCCATACGA
GCACGGAAACCATGAACGCGTTTACGCTTTAATTCAGATGGTTGGAAAGTACGTTTCATA
TTGAAACTCCCAAAAATGATCTTTCTATAAAGGTCCGCGATTTTATTGTGCAATGTTTAC
GCTGTCAATGAAAAACCAAGAAAGTTTTGTATTTAACCCAAATTTTTAATCTCTTCTCTT
CTTTTTATCACGATCATAATTCAGTGCAATATATAGCTTTAAAAGTTATACACAAAGTAA
TTGTCTATTTTTATTAGAACTTTTAATATATACACACCTTATATACATATTTATCAACAA
AACAAGATACCATCTTGGTTTGGATTTGCTGTATTTGAATTTAAATTCATATTTTGCAGT
TATCCACAAAAGATCACCACCCTATTAAATAAATTCAAATTTAGAAATTTAAATTTATTC
TTATTAGGGATAACTTTTTCTGTGGATTTCGCACTTTTAAATTTAAAAAACATACATTTG
AGTTGTTGATAACTCTGTTTTTACTATATTTATGGATTGTGGATAAGTTTATGTGTTAAT
TTATCCACAGGTTGTGCAAAAAGTTATACACAAGCCATTTTGAATTTAAATTTATTCACA
AGAGATTTCTTTTTAGACAAAATCAACTGAAATCGTCATGACAGATGTGGATAACTTGGT
TAGAATGGCGACCCCTTCTCATCAGGAAGGATTAATCTTTAGATTATTTGAATTTAAAAA
CGCAGAAATAGGGGATACACATGCTTTGGACAGACTGCTTAACTCGCTTGCGACAAGAGC
TCTCTGATAACGTCTTTGCGATGTGGATTCGCCCATTAGTTGCTGAAGAAGTAGAAGGGA
CACTGCGTCTTTATGCACCTAATCCTTATTGGACGCGTTACATTCAAGAGAACCATCTAG
AATTAATTTCTATATTGGCCGAACAGTTATCAGAAGGGCGTGTACGTCAAGTTGAGATTT
TAGTTGATTCTCGTCCTGGTAGTATTTTGTCATCAGGTGAGCAGCCAGCAACTACAACTG
CTGCTTTGCAAACTGCGCCCCAACAAAGTATTAAAGTAAAAAAAGAACCA
>NZ_CP018871.1 Acinetobacter haemolyticus
GCACTTTAAAAAGCGCACCATCAAATACACTTTTGTAATCTGCAGCACAACGAATACGAA
ATTCAGTGCCAAAACTGTAAAGTGTCATCACCCAAATCTGGTCAGCTTAACAGTATTAAA
CAGTTAAGCTATGACGACCTTTCGCACGACGACGAGCTAAAACCTGACGACCAGCTTTAG
TTGCCATACGAGCACGGAAACCATGAACGCGTTTACGCTTTAATTCAGATGGTTGGAAAG
TACGTTTCATATCGAAACTCCCAAAATGATCTTTCTATAAAGGTCCGCGATTTTATTGTG
CAATGTTTACGCTGTCAATCAAAAATCAAAAACTTTACATTTTATCTTGTACTTTTTCTT
TCATATTTTGATCGTGCACTTTCTTCTCTATTCTTGAAAACAAAAAACATACACAAGCTA
TCTATTTAAATTATATCAACAATAAGATATATTCACAGCCTATCCATAGACTTACCCACA
ATAAAGCAAATGTTTTAAATTTATTCTTTGGATTTTGAATTTAAATTTCGATATGCTCAG
TTATCCACACTTCGGGTTCGATTTATAAATAAATTCAAATTTTAAAATTTAAATTTATTA
CTATTAGGGTGGATATTTTCTGTGGAGAACCACATATTTTTATCATTAAACATAGGGTTA
CCTTGTGGGTAACTCTGTTTTTATTGATTTTATAGATTGTGGATAACTTGGTGGTTAAAA
CTATCCACAGGATGTGCTAAAAGTTATCCACAAGTGCTTTGAATTTAAATTTAATTCACG
AATGCTTTCTTTTTCATCGAAAGTATCTGAAATTTTCCTGACAGATGTGGATAACTTGGT
TAGAATGGCGACCCCTTCGGAATGCAAGGGTGGTGGTTTTTTGTTTTTTAAATTTAAAAA
TGGATAAATAGGGGATGCACATGCTCTGGACAGACTGCTTAACTCGCTTGCGACAAGAGC
TATCTGATAACGTCTTTGCGATGTGGATTCGTCCTTTGGTTGCGGAAGAAGTTGATGATG
TGATGCGGTTATACGCACCTAACCCCTATTGGACGCGTTATATCCAAGATAATCATCTTG
AGTTGATTTCTATTTTGGCTGAGCAATTGTCGGAAGGTCGAGTACGCCAAGTCGAGATTT
TGGTTGATTCGCGTCCTGGTACTATTTTAGCGAGTAGTGAACAACCTGCGACCACAACTG
CTGCATTGAATACAAGTACTCCAATTCCGACAAAAATAAAGAAAGAGGCT
>NC_014259.1 Acinetobacter oleivorans
CGCACCATCGAATACACTTTTATAATCTGCAGCACAGCGTATTCGCACATCTGTGCTAAA
ATTGTAAAGTGTCATCACACCCAAGTCTGGTCAGCGTAACAGTATTAAACAGTTAAGCTA
TGACGACCTTTTGCACGACGACGAGCTAATACTTGACGACCAGCTTTAGTTGCCATACGA
GCACGGAAACCATGAACGCGTTTACGCTTTAATTCAGATGGCTGGAAAGTACGTTTCATA
TCGAAACTCCCAAAAATGATCTTTCTATAAAGGTCCGCGATTTTATTGTGCAATGTTTAC
GCTGTCAATGAAAAACCAAGAAAGTTTTGTATTTAACCCAAATTTTTAATCTCTCTACTT
CTTTTTATGATTGTCATAATTCAGTGCAATATATAGTTTTTAAAGTTATACACAAAGTAA
TTGTCTATTTTTATTAGAACTTTTATTATATACACACCTTATATACATATTTATCAACAA
AACAAGATATCATCTTGGCTTTGATTTGCTGCATTTGAATTTAAATTCATATTTTGTAGT
TATCCACAAAAGATCACATCCCTATTAAATAAATTCAAATTTTAAAATTTATATTTATTC
TTATTAGGAGTGGTTTTTTCTGTGGATTTCGCACTTTTAAATTTAAAAAACATATGTTTG
GGTTGTTGATAACTCTGTTTTTATTATATTTATGGATTGTGGATAAGTTTGTGTGATAAT
TTATCCACAGGTTGTGCAAAAAGTTATACACAAGTGGTTTTGAATTTAAATTTATTCACA
AGAGTTTTCTTTTTAGACAAAATCACTCGAATTCGTCATGACAGATGTGGATAACTTGGT
TAGAATGGCGACCCCTTCTCATATGGAAGGGTGAATCTTTAGATTGTTTGAATTTAAAAA
CGCAAAAATAGGGGATACACATGCTTTGGACAGACTGCTTAACTCGCTTGCGACAAGAGC
TCTCTGATAACGTCTTTGCGATGTGGATTCGCCCATTAGTTGCTGAAGAAGTAGAAGGGA
TACTACGTCTCTATGCTCCTAACCCTTATTGGACGCGTTACATTCAAGAGAATCATTTAG
AATTAATTTCTATATTGGCTGAGCAGTTGTCAGAAGGGCGTGTCCGTCAGGTTGAGATTT
TAGTTGATTCTCGTCCTGGGAGTATTTTGTCATCGAGCGAACAACCAGCAACCACTACAG
CTGCTTTGCAAACTGCGCCACCACAAAGTATTAAAGTAAAAAAAGAGCCT
>NZ_CP012608.1 Acinetobacter sp.
CTTTAAAAAGCGCACCATCAAACACACTTTTATAATCGGCAGCACAACGTATACGTACGT
TTGTGCTGAAGCCATAAAGTGTCATAACACCCAAAATCGTAATAGCTTAACTAATTAAAC
AGTTAAGCTATGACGACCTTTTGCACGGCGGCGAGCTAATACTTGGCGACCAGCTTTAGT
AGCCATACGAGCACGGAAACCATGAACGCGCTTGCGCTTTAATTCAGATGGTTGAAATGT
ACGTTTCATATTGAAACTCCAAAAATGATCTTATATGAAGGTTCGCGATTTTAGTGGTCA
AACGATAAGCTGTCAATGAAAAACAAGTATTCTTTCAAAATAAGCAATTTTTAAATACTT
TTATTCAAACGGTTGTTTTTATTTTTCTGACAATATTATTAATTTTATACACAATACAAA
TAATTGATTAATATAATATCGTGAGTTATAAACAGAATTATTCACAATATTATCCACAGT
ATTTAAATTTTAATTACCCCTACTTTAGTTTTTGAATTTAAATTTAAACCATTTTAAAGT
TATCCGCATTTGAAGACTTACTTAATAAATAAATTCAAATTTATAAATTTAAGTTTATTA
CTATTAGGGAGCTATTTTTCTGTGTAAAAGTGGTTTTTTAAAATATAAAACATATATTTA
GGTTGTGAATATCCATGTTTCTATGGAGTGGTTAATTTGTGGATAACTTTATGGTATATT
TTATCCACACCTTGCGGATAACCTTATCCACACCTGTTTTGAATTTAAATTTAAATGGGT
GGTTTTAATTTTTAACTGACATTTTCTTATTTTTGCCATGACAGATGTGGATAACTTCGA
TAGAATGGCGACCCGCTTAGTCGGGCTTGGTAATTTTTTATTATGTACAATGGACTGAAT
AGGGGTTTCACATGCTTTGGACAGACTGTTTAACTCGTTTGCGACAAGAGCTTTCGGGGA
ATGTCTTTACCATGTGGATTCGTCCGTTGGTGGCTGAAGAATTAAATGACACCTTACGCT
TGTATGCTCCAAATCCGTATTGGACACGCTATATTCAAGAGCATCATCTGGAATTGATTA
CTATTTTGGCTGAACAAATGTCTGAAGGGCGGGTACGTAAAGTTGAAATTTTGGTGGATT
CTCGACCAGGTGCAATTTTATCTGCCCATGAACAACCTGCAACGACCACTGCTGCGTTGC
AATCCAATCCTGCCCCAGTCATCAAACCAAAAAAAGAAAAAGATGAAACT
>NZ_CM001772.1 Acinetobacter venetianus
CACTTTAAAAAGCGCACCATCAAATACGCTTTTATAATCTGCAGCACAACGAATACGAGA
TTCAGTGCCAAAACTGTAAAGTGTCATCACCCAAGTCTGGTCTACTTAACAGTAATTAAA
CAGTTAAGCTATGACGACCTTTCGCACGACGACGAGCTAAAACTTGACGACCAGCTTTAG
TTGCCATACGAGCACGGAAACCATGAACGCGTTTACGCTTTAATTCAGATGGTTGGAAAG
TACGTTTCATATCGAAACTCCCAAAATGATCTTTCTATAAAGGTCCGCGATTTTATTGTG
CAATGTTTACGCTGTCAATGAAAAATCAAAAACTTTACATTTTGTTTGTGCTGTTTTGAA
CCAACTACAACTCTCTCATTTTCTATAATTTAAGTAGCAACAAAAAATATACACAAGCTA
TCTATTTAAATTATATCGCAATTCATTTATATTCACAGCTTACAAACATTGTTATCAACA
ACATACTTCTCAGTTTAAATTTATTCCTTGGATTTTGAATTTAAATTTCGATATGCTCAG
TTATCCACAATTCGAATCATCGTTATAAGTAAATTCAAATTTTAAAATTTAAATTTATTC
TTATTAGTGTGGATTTATTCTGTGGAAAGCTCACTTTTTTTAAAAATAAACATGTGTTTA
GCTTGTGGATAATGGTGTTTTTATTGACTTTATGGATTGTGGATAACTTGGCGTGTAAAA
CTATCCACAGCTTCTGCGAAAAGTTATACACATGTGCTTTTAAATTTAAATTTATTAACG
AATGTTTTATTTTTCAGCGAAAGTTCTATAAATTCGCCTGACAGATGTGGATAACTTGGT
TAGAATGGCGACCCCTTTGAAAGATGAGGGTGCGTGGTTTTTATTTTTTGAATTTAAAAA
ATGGATAGATAGGGGATGCACATGCTTTGGACAGACTGCTTAACTCGCTTGCGACAAGAG
CTCTCTGATAACGTCTTTGCAATGTGGATTCGTCCTTTGGTTGCTGAAGAGGTTGATGGT
GTGATGCGTTTATATGCACCTAACCCTTATTGGACCCGCTATATTCAAGACAATCATTTA
GAGTTAATTTCTATTCTTGCTGAACAACTTTCTGAAGGTCGTGTTCGTCAAGTCGAAATT
TTGGTGGATTCTCGCCCAGGAACGATTTTGTCGTCTAATGAGCAACCTGCGACTACAACT
GCCGCTCTAAGTTCAACACCGCCACCATCAATACAAACTAAAGCCAAAAA
>NZ_CP015615.1 Acinetobacter schindleri
TTAAAAGCGCACCATCAAAGACACCTTTATAATCGGCAGCACAGCGTAATCGTAACTCTG
TGCCAAAACCATAAAGTGTTGTCATATCACCCAAAGTCGGCGAAGCCTAACTGATTAAAC
AGTTAAGCTGTGACGACCTTTTGCACGACGGCGAGCTAGAACTTGACGACCAGCTTTAGT
AGCCATACGAGCACGGAAACCATGAACGCGTTTACGCTTTAATTCAGATGGTTGGAATGT
ACGTTTCATGTCGAAACTCCAAAAATGATCTTTCTATGAAGGTCCGCGATTTTAGTGCTC
ATTGCTTGAGCTGTCAATGCAAAAGCATATTTCTTTTCAAATTAGTCTAGGAATTGGCTT
GCCTGATACTTTTCAAATTGTGTAGTCAAAGAGTGAATAAAATAGTTAACCACAATATAA
ATAATTGTTTTAATATTATATTTTAGTTATTAACATCTATATCAACAGATTTATCCACAA
TACTATACACAATTCAAATTTAGATTCTCATTTTGAATTTAAATTTAAACCATGTGTTGG
TTATCCACAGAAAGTCTGGATCTTATAAATAAATTCAAATTTATAAATTTAAATTTATTA
CTATTAGGGACCTGTTTTTCTGTGGAAAATGCATTTTTAATTTTAATAAACATAATCTTA
TATTGTGGATAAAACTGTTTCTATAATTTTTATACTTTGTGGATAACTTTATGTTATATT
TTATCCACAGCTTGCGGATAAACTTATCCACACCAGGTTTTAAATTTAAATTTATGCATG
AAAAGCGCTTTTTTGAACGATTTATGCTGAATATTTCATGACAGATGTGGATAACTTGGT
TAGAATGGCGACCCGCTTTCAGGTGCGGCAATGGCTTTTGAATAAACAATGGAATGAATA
GGGGATTCACATGCTTTGGACAGACTGCTTAAATCGCTTGCGACAAGAGCTCTCTGGAAA
TGTCTTTACAATGTGGATACGCCCACTGGTTGCAGAGGAACTGGACGATACTCTTCGTCT
TTATGCACCGAACCCTTACTGGACGCGCTACATTCAAGAACATCATCTGGAGCTGATCTC
GATTCTGGCGGAACAGTTATCTGAAGGCCGGATCCGTAAAGTCGAAATTCTGGTGGATTC
CCGTCCTGGTGCGATTTTATCTGCCAGTGAACAGCCAGCAACCACCACGGCTGCTTTAGA
AACACAGCCAGTGAGTACGCCTGCGCCTCGCCCACGTAAAGAAAAAGAAG
>NZ_CP016896.1 Acinetobacter soli
TGCACTTTAAAAAGCGCACCATTAAACACACCTTGGTAATCTGCAGCACAGCGTAATCTT
ACCTCTGTGCTGAAGCTATAAAGTGTCATCACCCGATCGTATCAGCTAACTGTGATTAAA
CAGTTAAGCTGTGACGACCTTTTGCACGACGGCGAGCCAATACTTGACGACCAGCTTTTG
TAGCCATGCGAGCACGGAAACCATGAACGCGTTTACGTTTTAATTCCGAAGGTTGGAAAG
TACGTTTCATGTCGAAACTCCCATATTGATCTTTCTGTAAAGGTTCGCGATTGTATTGTG
CAATCTTTACACTGTCAATGAAAAACAGGAATCTTTACATTTAAATGTCTGTCAAGAGCT
CAGATCGTATCTGGCAAAACCAGTACTTGAAAGATCACACAAAAGTTATACACAAACTAA
TACTTTAGATTTATGGCATTTTTTTGTATATTTGGCACTTATTCTCAGCTTTATCAACAG
CTTTAACTTGATCGATAGCGTCATCCTCTTGATTTGAATTTAAATTCATATCTCGCTAAA
TTATCCACAAGACATGAACGCTTATTAAATAAATTCAAATTTTAAAATTTAAATTTATTC
TTATTAGGGATAACTTTTTCTGTGGAATAGCCTATTTTAAATTTAAAAACCAATAAGATG
GGTTGTGGATAAGCTTGTTTTAATCACATTTACAGATTGTGGATAACTTATCCCTAAAAA
CTATCCACAGGATGTGGAAAACCTTATCCACAAGTCAATTGAATTTAAATTTATAGCGTA
AGCGTTTTCTTTTTAGACAAAATCAAGATAATCCTTCATGACAGATGTGGATAACTTGGT
TAGAATGGCCACCCCTTTTCAAGAAGGGTGGGTGGATGTTGTGGTTTTTGAATTTAAATT
AAGGGGATTCACATGCTTTGGACGGACTGCTTAACTCGCTTGCGACAAGAGCTCTCTGAT
AATGTCTTTGCGATGTGGATTCGTCCTTTGGTAGCCGAAGAGATGGAGGATCGTCTACGT
CTATACGCGCCAAATCCTTACTGGACGCGTTATATACAAGAACATCACCTTGAATTAATT
TCTATTTTGGCCGAACAGTTGTCTGAAGGCCGAATCCGTCAGGTCGAGATTTTGGTCGAC
TCACGTCCGGGCGCAATTTTATCCCCAGCTGAACAACCCGCAACCACGACGGCAGCGTTA
TCCACAGCACCCGTAATCAATAAAGTCAAAAAAGACAGCACCGATACCGC
>NZ_CP012808.1 Acinetobacter equi
ATGCACTTTAAAAAGCGCACCATCGAACACGCCCTTATAATCAGCAGCACAGCGTAATCT
TACATCTGTGCCGAAACTATAAAGTGATGTCATAACACCCAAAATCTTCAAGCGTTAACA
GCTTAAACTGTTAAGCTATGACGACCTTTTGCACGACGACGAGCTAATACTTGACGACCA
GCTTTAGTAGCCATACGAGCACGGAAACCATGAACACGCTTACGCTTTAATTCAGATGGT
TGGAATGTACGTTTCATATCGAAACTCCAAAAATGATCTTTCTATAAAGGTCCGCGATTT
TAGTGTTCATTGCTTGAGCTGTCAATCAAAAACCACGAATATTAAAAAATAAAGACAAAT
TTTATATAATCAAAAATAAAGGTACTAGAAAAAGATAAAAAAACTCATTTATAGTTATTA
ACAATTTAAATTATTGTATTTAATAAATATTTACAACTTATTAACAAACTTACAAACAGT
GGTTAAATTGTATTTAATTTTAAATTTATATTTTTTGAATTTAAATTCATTTCTTTTAGT
TACCCACAGAAAACTGAATCTCTTATAAATAAATTTAAATTTTAAAATTTAATATTATTA
CTATTAGGGTGCCGTTTTTCTATGGATAACGCATTTTTATCATTAATAAACAATGTTTTT
AATTGTGGATAATTATGTTCTTATTTTTTGTGTGGTTTGTGGATAAGTTTGTGCTATATT
TTATCCACAGGATGTTTGAAATGTTATCCACAGGTGGTTTTGAATTTAAATTTAATCTCT
TATGGCTTGTTTTTAATCAAATGTGTTTAAATTAGTCATGACAGATGTGGATAACTTAGC
TAGAATGGCGACCCGCTTCTGCGGTCATATCTTTTTTTATTTTTAAGTGAATAGGGAGCT
CCACATGCTTTGGACAGACTGCTTAACTCGTTTAAGACAAGAGTTATCTGGCAATGTCTT
TACAATGTGGATTCGTCCATTAGTTGCAGAAGAGGTTGATGGTTGCTTGAGGCTTTATGC
ACCTAATCCTTATTGGACACGTTATATCCAAGAACATCATTTAGATTTAATTACGATTTT
AGCTGAACAGCTCTCTGAAGGACGTGTTCGTAAAGTTGAGATTTTAGTAGATTCTCGTCC
TGGGGCGATTTTGTCAGCAAGTGAGCAACCAGCAACAACAACTTCAGCTTTAGAATCCGC
TCCCGTTGCGCCTACACCAAAAATTAAAAAAGAAGAGACTACACCGAAAA
>NZ_CP020015.1 Acinetobacter lactucae
CGCACCATCAAATACACTTTTATAATCTGCAGCACAGCGTATTCGCACGTCTGTGCTAAA
ACTGTAAAGTGTCATCACACCCAAGTCTGGTCAGCGTAACAGTATTAAACAGTTAAGCTA
TGACGACCTTTTGCACGACGACGAGCTAATACTTGACGACCAGCTTTAGTTGCCATACGA
GCACGGAAACCATGAACGCGTTTACGCTTTAATTCAGATGGTTGGAAAGTACGTTTCATA
TTGAAACTCCCAAAAATGATCTTTCTATAAAGGTCCGCGATTTTATTGTGCAATGTTTAC
GCTGTCAATGAAAAACCAAGAAAGTTTTGTATTTAACCCAAATTTTTAATCTCTTTACTT
CTTTTTATCCTTGCCATAATTCAGTGCAATATATAGCTTTAAAAGTTATACACAAAGTAA
TTGTCTATTTTTATTAGAACTTTTAATATATACACACCTTATATACATATTTATCAACAA
AACCAGATATCATTTTGCTTTTGATTTGCTTCATTTGAATTTAAATTCATATTTTGCAGT
TATCCACAAAAGATCACCCTCCTATTAAATAAATTCAAATTTAGAAATTTAAATTTATTC
TTATTAGGGATAACTTTTTCTGTGGATTTCGCACTTTTAAATTTAAAAAACAAATATTTG
AGTTGTTGATAACTCTGTTTTTACTATATTTATGGATTGTGGATAAGTTTATGTGTTAAT
TTATCCACAGGTTGTGCAAAAAGTTATACACAAGCTGTTTTGAATTTAAATTTATTCACA
AGAGATTTCTTTTTAGGCAAAATCAAACGAAATCGTCATGACAGATGTGGATAACTTGGT
TAGAATGGCGACCCCTTCTCATCAGGAAGGGTTAATCTTTAGATTATTTGAATTTAAAAA
CGCAGAAATAGGGGATACACATGCTTTGGACAGACTGCTTAACTCGCTTGCGACAAGAGC
TATCTGATAACGTCTTTGCGATGTGGATTCGCCCATTAGTTGCTGAAGAAGTAGAAGGAA
TACTGCGTCTTTATGCACCTAACCCTTATTGGACGCGTTACATTCAAGAGAACCATTTAG
AATTAATTTCTATATTGGCCGAACAGTTATCAGAAGGGCGTGTGCGTCAGATTGAGATTT
TAGTTGATTCTCGTCCTGGCAGTATTTTGTCATCGAGTGAACAGCCAGCAACTACAACAG
CTGCTTTACACAGTGCACCTCAACAAACTATTAAAGTAAAAAAAGAACCA
>NZ_CP016895.1 Acinetobacter sp.
TCAGCAGCACAACGTAATCGAAGCGCCGTGCTGAAATGATAAAGTGTCATACCTCTTTCA
ATCGTACAGATAACTATTAATTAAACAGTTAAGCTGTGACGACCTTTTGCACGGCGACGA
GCTAATACTTGACGACCAGCTTTAGTTGCCATACGAGCACGAAAACCATGAACACGCTTA
CGCTTTAATTCGGATGGTTGAAATGTACGTTTCATATCGAAACTCCAAAATGATCTTATC
TATAAAGGTTCGCGATTGTATTGCGCATTGTTTGAACTGTCAATGTAATTCATAGTTTTT
AACCCTTTTTGACTTAACTTTATACAACATTGCCATAATTTGCTGAGCGTTGAAGTCTGC
ATGATTTTTTGTCTGTTTTTCACACGATTTATAATTAATATAAAATATTCACATTGTAAG
TATTAGATTTTTAAAGTAAATTACAGATATAAACAGCGTTAACAACAAGTTTATCCACAT
ATAATAAAACGTCGAGATTTTAAATTTGAATTTATTTTACTGGAAATGAATTTAAAATGG
TTATCCACAATTTTGAAGCCCTCTATAATTAAATTCAAATTTATAAATTTAAATTTATTA
TTATTAGGGGAGGGTTTTTCTGTGGAAATGATGTTTTTATTTAAAAATAACAATAGTTTG
GGTTGTTGATATCTATGTTTGAATTAAAAGACTGGATTGTGGATAAGTTTATGCTATATT
TTATCCACAGCTTTTGCTTAGAGCTATCCATAATGGCTTTAAATTTAAAAATATGGTGCG
AGGGGTTGTTTTTTTACACAAATTCGCCCGAATTAGTCATGACAGATGTGGATAACTTGG
GTAGAATGGCGAGCCCTCTTGGGGGATGGCTTTGAAATTGAATGGTATAAATAATGGGGT
CTCACATGCTTTGGACAGAATGCTTAACTCGCTTGCGACAAGAGCTGTCTGATAATGTCT
ACGCAATGTGGATTCGTCCTTTAGTTGCTGAAGAAAGTGATGGTGTTTTAAAACTTTATG
CACCTAATCCATATTGGACGCGCTATATACAAGAGCATCATCTTGAGTTGATCTCTATTT
TGGCAGAGCAACTGTCTGAAGGTCGGGTTCGTAAAGTCGAGATTTTAGTTGATTCTCGCC
CCGGCGGAATTCTTTCTGCGGCGGAACAACCTGCTACAACGACGGCAGCATTATCAACTG
CACCTGTTACGACAGCGAAAGCAAAAAAAGAAAAAGAGCTTGAGTCTGTG
>NC_017731.1 Providencia stuartii
CACAACTGCTTTGGCTTTAAATTTCAGCCCCATACGGGTTACCGCACCAGTAACCGTGTT
ATTTTCCACAATTAAGTCTTCCACGGGTTGTTGGAAGATCATGAGATTTGGTTGATTTTC
TAAAGCTGTTCTTACCGCTTGGCGATAAAGGACGCGGTCTGCTTGTGCTCGAGTTGCACG
AACAGCTGGCCCTTTACTGGCATTGAGGGTTCTAAATTGAATACCCGCTTTGTCTGTCGC
GATAGCCATTAGGCCACCAAGGGCATCAATTTCTTTTACCAGATGCCCCTTACCGATCCC
ACCGATGGCTGGGTTGCAAGACATCTGGCCCAATGTATCAATATTGTGAGTCAGTAATAG
GGTTTGACGCCCCATACGTGCAGCTGCCATTGCTGCTTCAGTACCGGCATGACCACCACC
AATTACGATGACGTCAAATTGCTCTGGATAAAACATGTGTGAACCTTAACGTTAGAAAAA
TGCTGAGTGTTGCATTCGAGGAGAGAATTCTACTCAAGTTTTAAGGATAGACCAAGCTAA
GTTGATCCGAGCCTTATTATATAAAGATCTTTTTATTTAAAGATCTCTTTATTAGATCTT
TTATTAGGATCATCGATATCTGTGGATAACTGACTTTTCACTTTAAAGATCATAAAAGTG
TAAAGGATCATATACTGTGAATGATCCGTGATCCTTTTGCGTATAAGCTGGGATCTAAAA
GGGGGGTTATGCACAGGCACCCGACCCTTTAAAACTTATACTATGGATAACTACGGGTTA
ATACCGCGATCTTACCAGAGTTATCCACATCTGATCGTTGTTATTTTGAACAAACTAGAG
TTCGTTTGCCCAAATTTTAACCCATTCCCCTGCCGGATCTTCCGGTATTTCGTGTTGCTG
TACATCGATTTCTAGTGGCTCACCGATCCTTTTCGCCCCATGATCGACTAATAGGCGACT
TAATTTATGGATCGCACCACAGAAAGTGTCATATTCAGAACTACCGATACCTACACTACC
AAACAGCACCTGACTAAGATCAGGGGATTGGCTTTCAATTTGTTCAGCTAGAGGTTGAAT
ATTTTCAGGAAGATCGCCTGCCCCATGAGTGGAACTCACCACCAGCCATAAACCTTCACG
TGGAAGTGAGTCAAGATCAGGCCCATGCTGCACTTCTGTTTCATAACCAAGTTCTTCTAA
GATCTCAGCCATATGTTCTGCAACATACTCAGCACTGCCCATTGTGCTGC
>NC_005126.1 Photorhabdus luminescens
CAACAGCTTTAGCTCTGAACTTAAGGCCCATGCGTGTTACTGCGCCAGTAACGGTGTCAT
TTTCAACAATGAGATCTTCTACAGGTTGTTGGAAGATCATTAGATTAGGTTGGTTTTCCA
ATGCCATGCGTACAGCTTGACGATAGAGAACCCTATCTGCTTGGGCACGTGTTGCACGAA
CTGCGGGCCCTTTGCTGGCATTTAAAGTTCTAAATTGGATACCAGCTTGATCAGTCGCTT
TAGCCATTAAGCCACCAAGCGCATCAATTTCTTTAACCAGATGCCCTTTACCGATTCCAC
CAATGGCTGGGTTACATGACATTTGGCCCAAAGTGTCAATATTGTGGGTCAGCAATAGGG
TTTGACGACCCATACGAGCGGCTGCCATAGCCGCTTCGGTACCGGCGTGACCACCACCGA
TAATGATGACGTCAAATTGTTCTGGATAAAACATGGTGATGAACCTTTAGTTATAAAAAT
GCTCAGTGTTGCATTAAGGGAGGAGAATTCTACTCAAGTTTCGGTGATAGACCAAGTGGG
TGAGATCACCGGTAATTAAAAGAAGATCTTTTTTATTTAAAGATCTGTTTATTAGATCTT
TTATTAGGATCATGATCTTTTGTGGATAAGTTATTTTTCCTTAGAAAGATCATAAAGCTG
TAAAGGATCATTTGTTGTGAATGATCCGTGATCCCACAAGGTATAAACTGGGATCTAAAT
CGGTAGTTATTCACAAGGTGATCATTGTCATATAGTTATACTATGGATAACTACGGGTTA
ACCCCGGCTTTTTAGATGAGTTATCCACAATCGTTTGCTGTTTTTTTGTTCTTATTAGAG
TGTGTTTGCCCAATATTTAACCCATTCTCCTGCTGGATCTTCAGGGATCTCATGTTGTTG
AATATCAATTTCCAGACGATCGCCGAGACGTTTAGCACCATTTTCTATCAATAGTTGGTC
AAATGATCTTATTGCACCGCAAAAAGTATCGTATTCGGAACTACCAAGGCCAACAGCACC
AAACGTTACCTTGCTGAGATCGGGTTTTTGGTCAGAAATTTCTGCGGCCAATGGTTGTAT
ATTTTCTGGCAATTCTCCTGCTCCATGTGTGGATGTGACGACTAGCCAGATTCCTTCCTG
AGGAAGTTCATCTAAGGAGGGGCCATGTAGCATTTCAGTGGAAAAACCAGCATCTTCCAG
AATTTCAGCCATATGTTCAGCTACATATTCGGCACTGCCCATTGTGCTGC
>NC_010554.1 Proteus mirabilis
ACTACCGCTTTAGCACGGAATTTTAATCCCATACGAGTGACTGCACCCGTTACTTGGTCA
TTTTCAACAATGAGATCTTCAACGGGTTGTTGGAAGATCATTAAATTAGGCTGATTTTCA
AGGGTTGTGCGAATAGCTTGGCGATAAAGTACGCGATCGGCTTGTGCTCTTGTTGCTCTT
ACTGCTGGCCCTTTACTTGCATTAAGGGTTCTAAATTGAATACCAGCATGGTCGATGGCT
GTGGCCATTAATCCACCCATGGCATCGATCTCTTTTACCAGATGCCCTTTACCAATCCCA
CCAATAGCTGGGTTACAAGACATTTGGCCCAAAGTATCAATATTGTGGGTCAGTAATAGG
GTTTGACGCCCCATACGAGCTGCAGCCATAGCGGCTTCTGTACCGGCGTGACCACCACCG
ATGACAATGACGTCAAAATGTTCTGGATAAAACATGTGTGAACCTTAAATGTTACGAAAT
GCTGAATGTGTTGCATTGGGAAAACGAATTCTACTCAACTTTTTGACAGATACAAGTGAG
CATGATCCGCAGGTAATTATTTAAAGATCTTTTTATTTAAAGATCTCTTTATTAGATCTT
TTATTAAGGAAGCGATCCTCTGTGGATAAGTGGATTTTCTATTTAAAGATCATAAAAGTG
TAAAGGATCATATACTGTGAATGATCCGTGATCTAGATGCTGATAAGCTGGGATCAAAAC
AGCGAGTTATACACAGGTCATTTCTGGATATAGGCTTATACAATGGATAACTACGGGTTA
ACCCCTGCTTTTAAGCATAGTTATCCACATCTGATTGCTGTTTTTTTGTTCGATTTAAAG
TAAATTTTTCCAAGTTGTAAGCCATTCCTCTGCTGGATCTTCCGGAATGTCGTGTTCTTG
TATATCTATTTCTAGGCGATCACCTAATCGAACAGCCCCTTTTTCTATTAGTTTTTGATC
TAATGTTCTGATCGCACCACAGAAAGTGTCATATTCACTACTTCCTATACCTACAGCACC
GAAAGAAACTTTACTTAGATCAATGCCGTCTGCTGAGATTTCGTCAGCAAATGGCTGGAG
GTTATCTGGGATCTCACCTGCACCGTGTGTGGAAGTGATCACCAACCAGATCCCTTCTTG
CGGAAGATCATTAAGAGAAGGCCCATGGTGTAGATCTGTCTCAAATCCCTCTTTAGATAA
GATCTCTTCGAGGTGTTCGGCGACATATTCAGCACTACCCATGGTGCTGC
>NC_013892.1 Xenorhabdus bovienii
TTAGTACAACTGATTTTGCTTTAAATTTTAACCCCATACGTGTAACAACGCCTGTTATGG
TGTTGTTTTCAACGATGAGATCTTCAACCGACTGTTGGAAGATCATCAAATTAGATTGGT
TTTCCAATGCGGTTCTTACAGCCTGTCGGTACAGTACTCGATCTGCCTGTGCTCGTGTTG
CCCGAACTGCTGGACCTTTGCTGGCATTCAGTGTTCTGAATTGAATACCGGCCTGATCGG
TTGCTTGAGCCATTAGGCCACCAAGTGCATCGATCTCTTTTACCAGATGCCCTTTACCGA
TTCCACCAATGGCTGGATTACATGACATCTGGCCCAAAGTATCAATATTGTGAGTCAGTA
ATAAGGTTTGACGTCCCATACGTGCGGCAGCCATTGCTGCTTCGGTACCGGCGTGACCAC
CGCCGATAATGATGACGTCAAAGTGTTCTGGATAAAACATGTGCGAACCTTCAGTTGTGA
GAATGCTTGATCTGCATTAGGGAGAGGATTCTACTCAAGTTTGGACATTAGACCAAATAA
GTTTGATCGTTGCTAATTAAAAGAAGATCTTTTTATTTAAAGATCTTTTTATTAGATCTG
TTATTAGGATCGCGATCATCTGTGGATAAGTGATTTTTCCATAGAAAGATCATGATGCTG
TAAAGGATCATTTACTGTGAATGATCCGTGATCCAAGTCAGTATAAGCTGGGATCTAAAT
CAGTAGTTATACACAGAAGCTAAATTGAAACTCGGTTATTAAATGGATAACTACGGGTTA
ACCCCTGCTTTTCAGATAAGTTATCCACAATTGATCGTTATATTTTTAATCGGATCAGAG
TAACTTTGCCCATTCTTTAACCCAATCTTCAGCGGGATCCTCGGGGATTTCATACTTCTG
GATGTCTATTTCCAATCGATCCCCGATCCTTTTTGCTCCGCGATCTTTCAATAGGTGCTC
AAATGATTTGATTGCACCACAGAATATGTCATATTCTGAACTGCCAATACCGACCGCTCC
AAATGTCACGTTACTTAGATCTGGCTGTTGTTGTGCGATCGTGTCTGCCAGAGGCTGAAG
ATTTTCGGGTAAGTCCCCTGCTCCATGCGTTGATGTGACCACAAGCCATAGCCCACCAAG
GCGCAGATCATCTAATGAAGGACCATGAAGGACCTCAGTTGAAAACCCGTGATTTTCTAA
GATCTCCGCCATATGTTCGGCAACATATTCAGAACTTCCCATTGTGCTGC
>NC_014228.1 Xenorhabdus nematophila
TAAGACGACAGATTTAGCTTTAAATTTTAGACTCATACGAGTAACAACACCTGTGACAGT
ATTGTTCTCAACGATGAGATCTTCTACCGGTTGCTGGAAAATCATCAAGTTAGGCTGATT
TTCCAGCGCGGTTCTTACGGCCTGTCGGTAAAGTACTCGATCCGCTTGTGCGCGTGTAGC
CCTGACTGCCGGGCCTTTGCTGGCATTGAGTGTTCTGAACTGAATACCTGCCTGATCAGT
TGCTTTTGCCATCAGGCCACCAAGTGCATCGATCTCTTTTACCAGATGCCCTTTACCGAT
CCCACCAATGGCTGGATTACATGACATCTGGCCCAAAGTATCAATATTGTGAGTCAGTAA
TAAGGTTTGACGTCCCATACGTGCTGCGGCCATTGCAGCTTCAGTACCCGCATGACCTCC
GCCGATAATGATGACGTCAAAATGCTCTGGATAAAACATGTGCGAACCTTCAATTGTGAG
AATGCTTCATATGCATTGGGGAGAGAATTCTACTCAAGTTTGGACCTAAGACCAAGTAGG
AAGAGATCATCGTTAATTAAAAGAAGATCTTTTTATTTAAAGATCTCTTTATTAGATCTT
TTATTAGGATCGCGATCATCTGTGGATAAGTGAATTTTCCATATAAAGATCATGATACTG
TAAAGGATCATTTGCTGTGAATGATCCGTGATCCAACTCAGTATAAGCTGGGATCTAAAT
GCAGAGTTATTCACAGCCGATTGACTATAACTAGGTTATTAAATGGATAACTACGGGTTA
ACCCCTGCTTTTCAGATAAGTTATCCACAGCTGATCGTTATATTTTTAATCGGATCAGAG
TAACTTTGCCCATTCTTTGGCCCATTCTCCAGCTGGATCTTCGGGAATTTCGTGTTTCAG
AATGTCTATTTCCAGTCGATCGCCGATCCGTTTTGCGCCGAGATCTTCCAATAAGCGTTC
TAGTGATCTTATGGCACCACAGAATGTGTCATATTCGGAGCTGCCAATACCGACTGCTCC
GAATGTTATTTTGCTTAGATCGGGTTGTTGTTGTGCAATCGCATCTGACAGGGATTGGAG
ATTTTCAGGCAAATCTCCAGCCCCATGCGTTGATGTCACCACAAGCCACAACCCTTCAAG
AGGAAGATCATCCAATGAAGGACCATGAAGTACTTCTGTTGAAAATCCGTCATCTTCTAA
GATTTCAGCAATATGCTCGGCGACGTATTCGGCGCTACCCATTGTGCTGC
>NC_012962.1 Photorhabdus asymbiotica
AACAACAGCTTTGGCCCTGAATTTAAGCCCCATACGGGTTACTGCACCGATGACCATGTC
GTTTTCAACAATTAGATCCTCTACAGGTTGTTGGAATATCATCAGGTTAGGCTGATTTTC
TAATGCTGTTCGTATAGCTTGACGATAAAGAACCCTGTCAGCTTGAGCACGTGTTGCACG
AACAGCAGGCCCTTTACTGGCATTTAAGGTTCTAAATTGAATACCAGCTTGATCAGTTGC
TTTGGCCATTAGGCCACCGAGTGCATCAATTTCTTTAACCAGATGTCCTTTACCGATTCC
ACCGATGGCTGGGTTACATGACATTTGGCCCAAAGTATCAATATTATGAGTCAGTAATAA
GGTTTGACGGCCCATACGAGCAGCTGCCATCGCAGCTTCAGTACCGGCATGACCACCACC
GATAATGATGACGTCAAATTGCTCTGGATAAAACATGGTGATGAACCTTTCGTTGTAAGA
ATGCTAATTGTGCATTAAGGGAAGAGAATTCTACTCAAGTTTAAGCGATAGACCAAGTGG
GTGAGATCGCCGGTAATTAAAAGAAGATCTTTTTATTTAAAGATCTCTTTATTAGATCTT
TTATTAGGATCATGATCTTTTGTGGATAAGTTATTTTTTCTTATTAAGATCATAACATTG
TAAAGGATCATTTGTTGTGAATGATCCGTGATCCTAGAGGGTATAAGCTGGGATCTAAAT
CGGGAGTTATTCACAGAGCGATCATGGTCAAATAGTTATACTATGGATAACTACGGGTTA
ACCCCGGCTTTTTATATGAGTTATCCACAACCAACCGCTTGTTTTTTGTTCAAATTAGAG
CGAGGTTGCCCAAATCTTAACCCATTCCTCTGCGGGATCTTCGGGGATCTCGTGTTGTTG
GATGTCAATTTCCAGACGATCACCGAGACGTTTGGCACCATTTTCTATCAATAGTTGGTC
AAGCGATCTTATTGCTCCACAGAAAGTATCGTATTCAGAACTACCAAGACCGACAGCACC
AAATGTTACTTTGCTGAGATCAGGTTTTTGTTCGGCAATTTCTTCTGCTAGTGGTTGTAT
GTTTTCTGGTAATTCTCCAGCGCCATGTGTAGATGTTACTACCAACCAGATCCCTTCTTG
AGGAAGTTCATTTAAAGAAGGGCCATGCAGTATTTCAGTGGAAAAACCGACATCTTCCAG
AATTTCAGCCATATGTTCAGCGACATATTCAGCGCTACCCATGGTACTGC
>NZ_CP017671.1 Providencia rettgeri
ATACCACTGCTTTTGCTTTAAATTTTAAGCCCATGCGGGTAACAGCGCCTGTGACTTGAT
TATTTTCAACAATTAAGTCTTCAACAGGTTGTTGGAAAATCATTAAGTTTGGTTGATTTT
CTAAAGCGGTTCTAACTGCTTGTCGATAAAGAACGCGGTCTGCTTGTGCACGAGTTGCAC
GTACTGCCGGCCCTTTACTGGCATTTAATGTTCTAAATTGAATGCCAGCTTTGTCAGTTG
CAGTTGCCATTAAACCACCAAGGGCATCAATTTCTCTAACCAGATGTCCCTTACCGATCC
CACCAATGGCTGGGTTGCAAGACATCTGGCCCAATGTATCAATATTGTGAGTCAGTAATA
GGGTTTGACGCCCCATACGTGCAGCTGCCATTGCTGCTTCAGTACCGGCATGACCACCAC
CAATTACGATGACGTCAAATTGCTCTGGATAAAACATGTGTGAACCTTAAACGTTAGAAA
ATGCTGACTGTGCATTTGAGGAGAGGATTCTACTCAAGTTTTAGGAAGACACCAAGTTTT
AGGTATCTCCCTTATATAGTATTAAGATCTTTTTATTTAAAGATCTCTTTATTAGATCTA
TTATTAGGATCGCTCGTTTCTGTGGATAAGTGGATTTTCACTTTAAAGATCATAAAAGTG
TAAAGGATCATATACTGTGAATGATCCGTGATCCTATTGCGTATAAGCTGGGATCAAAAA
GGTGACTTATACACAGGCAGTGGTCGACCTAAAACTTATACTATGGATAACTACCGGTTA
ATACCGTGATCTTCCCTGAGTTATCCACAGCTGACTGCTGGTTTAATAACCAAATCATAG
TTCGTTTGCCCAAATTTTAACCCATTCCCCCGCGGGATCTTCAGGTATTTCGTGTTGCTG
GACATCAATTTCAAAACATTCACCGATCCTTTTTGCCCCTTTTTCGCTTAATAACGAATC
AAGTTTGTGGATCGCACCACAAAAAATGTCATACTCGGAACTACCGATCCCGACTGCACC
AAATTTAACTTTACTTAGATCTGGGGATTCTTTTTGTATGCTTTCAAATAAAGGCTGAAT
GTTTTCTGGTAAATCACCTGCACCATGTGTAGAGCTAACCACCAGCCATAACCCTTCAAG
TGTTAAGTCATCAAGACTAGGACCATGTTGAATTTCTGTTTCATAACCTAATTCGTCCAA
AATCTCAGCCATATGCTCTGCAACATATTCCGCACTGCCCATTGTACTGC
>NZ_CP012675.1 Proteus vulgaris
ACTACCGCTTTAGCACGGAATTTTAATCCCATACGAGTGACTGCACCCGTTACTTGGTCA
TTTTCAACAATGAGATCTTCAACGGGTTGTTGGAAGATCATTAAATTAGGCTGATTTTCA
AGGGTTGTGCGAATCGCTTGGCGATAAAGTACGCGATCGGCTTGTGCTCTTGTTGCTCTT
ACTGCTGGCCCTTTACTTGCATTAAGGGTTCTAAATTGAATACCAGCATGGTCGATGGCT
GTGGCCATTAATCCACCCATGGCATCGATCTCTTTTACCAGATGCCCTTTACCAATCCCA
CCAATAGCTGGGTTACAAGACATTTGGCCCAAAGTATCAATATTGTGGGTCAGTAATAGG
GTTTGACGCCCCATACGAGCTGCAGCCATAGCGGCTTCTGTACCGGCGTGACCACCACCG
ATGACAATGACGTCAAAATGTTCTGGATAAAACATGTGTGAACCTTAAATGTTACGAAAT
GCTGAATGTGTTGCATTGGGAAAACGAATTCTACTCAACTTTTTGACAGATACAAGTGAG
CATGATCCGCAGGTAATTATTTAAAGATCTTTTTATTTAAAGATCTCTTTATTAGATCTT
TTATTAAGGAAGCGATCCTCTGTGGATAAGTGGATTTTCTATTTAAAGATCATAAAAGTG
TAAAGGATCATATACTGTGAATGATCCGTGATCTAGATGCTGATAAGCTGGGATCAAAAC
AGCGAGTTATACACAGGTCATTTCTGGATATAGGCTTATACAATGGATAACTACGGGTTA
ACCCCTGCTTTTAAGCATAGTTATCCACATCTAACTGCTGTTTTTTTGTTCGATTTAAAG
TAAATTTTTCCAAGTTGTAAGCCATTCCTCTGCTGGATCTTCCGGAATGTCGTGTTCTTG
TATATCTATTTCTAGGCGATCACCTAATCGAACAGCCCCTTTTTCTATTAGTTTTTGATC
TAATGTTCTGATCGCACCACAGAAAGTGTCATATTCACTACTTCCTATACCTACAGCACC
GAAAGAAACTTTACTTAGATCAATGCCGTCTGCTGAGATTTCGTCAGCAAATGGCTGGAG
GTTATCTGGGATCTCACCTGCACCGTGTGTGGAAGTGATCACCAACCAGATCCCTTCTTG
CGGAAGATCATTAAGAGAAGGCCCATGGTGTAGATCTGTCTCAAATCCCTCTTTAGATAA
GATCTCTTCGAGGTGTTCGGCGACATATTCAGCACTACCCATGGTGCTGC
>NC_020418.1 Morganella morganii
AGTCAGTACAACCGATTTGGCTCTGAATTTCAGTCCCATCCGGGTCACTGCACCGGTAAC
GGTATCGTTTTCAACGATAAGATCTTCAACCGGCTGCTGGAAAATCATCAGGTTAGGCTG
GTTTTCCAGTGCGGTGCGCACTGCCAGACGGTAAAGCACGCGGTCAGCCTGAGCACGGGT
GGCATGAACTGCCGGTCCTTTGCTGGCGTTCAGGGTTCTGAACTGAATACCGGCACGGTC
AGTGGCATGTGCCATCAGTCCGCCGAGTGCATCGATCTCTTTAACCAGATGTCCCTTACC
AATCCCACCGATAGCAGGGTTGCAGGACATCTGACCCAGAGTGTCGATATTGTGAGTCAG
TAAAAGTGTTTGACGGCCCATACGTGCCGCTGCCATTGCAGCTTCAGTACCGGCGTGGCC
ACCGCCGATAACAATGACGTCAAAATGATCCGGATAAAACATGTTAAACCTTCATTACAA
AATGCAGTAGCGCATCGGGGGAGAGAATATAACTCAACTCTTGCCGTCTGACCATGAGCG
GTAAAGACGCAGGTAATTATATAAAGATCTTTTTATTTAAAGATCTCTTTATTAGATCTT
TTATTAGGATCGCGATCCTCTGTGGATAAGTGTTAAATCCCCATAAAGATCATAAAACTG
TAAAGGATCATTTCCTGTGAAGTACCGTTGATCCTGTTCAGTATAAGCTGGGATCAAAAC
GGGTACTTATTCACAGGGCCTGACGGAGAGTGATCTTATACAGTGAATAACTACGGGTTG
ATCGCAAGTTGATCCCCGAGTTATCCACAGTTGATTGCTGTTTTTATCAGCAAATCAGAG
TAAATTTTTCCATTCTTCGATCCAGATCTCAGCCGGATCTTCAGGAATCTCGTGTTTCTG
AATATCTATTTCGAGTGACTGACCGATTTTTTTCGCACCCAGAGAGGTGAGCAGAGCGTC
CAGTGTACGGACTGCACCACAGAAGGTGTCATATTCACTGCTGCCGATCCCGATAGCCCC
GTAACGGACGGAACTGAGATCAGGCTGCTGCTCGCGCAGGGCATCAGCGAACGGCTGTAT
ATTTTCGGGGAGATCACCGGCACCGTGAGTGGAGGTGACAATTAACCAGGTACTGTCCTG
CTGCGGTACGTCGTCCGCTTCCGGCCCGTGCTGCACATCTGTGGTAAAACCGGCGTTTTC
CAGGATTTCGGCAACATGCTCGGCAACATATTCTGCGCTGCCCATGGTAC
>NZ_CM001773.1 Providencia sneebia
AACAACCGCTTTGGCTTTAAATTTTAAGCCCATACGGGTAACAGCACCCGTAACTTTATT
ATTTTCAACAATTAAATCTTCAACTGGTTGTTGGAAGATCATTAAATTTGGTTGATTTTC
TAATGCTGTCCTGACTGCTTGGCGATAAAGAACACGGTCTGCTTGAGCCCGAGTTGCTCT
GACAGCTGGCCCTTTGCTGGCATTGAGTGTTCTAAATTGAATACCCGCTTTATCAGTAGC
GGTAGCCATAAGGCCACCTAGGGCATCAATCTCTTTTACCAGATGCCCTTTACCGATCCC
ACCAATGGCTGGGTTACAAGACATCTGACCCAATGTATCAATATTGTGAGTCAATAATAG
GGTTTGACGCCCCATACGTGCAGCTGCCATTGCTGCTTCAGTACCGGCATGACCACCACC
AATTACGATGACGTCAAATTGCTCTGGATAAAACATGTGTGAACCTTAACGTTAAGAAAA
TGCGGAGTGTTGCATTTGAGATGTGAATTCTACTCAAGTTTTAAGGATAGACCAAGCCCA
GTTGATCTGGCCTTATTAGTATTAAGATCTTTTTATTTAAAGATCTCTTTATTAGATCTT
TTATTAGGATCAGCCTTATCTGTGGATAACTGAATATTCACTAGAAAGATCATCAAAATA
GAAAGGATCATAATCTGTGAATGATCCGTGATCCTATTGCGTATAAGCTGGGATCAAAAA
GGGTAGTTATGCACAACCAAAGGTAACCTTAAAACTTATACTTTGGATAACTACTGGTTA
ATACCGTGATCTTACCAGAGTTATCCACAGCTGACTGCTGGTTATTTGAACAAATTAGAG
TTCGTTTGCCCAAATTTTAACCCATTCACCCGCGGGATCTTCCGGTATTTCATGTTTCTG
AACATCAATTTCAAGAAGATCACCGATCCTTTTTGCACCATGATCGAGTAATAACTTATC
TAAGGTATGGATCGCACCACAAAAAGTATCGTACTCAGAGCTTCCTATGCCAACAGCTCC
AAATTGAACCTGACTAAGATCTGGTGATTCATTAGCTATTTCTTCTGCTAAGGGCTGAAT
ATTTTCAGGTAGCTCGCCTGCTCCATGAGTAGAACTAACCACCAGCCATAGGCCTTCTAA
TGGTAATGAATCAAGATCTGGCCCATGCTGAACATCTGTTTCATAACCAAGCTCTTCTAA
TATCTCAGCCATATGTTCTGCTACATATTCAGCACTACCCATAGTACTGC
>NZ_CP011104.1 Photorhabdus temperata
CAATTGATTTGGCCCTGAATTTAAGTCCCATACGAGTTACTACACCAGTGACCGTATCGT
TTTCAACAATGAGATCTTCTACGGGTTGTTGGAAAATCATTAAGTTAGCTTGATTTTCTA
ATGCTGTTCGTATGGCTTGACGGTAAAGAACCCTGTCGGCTTGAGCACGTGTTGCGCGGA
CAGCGGGTCCTTTACTGGCATTTAAGGTTCTAAACTGAATACCAGCTTGATCAGTGGCTT
TAGCCATTAAGCCACCTAGAGCATCAATTTCTTTAACCAGATGTCCTTTACCGATCCCAC
CGATGGCTGGGTTACATGACATTTGGCCCAAAGTATCAATATTGTGAGTTAGTAATAAGG
TTTGACGGCCCATACGAGCAGCTGCCATAGCAGCTTCAGTACCGGCGTGACCACCACCGA
TAATGATGACGTCAAATTGCTCTGGATAAAACATGGTGATGAACCTTCAGTTATAAGAAT
GCTTAGTGTTGCATTAAGGGAAGAGAATTCTACTCAAGTTTAGGCGATAGACCAAGTAGG
CAAGATCGCCGGTAATTAAAAGAAGATCTTTTTTATTTAAAGATCTCTTTATTAGATCTT
TTATTAGGATCATGATCTTTTGTGGATAAGTTATTTTTACTTAGAAAGATCATAACATTG
CAAAGGATCATTTACTGTGAATGATCCGTGATCCTACCCGGTATAAACTGGGATCTAAAC
AGCAAGTTATTCACAATGCATAATTGCATTGATAGTTATACTATGGATAACTACGGGTTA
ACCCCGGCTTTTTATATGAGTTATCCACAATCGTTCGCTGTTTTTTTGTTCAAATCAGAG
TGACTTTGACCAAATTTTAACCCATTCTTCTGCGGGATCTTCGGGGATCTCATGTTGTTG
GATATCAATTTCCAGACGATCGCCGAGGCGTTTGGCTCCATTTTCCACCAATAATTGATC
AAGCGATCTTATCGCTCCACAGAAAGTATCGTATTCAGAACTGCCAATACCAACAGCACC
AAATGTTACTTTGCTGAGATCAGGTTTTTGTTTAGAAATTTCTTCTGCCAGTGGTTGTAT
ATTTTCTGGTAATTCCCCTGCCCCATGTGTGGATGTGACTACCAACCAAATTCCTTCCTG
AGGAAGTTCATCAAGAGAGGGGCCATGCAGCATTTCGGTGGAAAAACCAGCATCTTCCAG
AATTTCAGCCATATGTTCAGCTACGTATTCAGCACTGCCCATAGTGCTGC
>NZ_FO704551.1 Xenorhabdus poinarii
TAAAACCACAGATTTAGCTTTGAATTTCAAACCCATGCGGGTAGTGACACCGGTAACCGT
ATCATTTTTAACAATAAGATCTTCAACGGGTTGTTGGAAGATCATTAAATTAGGTTGATT
TTCCAGTGCGGTTCTTACTGCCTGTCGGTAAAGTACGCGATCCGCTTGTGCTCGTGTTGC
CCGAACTGCCGGGCCTTTGCTGGCATTGAGTGTTCTGAACTGAATACCAGCCTGGTCCGT
GGCTTTTGCCATTAGGCCGCCCAGTGCATCGATCTCTTTTACCAGATGCCCTTTACCGAT
CCCACCAATGGCTGGATTGCATGACATCTGGCCCAAAGTATCAATATTGTGAGTCAGTAA
TAAGGTTTGACGCCCCATACGTGCTGAGGCCATCGCTGCTTCAGTACCGGCATGACCCCC
ACCGATAATGATGACGTCAAAGTGATCTGGATAAAACATGTACGAACCTTCAATTGTGAG
AATGCTTCATGTGCATTAGGGAGAGAATTCTACTCAAGTTTGGACTTAAGACCAAGAGGT
GAGAGATCATCAGTATTTAAAATAAGATCTTTTTATTTAAAGATCTTTTTATTAGATCTT
TTATTAGGATCACGATCATCTGTGGATAAGTGGATTTTCCATATAAAGATCATAACACTG
TAAAGGATCATTTGCTGTGAATGATCCGTGATCCAACTCAGTATAAGCTGGGATCTAAAT
GGGTAGTTATTCACAGGTACTGGATTGAAACTGAGTTATTAAATGGATAACTACGGGTTA
ACCCCTGCTTTTCAGATTAGTTATCCACAGTTGATCGTTATATTTTTAACCAGATCAGAG
TAACTTTGCCCACTTTTTAACCCATTCTTCGGCTGGATCTTCGGGAATCTCGTGCTGCAA
AATGTCGATTTCCAGTCGATCGCCGATCCGTTTTGCGCCGTGATCCGCGAATAAACGTTC
CAGTGATCTTATCGCACCACAAAATGTATCATATTCGGAACTGCCAATACCAACGGCCCC
AAATGTGATCTTGCTGAGATCGGGGTGGTGTTGTGTGATCGCATCAGCTAGAGGCTGAAT
ATTATCAGGTAAATCTCCTGCGCCATGCGTTGAAGTAACCACAAGCCATAATCCTTCAAG
CGGAAGATCTTCCAGTGAAGGGCCATGCAGCACTTCTGTTGAAAACCCGTCATTTTCTAA
GATCTCAGCCATATGTTCTGCGACATATTCGGCGCTACCTAGTGTACTAC
>NZ_FO704550.1 Xenorhabdus doucetiae
TAGAACTACAGATTTAGCTTTAAATTTCAATCCCATGCGAGTAACAACACCGGTCACAGT
GTCGTTTTCAACAATGAGATCTTCTACAGGTTGCTGGAAGATCATTAAATTAGGCTGATT
TTCCAGTGCCGTTCTTACAGATTGTCGGTAAAGTACTCGATCCGCTTGTGCTCGCGTTGC
CCGAACAGCCGGGCCTTTGCTGGCATTGAGTGTTCTGAACTGAATACCGGCTTGATCCGT
GGCTTTCGCCATCAGACCACCAAGTGCATCGATCTCTTTTACCAGATGCCCTTTACCGAT
CCCACCAATGGCTGGATTACATGACATCTGGCCCAAAGTATCAATATTGTGAGTCAGTAA
TAAGGTTTGACGCCCCATACGTGCGGAGGCCATCGCCGCTTCAGTACCGGCATGACCCCC
GCCGATAATGATGACGTCAAAGTGCTCTGGATAAAACATGTGCGAACCTTCAATAGTGAG
AATGCTTCATATGCATTGGGGAGAGAATTCTACTCAAGTTTGGACCTCAGACCAAGAGGT
GAGAGATCGTCGTTAATTAAAAGAAGATCTTTTTATTTAAAGATCTCTTTATTGGATCTT
TTATTAGGATCACGATCATCTGTGGATAAGTGAATTTTCCATATAAAGATCATGATGCTG
TAAAGGATCATTTGCTGTGAATGATCCGTGATCCAACTCAGTATAAGCTGGGATCTAAAA
GCCTAGTTATTCACAGACACTCGATTGTAACTTAGTTATTAAATGGATAACTACGGGTTA
ACCCCTGCTTTTAAGATAAGTTATCCACAGTTGATCGTTATATTTTTAATCGGATCAGAG
TAACTTTGACCACTCTTTAACCCATTCTTCGGCCGGATCTTCGGGAATTTCGTGTTGCTG
AATGTCGATTTCCAATCGATCGCCGATCCGTTTTGCGCCGTGATCCTCTAATAAACGCTC
CAGTGATCTTATTGCGCCACAGAATGTGTCATATTCGGAACTGCCGATACCAACTGCACC
AAATGTGATATTGCTGAGATCGGGTTGCTGTTGTGTGATCGCATCAGCCAGTGGCTGGAG
GTTATCAGGTAAATCCCCAGCACCGTGCGTTGAAGTCACCACAAGCCACAATCCTGCAAG
GGGAAGATCTTCCAATGAAGGGCCATGAAGCATCTCTGTTGAAAAGCCGTCATTTTCTAA
GATCTCAGCCATATGTTCTGCGACATATTCAGCGCTACCCAGTGTACTGC
>NZ_CP016176.1 Xenorhabdus hominickii
CAAGACTACAGATTTAGCTTTAAATTTTAATCCCATACGAGTAACAACGCCTATGACGGT
ATCGTTCTCTACAATGAGATCTTCAACAGATTGTTGGAAGATCATTAAATTGGGCTGATT
TTCCAGTGCAGTTCTTACAGCTTGTCGATAAAGCACCCGATCCGCTTGCGCGCGTGTTGC
CCGAACAGCAGGGCCTTTGCTGGCATTAAGTGTTCTGAATTGAATACCTGCCTGATCGGT
GGCTTTTGCCATTAGGCCACCAAGTGCATCGATCTCTTTTACCAGATGCCCTTTACCGAT
CCCACCAATGGCTGGATTACATGACATTTGGCCCAAAGTATCAATATTGTGAGTCAGTAG
TAAGGTTTGACGCCCCATACGTGCGGAGGCCATTGCTGCTTCAGTACCGGCATGACCACC
GCCGATAATGATGACGTCAAAGTGCTCTGGATAAAACATGTTCGAACCTTCAATTGTGAG
AATGCTTCATATGCATTGGGGAGAGAATTCTACTCAAGTTTGGACCTTATACCAAGTAGG
GAGAGATCATCGTTAATTAAAAGAAGATCTTTTTATTTAAAGATCTCTTTATTAGATCTT
TTATTAGGATCGCGATCTTCTGTGGATAAGTGAATTTTCCATATAAAGATCATGATACTG
TAAAGGATCATTTGCTGTGAATGATCCGTGATCCAAGTCAGTATAAGCTGGGATCAAAAA
GCCAAGTTATTCACAGGTGATTAATTGAAACTGGGTTATTAAATGGATAACTACGGGTTA
ACCCCTGCTTTTCAGATAAGTTATCCACAGTTGATCGTTATATTTTTAACCAGATCAGAG
TAACTTTGCCCAATCTTTGACCCATTCTTCGGCTGGATCTTCGGGAATTTCATGCTGCTG
GATGTCTATTTCAAGTCGATCCCCGATCCGTTTTGCACCGAGATCTTTCAATAAGCGCTC
TAATGATCTTATGGCTCCGCAGAATATGTCATATTCGGAACTGCCAATACCGACAGCTCC
AAATGTCACATTACTTAGATCGGGTTGCTGTTGTGCGATCGTATCTGCCAGAGGTTGAAG
ATTTTCAGGTAAATCACCTGCTCCGTGTGTTGATGTAACTACAAGCCATAGCCCTTTTAG
AGGAAGATCATCCAATGAAGGACCATGTAACATCTTTGTGGAAAACCCGTCATTTTCTAA
GATTTCAGCTATATGTTCGGCGACGTATTCGGCGCTGCCCATTGTACTGC
>NC_007963.1 Chromohalobacter salexigens
TGCTGAATACGAATCCCACCCGCGGGTAGCCGAGAGCGTTGGGGCGCGCAAGCACCAGAA
GGCCCTTGCCGTGCACCTTGAAGGACGCATGAGCGAAGACGTGCTGATAGTCCCCGGCGG
TAAGCAGACGCTGTCGCCGGGGAAAGCCCTGATCGGACATTCGTTGCTCAATCAGGCGCT
CAGACGCTTGCGGCCCTTGGCGCGACGGCGAGCCAGCACCTGGCGGCCGTTCTTGGTGGC
CATGCGAGCACGGAAACCGTGCACGCGCTTGCGCTTTAGAACGCTCGGCTGAAAAGTGCG
TTTCATAGCTGCGAATTCTCACGTGGTTGTTTGGAAACGGTTGAAACTGAAGAGCCCGGC
ACGTTGGCACCAGGCGGTATTCGGCTCAAGACCGGCAATTCTAGTGAATCCCCAGGGCAG
GTGCAATTTTTCTGGCGCTTTTATCCACACCTCTTTTTGCGACGGCCCTCGCCGGGGGAG
CGCGATCCGTCTCGAGACTCGAAGGTATGGGGACATCATCATGTGCTGAAGAGAAGGGGG
CTTTCCACCGTCCAACAGCCACTTCCATTACTACAGGTTTGTTTTCTACTGATGTTGTTA
TTAATGGTGGGGACAAATTTTGTGGATAACCCAAAAAAAGATCAGAATGTCATGTAGTTG
GCGTGTTCCTCTTTGTGTGGGGAAGTTGCGGGTGTCCCGTGGGAAAGCTGTCGATGTCGT
TGTGGGTAACACGTCATCTGTCCACAGGCATGCTGGCGTCCCCGATGTGTGGACAATCTG
TCCCCGTGGTTGGCGGCCCGGTTTTCCACAGGAAAAGAGAGCGGGGATCCATGTGGATAA
CCTCGGTCTCGAACGCTACAATACTCGGCCATTCATCAACGCTAGGTGAGGTCGTGTGTC
GGTCGCTCTCTGGCAGCAATGCCTCAACTTTCTTCAGGACGAACTGAGTTCACAGCAGTT
CAACACCTGGATTCGCCCACTGCAGGCGGAAGACGGTGACGCCAACGAGCTGTGTCTTCT
GGCGCCCAACCGCTTCGTGCGTGACTGGGTCAACGATAAATACCTGAAGCGCATCAACGA
GCTGCTGCGGGACTTGGCATCCGGTAAGCCGCCCAAGGTGCAGCTGACGGTGGGGAGTCG
CCGCAACGTGGCGATGTCGTCGCCGCGTGACCTGGGCGCGCCGGTGTCGGCGACGACGAT
GAATGCCTCGCGCCCGACCGAGGCGCCGGCGGTGCATGCCGCTCCGCGTG
>FN869568.1 Halomonas elongata
CGATGCTGGCGAAGCCGAATGGATTCGCGCGTGATTCGCTTGAGGCGATTGCGGTCAACG
GCCCGACGGACGTTCTTCTTGCTGAAGATGAGGCCGAGACGAGGGTGGCCCAATTCGTTG
GGCGAGGCCAGGGCCATCAATCCCTTGCCGTGAAGCTTGAAAGCCGCCGTATCGAAGACG
CGTCGATAGTCCTCGGCGGTCAGTAGGCGCAGCCGCCGAGGGAAGCCCTGATAGGACACG
CGTTCGCGATCAGGCGCTCAGACGCTTGCGGCCCTTGGCGCGACGACGCGCCAGGACGGC
ACGACCATTCTTGGTGGCCATGCGAGCGCGGAAGCCATGTGCGCGCTTGCGCTTGAGTAC
GCTGGGTTGGAAAGTGCGTTTCATAACTGATTATTCCCACGTGGTTTTTTGGAACGGATC
GATAACTTTTCAGAGGCGCCCGGTTTCCGCTGGAAACCTGGGGGGATTCGGCTCAAGACC
GGGCATTGTAGTGATTTCACGGCCTCGGTGCAATTGCCCTGTTCGCTCAGCGTCAACCGG
GGTGGGGCCATCGAGGTCACAGTTATTATTAATTAAAGGTATATCCTGATACGGTTGTTA
TTATAACTGGGGAAACATTCTGTGGATAAGCTGATATAACTTAAAAATATCAGTACGTTA
CTTCGATAATTATGGTGTGGACATCCTTGGGGGCAGTGGTGTATCCACTGTGGGTATCCG
TTGCATGGAAAGGAGTCTTGTCCACAGCGCTGGATGATCACCATATTCCTCCCGGTCATT
TCCCGGCCTTCGGGACAGGGTTTTCCACAAAGGCAATCGAATCGCTGCTTCATGTGGATA
ACCCGGAGGTTGGGCGATACAATGTGCGGTCGTTCTTGAATCTACGATGTGAGGTCGCGT
GTCGCTCGCTCTCTGGCAACAGTGTCTGGCTACCCTGCAGGATGAATTGAGCTCCCAGCA
GTTCAACACCTGGATTCGCCCATTGCAGGCGGAAGAGGAGGGGGAGTCCAACCAGTTGCG
CCTGCTGGCGCCCAACCGGTTCGTGCGCGATTGGGTCAGTGACAAGTATGCCAAGCGTAT
CAGCGAACTGATGCGCGAGCTGGCCCCTGCCAAGCCGCCCAAGGTGGTGTTGACGGTGGG
TAGTCGCCGTGCGGCTCCCGCTCCCCAGCCGCGAGAGCTCGGCGATCCCGTGTCCGCGGC
GCCTCGGTCGCCCGCCGTGCATACGCCGCCGCGGGGTGATGTGGCGGATG
>NZ_CP011052.1 Halomonas sp.
TCGAACGAGACGCTTGAAACGGTTGCGATCTACGGCGCGTTTGACATTTTTTTTGCTGAC
TACCAGTCCAAGGCGGGGGTATCCCCGAGTACTTAAGCGAACTAACGCCATCATACCTTT
GCCATGCACTTTCAGGTCGGCTTGCTCAAACACGTGACTGAAATCCCCAGCATTTAGTAA
CCGTAACTGCCGGGGAAAGCCTTTCTGTGGCACACGCAATCCGAGATCAGGCGCTCAGAC
GCTTGCGGCCCTTGGCACGGCGACGTGCGAGGACGGCGCGACCGTTTTTGGTTGCCATAC
GAGCACGGAAGCCATGCGCGCGCTTGCGCTTGAGAACGCTAGGTTGAAAAGTGCGTTTCA
TAACTCGTTATTCCCACGTGGTTTAGGACGGAAAGTGAATTCCAAAAAGCCCGGTCCAGT
GAGGAACTAGCCGGGGAGATTCAATTCAAGACCGGAAATTGTAGAGACTTCCTTTGCTGG
GTGCAATTTTTCCTTGCATAAAAAGCGTTGTGGCGTCATTGCGGCCATGCTGGCAGTGAG
AATTATAGCAATCTATGTTCTGGCTATTATTACTAATAAGTAGTTCTAAACCTGTTGTTA
TTAATAGTGGGGATACTATTTGTGGATAAGTGGTTTTAATTATTATTTATCAATTGCCTA
TAGACATAAAAAATCTGTGTGTAAGTTCCGTATAAACAGTCTACAAGATGTTAAGTAGAT
GTGTTTAACCTAAACGTAAGTCGCTTTTTTGTTAATTATCCCCGTTCCTCCACATGGTTT
TCCCGTAGGCTCACTGCAAGTTGTCCACAGGGCAATATTCAAGCTTAAACCCGTGTGGAT
AACCGAGGCTTTGGGCGCTACAATGGTCGGCCGTTTTCAACCGATGGTGAGATGAGTGTC
ACTGACGCTTTGGCAACAGTGCCTGGACAACCTGCAGGATGAGCTGAATTCACAGCAGTT
CAATACCTGGATACGCCCGCTGCAGGCAGAAGAAGGAGAGTCCAACGAGCTGCGCTTATT
GGCGCCGAATCGCTTTGTGCGCGATTGGGTGAGCGATAAGTATGCCAAGCGGATTAGTGA
ACTAATGCGTGAGCTCGCGCCGGCCAAGCCGCCGAAAGTGAGTTTGACGGTAGGTAGTCG
CCGTCCGGCCACGCAGGCACCTCAGCATCGCGACTTGGGCAACCCCGTATCGGCTTCTCC
ATCGCGTCCTTCGGCACCGGCTGTTCATACGCCTCCGCGCGGCGATATTG
>NZ_CP007757.1 Halomonas campaniensis
CTCACGAGTCGCTTAAAGCGGTTGCGATCAACAGCGAGCTTCACATTCTTTTTGCTGACC
ACCAGTCCAATGCGGGGATGTCCCCGGGTACTCAAACGCGCTAGCGCCATCATACCTTTG
CCATGAACCTTCAGGTCTGCTTGTTCAAACACGTGACTAAAATCCCCGGCGTTTAGCAAA
CGTAAGCACCGGGGAAAGCCTTGATGCGGCACACGCAATCCGAGATCAGGCGCTCAGACG
CTTGCGGCCTTTGGCGCGGCGGCGTGCGATAACGGCACGGCCGTTTTTGGTTGCCATACG
AGCACGGAAGCCATGCGCGCGCTTGCGCTTGAGAACGCTGGGTTGAAAAGTGCGTTTCAT
AACTCGTTATTCCCACGTGGTTTAGGACGGAAAGTGAATTCCAAAAGACCCGGTCCAGTG
AGGAACTAGCCGGGGAGTTTCAATTCAAGACCGGAAATTGTAGAGACTTCCCGCGTCAGG
TGCAATTTTTCCTTGCATAAAAAGCGTTAAAAAGGCAATGGAGGCTCTTCGTACATCGCC
ATCGTGGCTTCTTGCCATGACACTACTATTACTAATGAAATTATTTAAAACCTATTGTTA
TTAATAGTGGGGATACTAATTGTGGATAAGCTATTTTAGCTTACTTTTATCAACAGCTTA
AAAACATAAAAAATCTGTGCATAACCTTCGGATAAGCCTTAAATAAACTGTTAATTAGGT
GTGTTCAACAGGGTATAGAAGACATCAAAACAGCTTTTTCCTTGATCCATTACCAGCTTT
TCCCTATGCCTCATGAATAGTTGTCCACAGGGCAAAAAGAGGCGTTAGTGCGTGTGGATA
ACCGTCTCGTTGGGCGCTACAATGGTCGGCCGTTTTCAACCGATGGTGAGATGAGTGTCA
CTCGCGCTTTGGCAACAGTGCCTGGACTACCTGCAGGACGAACTGAATTCACAGCAGTTC
AATACCTGGATACGTCCGCTGCAGGCAGAAGAAGGAGAGACCAATGAGCTGCGCTTGTTG
GCGCCGAATCGCTTTGTGCGCGACTGGGTGAGTGATAAGTATTCAAAGCGTATCAGCGAG
CTGATGCGAGAACTTGCGCCATCCAAGCCTCCCAAAGTCAGTTTGACGGTAGGTAGCCGC
CGTGTGGCTGCTCCTGCCCCGCAGCCAAGAGATTTGGGTAATCCGGTCTCAGCATCTCCC
TCAAGGCAAGCATCGCCTGCGGTTCATACGCCGCCAAGGGGAGACCTTGC
>NZ_CP017114.1 Cobetia marina
ATACGAGCACGGAAACCGTGTGTGCGCTTGCGCTTCAGGACGCTCGGCTGAAATGTGCGT
TTCATAGCTGCTTCTTCCCACGTGGTTGTTTGGAAAAGGTCAACGAATGTTGCCCTGTAT
CCACATGAGGACAGGGCAGATTGGTCAGGGGCAGGGATTCTAGTGAATCTGCAAGTCGCT
TGCAATGTCGCGTGAGAAGTTGTCCACAGCCGTTTCCCGACATTTCACTGCTGATTCGTG
CCACGCCGCCCGTCAGCTGGCGTTTCTCACGGCTATCGAGCCAGCCACGGAGCACGTGTG
CAGGGCCAAAAAAATCCTTGTCGAGAAAGGAGAGGAGAAACTGCGCCTCATGCTGACCGA
GGGGAAGACTTGCGAAAGGGGGGGGCGGCGACTCGTGCATCGGGTCCCGCTCTTTCGGGG
GATAGCCCCTGCCTCCCGAGCTGTCTTGCCCGACCAGCGAATGACAGATTCGCGGCAGGA
AAGCACCGGTGGATAACCTTGCCTGTGCGTGCGTCGCCACCTCCTCGAGAGGGAAAGCGC
ATTCCCGAGCAAGGCCCTCGCTATCATTGCTACAGAAAGGTAGTTCTAAATATACAGTAA
CTATAAAGGAGGGAAGATTCTGTGGATAACCTGTTTTTGTCGAAGAAGTTCAATCTACTG
CCCTCAGGATATCCCTGATGATAAAGGGTGAAGAACCTGAGTTCAGCCTGTGCATGACAC
TGTGCATAAGTATCGCCTTATCCCCAGCGGTCCAGATGGCCTCCATCACTCCCCAGAATG
TCCAGATGGCAGAAGAATCTTGATACCCAGGTTGTCCACAGTGGATTTCCCTGCCGATGT
CGTGTGGATAACTCGTGGCTTGGCCTATACAATGGCCGCCCCTTTGATCACTGGATGTGA
GGTCGCGTGTCGCTCGCACTTTGGCAACAATGTCTTGACGCCCTGCAAGACGAGCTGAAT
TCACAGCAGTTCAACACCTGGGTTCGTCCCTTGCAGGCTGAGGAAGGTGACGGCGGAGAG
CTGTGCCTGCTCGCCCCCAATCGCTTCGTACGCGACTGGGTCAATGACAAGTACCTCAAG
CGGATTCATGAGCTTTTGCGTGAGCTTGCTCCGGGCAAACCGCCCAAGGTCGAGCTCAGC
GTGGGAAGCCGCCGCACGGTCTCCAATCCGCGGCCAGAGGGGGCATCGACTTCATCGGTG
TCCGCTCAGGCCCCTGCGCCCGGCCAGATGCCGAGCCCGCGTGCGCCGTC
>NZ_CP013106.1 Halomonas huangheensis
CCCAGGTCATTAGGGGTAGCCAGCGCCATCAGGCCCTTGCCATGGACCTTGTATACTGCA
GTGTCAAAGACACGGCGGTAATCCCCGGCAGTCAGCAAGCGATAGTGCCGGGGAAAGGTC
AGACAGGTCATATTTGACCTGCGATCAGGCACTCAGGCGCTTGCGGCCCTTGGCACGGCG
ACGTGCCAGAACGGCGCGGCCGTTTTTGGTGGCCATGCGAGCACGGAAGCCGTGCGCGCG
CTTGCGCTTGAGAACGCTCGGTTGGAATGTGCGCTTCATAACTCGTTAATCCTGAATGGT
TTTTTGGATCGGGTAGACAACCAAAGGAGCCCGAATTGGCAACGGGCTCCTCGGGGGTAT
TCGGTTCAAGACCGGACATTCTAGTGATTTCAAGCCTTACGCGCAATTGCTGAGCGCATT
TTTACCTCGACACCCTCTTTCCGAGAGCAGTTTGACGATGAGTCGAGGGGTATAGCTCTC
GCCCCTGGCAACGACATTGGGGAAGCCGCTCAAGCTAGCGGACCTGGAGCGCGGAGTGGT
TGGTGATGTATTCGTATGACCATAGTAATTACTAATCTAAAGTATTGAATATACTTGTGA
TTATTACTGGGGATAGTTTTTGTGGATAACCGTAAAAGTTTCTTTTAATTCAACATGCTG
CATTGCACATAAAAGTGTGGGAAAAACGTTGAACACAGGTGGGAGGACGGTTGATGAGCT
GTGCGGAAAGCGCATCATTATCCACAGGCCTGAAATCATCCTTGGTTTGTCCCCAGTCGT
TGTGGGTAGTTTCCGACTGGTTTTCCACAGTACTCAGACAGCCCTTCTGTCGTGTGGATA
ACTCGTCTCTGGGGCGATACAATATGCGGTCGCTCTTCCAATCAAGGTAGCTCGTGTGTC
GCTCGCTCTTTGGCAACAATGTCTGGAAACCCTTCAGGATGAACTGAGTTCGCAACAGTT
CAACACCTGGATCCGACCGCTTCAGGCGGAAGAGGAGGCCAATCAGCTGCGGCTGTTGGC
GCCAAACCGGTTTGTGCGTGACTGGGTCAACGACAAGTACGCCAAGCGTATCAGTGAGCT
GATGCGTGAGCTTGCGCCTGCCAAACCGCCCAAGGTTCTGCTGGTGGTAGGCAGTCGGCG
TGCTGCGGCCCCAGCCCCTCAGACTCGTGATCTCGGAAACCCCGTGTCGGCTGCACCGAC
GCGGGCTCCTGCTGTGCGCACGCCTCCCCGAGGGGATGTGGCGGATGAGC
>NZ_CP021323.1 Kushneria sp.
CCAGCGTTTCCGAGTCGATCTCGTGAACGCCCCTGCGTGACAGCACAACGATATCCACGG
CTGGCAGCCACTGCTGGCGCAGTCGCACCGATTCTCGAGTCAAGCGCTTGAGACGGTTGC
GATCCACGGCTCGGCGTACGTTCTTCTTGCTGAATACCAGCCCCACCCGAACGTGACCGA
GATCGTTCGGTGTGGCGAGTGCGAGAAGGCCCTTGCCGTGAATTCTAAAACTGGCATGTT
CGAAAACATGACGGTATTCCCCGGCGGTCAGAATTCTAAGACCGCGGGGAAATCCCTGAT
TGGTCATAAGCTGGACCGATCCTGTCGAGGGATCAGGCACTCAGGCGCTTGCGACCCTTG
GCACGGCGACGCGAAATGACCTGACGGCCGTTCTTGGTGGCCATGCGAGCGCGAAAGCCG
TGGTTACGCTTGCGCTTGAGCACGCTGGGCTGGAAAGTACGTTTCATGGTTGCGATTCCC
GAATTGAGACTTGAGTGATCGGTGACACCGATGCCCTCAAAATCGAGGCGCACGGGGGTC
AAGAGCCGGGATTCTAGAGAATTCAACGAAGACGTGCAATTTTTATCCACGCAAGAAAAC
GATCATTTTGTGCATAACTTTGTGCACAAGGCGATCGCATCTTTTTTTCAGGGCCCGCCG
TGCGAAGCTGAGAGGCCAGAACAGCGAGCACAAGGTTACCCACAGGAGGTTTGGCGCGCC
ATCACGGTGTGGATAACCTGGTGCACGGGCGTTACACTATCGCCCCATTTGCAAGACTCA
CCATCAATAGAGGTCGCGTGTGTCCATCGCTCTCTGGCAGCAATGTCTTGACTATTTACA
GGATGAATTGAGCTCTCAGCAGTTCAACACCTGGATCCGTCCCCTGCAGGCCGAAAGCGG
TTCCAGTGACCACGAACTCTCCCTGCTGGCCCCCAATCGCTTTGTGCGTGACTGGGTCAA
TGACAAGTATTTAAAGCGCATTAACGAACTGATGCGCGAACTGGCCCAGGGCCGTCCGCC
CAAGGTCTCGCTGGATATCGGTAGCCGCCGAACCGTGTCCAATCCTGCGCCGAAGCCTGC
CGCCTCCGGCGAGTCAGGCAGCGCCGCGCCGCAGTCCGGTGCCGGGCAGCCGGCACCGGA
GAGCTGGTCTGCGGGCGTGACACGAACGTCCTCGGCGCCCATGCCGCCCTCGCCGCCGAC
TTCTCCGCGCGGCGACTATCAGGACGAGCGCGAAATTCCTGCGGCGCCGC
>NZ_CP021358.1 Kushneria marisflavi
CCAGTGTTTCCGAGTCGATCTCGTGTACGCCCTTGCGTGACAGCACAACGATATCCACGC
TCGGCAGCCACTGCTGGCGCAGTCGCACCGATTCTCGAGTCAAACGCTTGAGACGGTTGC
GATCCACGGCTCGGCGTACGTTCTTCTTGCTGAATACCAGCCCTACACGAACGTGACCTA
GATCGTTCGGCGTGGCGAGTGCGAGAAGCCCCTTGCCGTGAATTCTGAAACTGGCATGTT
CGAAAACATGACGGTATTCCCCGGCGGTCAGGATTCTGAGACCGCGGGGAAATCCCTGAT
TGGTCATAAGCTGGACCGATCCTTTCGAGGGATCAGGCACTCAGGCGCTTGCGACCCTTG
GCACGACGACGCGAAATGACCTGACGGCCGTTCTTGGTGGCCATACGAGCGCGAAAACCG
TGGTTACGCTTGCGCTTGAGCACGCTGGGCTGGAAAGTACGTTTCATGGTTGCGATTCCC
GAATTGAGACTTGAGTGATCGGTGACACCGATGCCCTCAAAATCGAGGCGCACGGGGGTC
AAGAGCCGGGATTCTAGAGAATTCAACGAAGACGTGCAATTTTTATCCACTCATCGAAAC
GACCGTTCTGTGCATAACTTTGTGCACAAGACGGTGCCATGATTTTTTCAGGGCCCGCCG
TATGACCCGGAGAAGCCCGGACAGCGAGTATAAGGTTATCCACAGGGGGTTCCAGCTACT
ATCCCGGTGTGGATAACCTGATGCGCGGGCGTTACACTACTGCCCCATTTGCACGACTCA
CCATTAATAGAGGTCGCGTGTGTCCATCGCTCTCTGGCAGCAATGTCTTGACTATTTACA
GGATGAATTGAGCTCTCAGCAGTTCAACACCTGGATCCGTCCCCTGCAGGCCGAAAGCGG
TTCCAGTGACCACGAACTCTCCCTGCTGGCCCCCAATCGCTTTGTGCGTGACTGGGTCAA
TGACAAGTATTTAAAGCGTATCAACGAGCTGATGCGCGAGCTGGCTCAGGGTCGTCCGCC
GAAGGTGTCGCTGGACATCGGCAGTCGCCGCACGGTATCCAATCCCGTATCACGGTCGGC
GGATGCGCCGCAGCAAAACGGTTCTGCACCACAGGGCAGTACCGCTGCGCGCACTCAGGA
GAGCTGGTCTACGGGCGTGACCCGTACGTCTTCGGCGCCCATGCCGCCTTCGCCGCCAAC
CTCGCCTCGTGGCGACTATCAGGACGAGCGTGAAATCCCCGCGGCGCCGC
>NZ_LT670847.1 Halomonas subglaciescola
CTTGAAGCGATTGCGCTGAACGGCCAGCTTCACGTTTTTTTTACCGACAATCAGTCCGAC
CCGGGCATGACCACAGGTATTGAAGCGCGCAAGCGCCAGCATACCTTTGGCGTGGATCTT
GAGATCAGCCTGTTCGAAGACGTAACGGAAGTCCCCGGCGCTTAGCAGACGTAGCGGCCG
GGGAAAGCCTTGATGGGACACACGCAATCTGAAATCAGGCGCTCAGACGCTTGCGGCCTT
TTGCACGGCGACGCGTAATGACGGCGCGGCCGCTTTTGGTTGCCATACGAGCACGGAAGC
CGTGCGAGCGCTTGCGCTTGAGAACGCTGGGTTGAAAAGTGCGTTTCATAACTCGTTATT
CCCACGTGGTTTTAAGACGGAACGTCAATACTAGAAGACCCGTATCGGCAGGTCACCGAA
CGGGGATATCCAATTCAAGACCCGAAATTGTAGAGCCTTCCTGCGCCAGGTGCAATTTTT
CCTTGCCGATATTGTTCAGCCGGCAGCTGCCGTGGCGGAAAAGCGTCCGCTGGATTCAGC
CAATATTCACCCGCAATGCCGTGCAATAGTTACTATTATATAAGATAACTAATGCTGTTA
TTAATGGTGGGGATAATAATTGTGGATAAGCTTATTTTAACAAATTTAATCAAAGGGTTA
TTGGCATAAAAAATCTGTGTAAAAGCGTTGGAAAAGCAGCGCGAAAACTGTGATGAGGCG
GTGAACGGTTCAGGATAAGTCGAGAAATTGCCAAGTTGTCCGCAGTTTATCACCCAGTAG
TGTCACGGTTTCCAAGAGACTTGTCCACAGGCCGGAAAGGCCGCATTCGCGTGTGGATAA
CAGGGGCTTTGGGCGCTACAATGGCCGGCCTTTTTCAACCGATGGTGAAATGAGTGTCGC
TCGCGCTTTGGCATCAGTGTCTGGACTATTTGCAAGATGAGCTTAGCTCCCAGCAGTTCA
ACACCTGGATACGCCCGCTGCAGGCAGAACAGGGCGAGGCCAACGAGCTTTGCCTGCTCG
CGCCGAACCGCTTTGTGCGTGACTGGGTGAGCGACAAATATGCCAGGCGAATCAGCGAGC
TCATGCGCGAGCTGGCACCCGCCAAACCGCCCAAGGTAAGCCTGAGCGTGGGCAGCCGTC
GCACCGCCGCCGCCGCTGCCCCGCAGACGCGTAATCTGGGGCACCCGGTCTCGGCCACAC
CTGCCGGGCAACGCGCGCCGGCGGTGCATACCTCGCCGCGCGGATCGACC
>NC_020888.1 Thalassolituus oleivorans
AGCGCCGCAATATCGTGCTGGTGAGCACGAAATGACTCGCGGATAAGCCGTTTGACACGA
TTACGGTCTACAGCTCGCTTAATCTGTTTTTTCGCCAGCACGAATCCGATTCGTGGCTGA
TCTTGCTCATTAGGAGCGGCTAACACCAAGAGGTCAGCCGTACTCCCACGCAACGCTGTG
TTGTCAAAGACTCGCTTAAACTCAGCAGGTTTTAACAATCGCGATTGACGGCGAAATGCT
AAATCCGGCATGCACAGACGTTCGATGGGATTCAACGAACAATTATGCTGTCAGGCTATG
ACGGCCTTTTGCACGACGACGAGCCAAAACTAATCGGCCGTTTTTAGTAGCCATACGAGC
ACGAAAACCGTGAGTACGCTTACGTTTTAATACGCTTGGTTGGAAAGTACGTTTCATAAC
ACTGTCACCCGTTAAGTGAAAAGGGTCTAATTTTTAAGGGCGGCAATTGTATGAAAATCA
AAGCGTAATAGCAATGGCTAATTTCTATTCAATTTTGCTGACCGTAATTTTGAATTTTGT
TTACTAAAGAATATGTATGAAATGATGTTTAAAGAAAGAGGAGATAGTTTGTATTTATTA
TTCTTATAGAGCTACTTTTCTGTGAATAACTGATAATTTTCTATATAAATCAATAAGATA
GAGAAATGATAAGTTCGGTACTACATGCGTTTAACGTATGTACGAGCTGGGTAAAAGCGG
TGTACAGAATGCTAGTTTATGCACAAGGTGAATTCTTGCTAGAAATTCTCACGATTCTGT
ACCCAAGTTCGTCCCCCAGTTGTCAGGTCTGTTATCCACAGGGCCATTTCTTTCTTAATA
ATAGCGGTAATAGCTGTGGATAACCCGCCGCCTCTTGGGTAGAATGGCTGGCTCGATTGA
AATCTTTGATGACGCTAGTAACAGGGGTAACCGTGACGGGTTTGTGGCAAGACTGCCTTG
GGCATTTACAGCATGAGTTGCCTGCGCAGCAATACAACACATGGATCAGACCTTTGATCG
CGAGTACGGAAAACGGTCAGTTAGTTCTGAGCGCCCCTAATCGCTTTGTCAAAGATTGGG
TTAAAGACAAGTATCTGCAGCGTATTCAAGAAATCTTATCCGAACTTAACGGCGGTCGTA
TCACTCATGTCGATGTGACTGCGGGTGAGTCGCGTCCTATGTTTAGTCCTCAGGCTGCGC
CAAGACCAGAACCACGGCCTGCGGCGTCGTCGGTTGAAGGATTTGCTTTT
>NZ_FO203512.1 Oleispira antarctica
CAGGCGAAAAGACTCACGAATAATACGTTTTACACGATTTCTCTGAACAGCATGTTTAAC
ATGCTTTTTAGCTATGACAAAGCCTAAGCGAGAATCGCCGCTTTTACTCGGAGTAGCCAG
AACCAACAAATATCGATTACTGGCCTTAAACTCGGTGTTATCAAATACTTGGGAGAAGTC
CCCAGGGCTCAATAAGCGAACGGATCTAGGAAATTCAAAAGTATTCATACGCTGATTAAA
GCGAAATTAAGCTGATAACTTTGTACGACCTTTGGCACGACGTGCAGAAATAATCTGACG
ACCGCTTTTAGTAGCCATACGAGCACGGAAACCGTGGTTGCGCTTACGCTTCAATACGCT
TGGTTGAAAAGTACGTTTCATAGGAATTACTCATCCAATCCACACAAGATGTAGATTTAG
TGTTTAAAAAATTAGGCCGAGATTGTATTTAAATATTGGCGATGACGCAATGGTAATTTG
TATTTATTTTAATCATTCGCCCAAATCCTTTTTTTATCCAATTAACTTCTTTTAAAGATT
TATTAATTAAAGTTTATGTTTTTATGTTTATAAGTAATGTTTTATTTATTCTTATTACTA
ATATTACGGAACCTATTTTCTGTTGATAACCATTAAATATCCTTTAAAAACAATAACTTA
TAGACAATATAAGTCATGTTTAACCAACCTTCAGTGTGCGTATTAGCAGAGGACAAGCAG
TGTATAAGTAACTACTTTTGCACAGGCGTATTTTACTAGGGTTATTTATTCACATTTCAT
TTTTAGCTTCTACCTGGTTATCCACATACCTACTCTACCTTTTAATCATGCCTAGGACGG
TTTTTTGTGGATAACTTTTGTTATTTTAGGGTAGAATGGCTGGCTAAATTATTCGATTTA
TTATTTTAAGGGATGCTGTTAGGTGGCTGAGGCGCTCTGGAACCGCTGTTTGGATTATTT
GCAGGATGAACTGCCTTCACAGCAATACAATACTTGGATACGTCCACTGCAAGTTGAAGC
AGAGGGTGATAGCATTTTATTGCGTGCACCAAACCGCTTTGTTAAGGATTGGGTGAAAGA
TAAATATCTTCATCGAATTCATGAAATTATCTGTGAAATCAATGACGGTTGTATGATCGA
GGTTGAAGTAGCAATAGGCGGAGCAAAAGCAAAGCCTGCACCTACCCCCATGCCTAAATT
ACCGGTAAAAAAACCTGCGCCTTTAAAAACGGCTTCTATTAATAGAAAGC
>NC_008260.1 Alcanivorax borkumensis
GAAGAATAATGTCCAAACCGGCCAATTCCTGCTGTCGGCAGCGGAACTGTTCGCGTACTC
GTCGTTTGATTCTCGCACGATCTACGGCGCGTTTGACGCGTTTTCGGCCTATTACCAAAC
CTAGTCTAGGATGCGGTTGGGAATTTCGGGTTACCAATAGCAAATAGCCACCTAAACCAA
CCTTCCACTCGGGTTGGTCAAAGACGGTTTGATATTGGGGCCCAGTAAGCAGGCGATGTT
GGCGGGTAAAGGCCTGTGAGATTGGCACTGTTACCTCAGCCAGGAAAGCAAGGTGAAACG
GTTGGCTTATGCAGCCAACCGTTTACGGCCCTTGGCACGACGAGCGGCCAAGATTTTACG
GCCATTTTTTGTGGCCATACGAGCACGAAAACCGTGAGCACGTTTGCGCTTAAGTACGCT
TGGCTGGAATGTGCGTTTCATGGCGTCTTCCCCATGGATTAGACAGCGATTAGAAGGGCG
GCAAGTCTAGGGAACCAATGGGGCTGTGTCAACGTGCTTTTTTTCCTGCTCTTTGGAAGA
AAAGAAATGGCTGTTAATAGATTTTATATATTTAAGTATTTATTGATTGTAGTAGTAATT
ATAGGCTTCGGCGTTTTCTGTGTGTAAGTGCTATATATTTATATTAATCAATATGTTGCG
GTTTTTATAACTTGCGTATTAACCCGTTAGAGCTATGGGGGGAGTGTGTGGATGAGTTGT
CATTAAATGTGGATATAAGTTGTTCGTGTAGTTATCCACCGGGTTGCACTGTGCTTCGCT
AACAGGGTTGTAAGCCTAGTTATCCACAGGGGGGCGTTGTTAAAAAAAAGCCCTGTATCC
TGTGGATAGGTGGGTGTCTGTAGGGGTAGAATGTTCGATTAGATTGGCCTTTGTGTCCTA
GTAAAGGGCCCTTATGGCGAGTAATACATTGGATAACACAAGGCGGGTGCGTGTCTGAAG
AGCTCTGGCAACGCTGTTTGACGCGGCTGGAAGATGAGTTGCCGTCGCAGCAGTTCAATA
TGTGGATACGGCCGCTTCAAGTTGCTGCGTCTGCAGATGGTGCGGAGCTAACATTGTTTG
CCCCTAACCGGTTTGTGGTGGATTGGGTTCGTGACAAGTACCTAGATCGCATTAGCGAGG
TTCTAGGGGAGATGCAGTCAGGCCCCCTTCCCCAATTGCGTTTGGAGGTAGGGTCTACCC
GTGCCAGCACGCCTGCAGCATCGTACTTCAATGGTTCCTCCTCCTCCTCT
>NC_018691.1 Alcanivorax dieselolei
AGCCAATTCCTGCTGGCGCAGACGAAACTGTTCCCGGATACGGCGTTTCACGGCACCACG
GTCCACGGCGCGGCGGATGCGACGTTTCGCGATTACCAGGCCCAGACGTGGAAAGGGTTG
GCCGGTTTCCCGAGCCAGTAGCAGAAAACATTGCTGACCAATGCGCCAGTCGGCCTGGTC
GAACACAGCCTGAAAGGCTTTGCCGTCAAGCAGGCGCAGATTGCGGGAAAACCCGAATCG
TGGAGAGGAATTCTGGGGAAGAGCTGCTGATGGGCTCACCGTGTCTGATACCCCGGTGAT
GCCACCAGAAGAGACAGCGATTGGCTTATACAGCCAACCGCTTGCGACCTTTGGCGCGAC
GAGCCGCCAATATCTTACGTCCGTTTTTGGTAGCCATGCGAGCGCGGAAGCCGTGGTTAC
GTTTACGCTTCAGGTTGCTCGGCTGGAATGTGCGTTTCATGGCGGCATCCCCGCTGTGGA
AGTCTTAAGAGGGCGCGGATGTTAGCCCCGGCTTGCCTTGCTGTCAAGCGCTTTGCTGGG
GGGCACGGTTTGCTTATCAATATCTTTAAATATTTATTTTCTTATTTAGTGATAGTAGTT
CTTATAGGCAAAGCCAATTCTGGGGATAAGCTTGAAAAGTGTAAGTAGATCAGTGTGTTG
CGGTGTGAGTAACCGACGTATAACTGTGTGTAACTCCTGGTGACTAAGCGGGGACAAGCT
GTCCGGAACTGTGGGAGAAATCGGTTCAACCGGTTATCCCCATACTTATACGTGCCCCTG
CCAACAGGGTTACGGACCTAGTTATCCACAGAAAAAGATAGACGAAAAAAGACCGGCTGT
GCTGTGGATAGTTACGCGCTCAGAGGTATAGAATGGCCCGTTCAAATTCACGGTTTCTGG
CAAGGCGGGGATGTGTCCAAAACGCTTTGGAATCGCTGTTTGACGCGACTCGAGGACGAG
TTGCCGTCACAGCAGTTCAATATGTGGATTCGCCCTTTGCAGGTGTCGGTATCCGCCGAT
GGCGCGGAGATGACGCTATTCGCGCCTAATCGTTTCGTGGTGGACTGGGTGCGTGACAAG
TATATGGAGCGTATCGGCGAGGTCATGGGGGAGATGGAGCAAGGCCCCCTGCCCCAGTTG
CGTCTGGAGGTTGGCAGCTCCCGGGTAACCGAGATTATCCCCAAACGTCAGGCGCCGGAG
CCTCGCCCGACGACAGCCCAGACGGCGGAAACGCGTCCGGCGCCGCCGCC
>NZ_AP014613.1 Alcanivorax sp.
ATGTCCAAACCGGCCAATTCCTGCTGTCGGCAGCGGAACTGTTCGCGTACTCGTCGTTTG
ATTCTCGCACGATCTACGGCGCGTTTGACGCGTTTTCGGCCTATTACCAAACCTAGTCTA
GGATGCGGTTGGGAATTTCGGGTTACCAATAGCAAATAGCCACCTAAACCAACCTTCCAC
TCGGGTTGGTCAAAGACGGTTTGATATTGGGGCCCAGTAAGCAGGCGATGTTGGCGGGTA
AAGGCCTGTGAGATTGGCACTGTTACCTCAGCCAGGAAAGCAAGGTGAAACGGTTGGCTT
ATGCAGCCAACCGTTTACGGCCCTTGGCACGACGAGCGGCCAAGATTTTACGGCCATTTT
TTGTGGCCATACGAGCACGAAAACCGTGAGCACGTTTGCGCTTAAGTACGCTTGGCTGGA
ATGTGCGTTTCATGGCGTCTTCCCCATGGATTAGACAGCGATTAGAAGGGCGGCAAGTCT
AGGGAACCAATGGGGCTGTGTCAACGTGCTTTTTTTCCTGCTCTTTGGAAGAAAAGAAAT
GGCTGTTAATAGATTTTATATATTTAAGTATTTATTGATTGTAGTAGTAATTATAGGCTT
CGGCGTTTTCTGTGTGTAAGTGCTATATATTTATATTAATCAATATGTTGCGGTTTTTAT
AACTTGCGTATTAACCCGTTAGAGCTATGGGGGGCGTGTGTGGATGAGTTGTCATTAAAT
GTGGATATAAGTTGTTCGTGTAGTTATCCACCGGGTTGCACTGTGCTTCGCTAACAGGGT
TGTAAGCCTAGTTATCCACAGGGGGGCGTTGTTAAAAAAAGCCCTGTATCCTGTGGATAG
GTGGGTGTCTGTAGGGGTAGAATGTTCGATTAGATTGGCCTTTGTGTCCTAGTAAAGGGC
CCTTATGGCGAGTAATACATTGGATAACACAAGGCGGGTGCGTGTCTGAAGAGCTCTGGC
AACGCTGTTTGACGCGGCTGGAAGATGAGTTGCCGTCGCAGCAGTTCAATATGTGGATAC
GGCCGCTTCAAGTTGCTGCGTCTGCAGATGGTGCGGAGCTAACATTGTTTGCCCCTAACC
GTTTTGTGGTGGATTGGGTTCGTGACAAGTACCTAGATCGCATTAGCGAGGTTCTAGGGG
AGATGCAGTCAGGCCCCCTTCCCCAATTGCGTTTGGAGGTAGGGTCTACCCGTGCCAGCA
CGCCTGCAGCATCGTACTTCAATGGTTCCTCCTCCTCCTCTAGTAATGGG
>NZ_CP004387.1 Alcanivorax pacificus
TGCCGGAAGCTTTCACGGAGCTGGCGCTTGACGCGGGCGCGATCCACGGCGCGGCGGGCA
CGCTTGCGGGGAATCACCAGGCCGAGGCGATGCACAGCGAGCGGGTTTTCAATGGCGAGA
AACAGGAAATGCCGGCTGCCGGCCCGGTAACGGGCCTGGTCGAACACACGCTGGAAGTCA
GCGGGAGTCAGCAGACGGTTTTCGCGGCGGAAGCGGAAATCCGGGGCGGTATCGCTCACC
GGATCAGGCCATCGTCGGCGGGTAAGGCGTCAGCGGGACAAGTGAAGCAAACAGCCGACT
TCAGACGGTCAGCTGCTTGCGGCCCTTGGCGCGGCGACGGTTCAGTACAGCGCGGCCGTT
TTTGGTGGCCATGCGGGCACGGAAGCCATGGGTGCGCTTGCGCTTGATTTGGCTCGGTTG
AAAAGTACGTTTCATGGTGGCGTCCCCACGGGATCACTGGTCAGTCGAAGGGCGGCAATT
CTAGGTGAGCCCTGCCGGGCTGTCAAACGGCAAAGTCGGGGCCTACGGAGCCGGTGCGTC
GCTTATCTTTTATTAGATTTAAAGATTTAGATTTTTTAGTAGTTGTATTAGTTATAAGCA
AAGCGATTTCTGTGGATAAGTTTGAAAAACAAATAAAATTCAATGATTTGGATTGTGTGT
AATCGGTTGGTATCCCGGTGCGGGGACGGTGGTGCAGTGGGGGATAACCGGTGCAGGGTT
GGGGACGAAATCTGTTCATGGGTCTGCCCACAGGGTTGTACCGGGTTTGTGCGTCCTGTC
GCACCCATGGTTATCCACAGGGAAAATGCATGCAGACGGCTGTGGATAACGAAGCCCCCG
GGGGATAGAATGGCCAGTCCATTCACCCTCGTAAAGATAGAACTAAAGGCAGGGACGTGT
CCGAAGAGCTCTGGAATCGCTGTCTCGCGCGGCTGGAAGATGAGCTGCCCGCGCAGCAGT
ACAGTATGTGGATCCGACCCTTGCAGGTGGTGGCCTCGGCGGATGGCGGCGAGCTGATAT
TGTTTGCGCCGAACCGCTTTATCGTTGACTGGGTGCGGGACAAGTACCTGGAACGCATCG
GTGAATTGCTGGGTGAACTGCAGACGGGGGCGCTGCCCACGCTGAATCTGAAAGTCGGTG
CATCGCGGCCTTCCCGACCGGCAGTGACGCCGGCACCGGTTGCCACGCCGGCGCCCACAC
CCGCCGTCAACGCGCCGGTCCAGCCTCCCCGGGATACGGCAGCTTCCACC
>NZ_CP012331.1 Alcanivorax xenomutans
TGCTGGCGCAAACGAAACTGTTCGCGGATCCGGCGTTTCACGGCACCACGGTCCACCGCA
CGCCGAATGCGACGTTTGGCGATCACCAGGCCCAGACGTGGCAAGGGTTGATCGGTTTCC
CGGGCCAATAGCAGAAAACATTGCTGGCCAATGCGCCAATCGGCTTGATCGAACACAGTC
TGAAAGGCCTTGCCGTCAAGCAGGCGTAGATCGCGGGAAAATCCGAATCGGGAAGAGGAG
TTACTGGGGAGAGGTACTGATGGGCTCACCGTGTCTGATACCCCGGTGATGCCACCAGAA
GAAACAGCGATTGGCTTATACAGCCAACCGCTTGCGGCCTTTGGCGCGACGAGCGGCCAG
TACCTTACGTCCGTTTTTGGTAGCCATGCGAGCGCGGAAGCCGTGGTTACGCTTACGCTT
CAGATTGCTCGGCTGGAATGTGCGTTTCATGGCGGCATCCCCGCTGTGGAAGTCTTAAGA
GGGCGCGGATGTTAGCCCCGGCTTGTCTCGCTGTCAAGCGCTTTGCCGGATGGGAGGGTT
CGCTTATCAATATCTTTAAATATTTATTTTCTTATTTAGTGATAGTAGTTCTTATAGGCA
AAGCCAATTCTGGGGATAAGCCGGAAAAGTGTAAGTAGATCAGTGTGTTGTGATGTGAGT
AACCGACGTATAACTGTGTGTAACTCCTGGTGACTAAGCTGGGACAAGCTGTCCGGAACT
GTGGGAGAAATCAGTTCAACCGGTTATCCCCATACTTATACGCCCCCCTGCCAACAGGGT
TGCGGACCTAGTTATCCACAGAAAAAGATAAGCGAAAAAAGACCTGCCGTGCTGTGGATA
GTTACACGCTCAGAGGTATAGAATGGCCCGTTCAAATTCACGGTTTCTGGCAAGGCGGGG
ATGTGTCCAAAACGCTTTGGAATCGCTGTTTGACGCGACTTGAGGACGAGTTGCCGTCAC
AGCAGTTCAATATGTGGATTCGCCCTTTGCAGGTGTCGGTATCCGCCGATGGCGCGGAGA
TGACGCTGTTCGCGCCTAATCGTTTCGTGGTGGATTGGGTGCGCGACAAGTATATGGAGC
GTATCGGCGAGGTCATGGGGGAGATGGAACAAGGCCCCCTGCCCCAGTTGCGTCTTGAGG
TTGGTAGTTCCCGGGTGACCGAGATTATCCCCAAGCGCCAGGCGCCCGAGCCTCGCCCCG
CGGCAGTAGCTCAAACGACGGAAACGCGTCCGGCGCCGCCACCGGCTCCC
>NC_013166.1 Kangiella koreensis
GGAATGCTTTACTTATCAGGCAGCTAGACGCTTACGACCTTTAGCACGACGACGATTGAT
AACCTGACGGCCATTCTTAGTTGCCATACGTGCACGGAAGCCGTGAGTACGCTTGCGCTT
GATAATGCTTGGTTGAAATGTTCTTTTCATCGGATTAACCCACTAGCCAATAAAATTTGA
GCCGAAATTTTAGTATCGCCTGATTGCGACAACTAAAAAGGATGTACAGCCCTACTACAA
GGACGCGAGATTTTATAGGATCCACAGGCTTTGTGCAATGATCTTATTGGTTATTTAACA
ATCTTTTACCAGTTCTTTTTCTGAGCGTAGTCGGCGGATTTTTGTACAAACCGTCTTATC
TAGTGTTTTGAGTTTTTAAAACCACAATATCATCGATCTTCTCGTTTATCTTATGCGCAA
CTGTGGATATTTATTTTTTTGTCTAACTCCAATTTTCTTGGTTTTTCATAAGTTTTATGG
GTTCTCAGCTCCAAAGCCAAAATTATACTCAATTTCATAGGTTAAGTAAGCTTAAACTAT
CTTTTATTGAGTTGTTAAGCGTGTAATATTAATAAAGTTATTTAAAAGATCTTATTATTA
TTATTAGCAAGTCCATTTGTTGTGTATAAGTCTCTTTTATTTTTGTTTTTTAACATGTTA
CAGAAGTAATAACCCTTTGTATAAGGTGTCTTTAACTATAGGGATGAAACTTGTATAAGT
ATCGTTTTTTTGTGTTTTGTCATTCTGTTAACAGTTTTAAAGGTTTTTTATACAAGATAT
ACCCACAATTTAATTAATTACTGGTTTTAAAGTTGTTTTTTGTATAGTTTTAATTCTGGC
TTTGTTTATCATGATTTTTACTTCTATAGTAAAAATATATAGGTAAAGTTGTGGATTATT
TTTCTATCTGGATCTACACTTAGCCATAATAATTGAAGTGACCAAAAGTGCGTTAGAAAT
TACATAATACTCAACGCTCTTGTATAACCAAGAACTAGGACTCTAATAATAATGACGGGT
AATGTTTGGCGGAGTTGTTTACAGAAGTTGCAGTCAGAGCTGTCGGCTACTGAGTTCAAC
ACCTGGATAAAACCGCTTCAGGTCAAAGAAACTGATTCTGAGATGGCTTTGTATGCACCC
AATCCCTTTTTCGTTGATTGGATACGCCAACAATACCTTGATCGTATCAATGAATTTCTT
ATTCAGCGTGACAATAATCAGCAGAAACATATCTCGCTTCATGTCGGAAA
>NZ_CP010975.1 Kangiella geojedonensis
ACCGTCTTCTCGCTCACATCAAGGAATTCAAATATTTTATCTACCGCTACTAAGCGCTTA
AACGCTTACGGCCTTTTGCACGGCGGTTAGCTAAAATTTTACGGCCATTTTTTGTCGCCA
TACGAGCACGGAAACCGTGTACACGCTTACGCTTAATGACGCTTGGTTGAAATGTTCTTT
TCATCTGCTTAACCCATCAACATAAAAATTAATTCACAAAAAATTGTCCTTTTGTAGACA
TCTGTTTGTGACAATAACTACAAGGACGCGGAATTTTATAGGAATTGGTTAGGGATTGCA
ATGCTCCAGCCCTTATTTTTTAAGGGTTTGCAATAGATTCCTTAAACATCATCTATGTAG
TGACAGTATGCCCATAAAACCACTAGATATTGTATTCCTATGCTTCCCCCGACTAGTGCC
TGTGGATAATTGCGTCTAATTCTACAGAGTTTATGATGCTCTTTTTATAACAAAAATGCC
AATTTACTTGTAATTTAATAATTTTTATCGAATTTAACCTGATAACTCGATTTAATTGTT
CAATTTTTAAAAAGTTAGCCAGTAATTATTATAAATATATATTTAAAGATCTTATTATTA
TTATTAAGCAAGGCGTTATCTGTTGATAAATCATATTTGTTTAATTTAAACAATAATTTA
ACGTTATAGTAAACCCGTTTATAAGGTGTCTTATAACCTGAGTTCTAAAAATGGATAAGT
TGCTTTTTATAGGGTTACACCGAGTTCTTCACAGTTTTAACCTGTTTTTATACCTTATTT
AGTCACAACTTGTCCCTTTAAGCTCCCTTTGTCTTAATTTTGTGCAATTCATCCCCGGTT
CTTTAAAATGTGGTTACTCACATATTAAGTTTTTTTTTTATTAAAACTGTGGATATTTAT
TGAAGATGGATCTACACTGTGTTTCATGTTGAGTTAGTCTTTTTGAGTAAGATCTCACTC
CTACAGTGTAATAGCTTATTATTGGCATAAACAAAGCGCTTATAACAATTAAAAGTCATG
GATTTGGGAATATATAATTATGTCTAGCAGCATGTGGCGAAACTGCCTGCAACGACTACA
GTCAGAACTCTCTGTTACAGAGTTTAATACTTGGATAAAACCTCTCCAGGTTCGTGAAAC
CGATAAAGAAATGGCTTTGTTTGCGCCTAACCCTTTTTTCGTCGATTGGATCCGTCAGCA
ATACCTTGATCGCATTACTGAGTTTGTTACCAGCAAAGAAGATAGCAACC
>NZ_CP012418.1 Kangiella sediminilitoris
GCTTTTTAAAAGCTCCTCTCGTCCAGTCGGTTCTTTGCTCACATCCAGGAATTCTAATCG
TAACGGAACTATTAAGCGCTTAGACGCTTACGACCCTTGGCGCGACGATTTGCTAAAATT
TTACGACCATTTTTAGTCGCCATACGAGCACGGAAACCGTGTACACGCTTACGTTTAATT
ACGCTTGGTTGAAATGTTCTTTTCATCTGCTTAACCCAATCAACAGTTTACTTCTACACA
TGGTATCGCACCATGTGACTCAAGGACGGCGAATTCTATAGGATTATCCACCTAAATGCA
ATGCCCAGAACCCTGTTTTTTCAAGGGGTTGATGGCAATATTCATTATCTAACTTATTTT
GTGCCTTACCCCCATCCTCAATACCACATATTGTGATCTTGAATCCATTTCCTTTGTTAT
TGTGGATAACTTAGTGGACCTGATTTGCCTACAATATCCTAAAAAGTAGAAAAAATCATT
ATATTTCGTTGGTTTTGTAATTTTATCATCAAATTCTATAACTAAGTGTTCTGTTTCATG
CTTTTTGCCAGATGTTACCAAGTAATAATTATATATATATATTTAAAGATCTTATTATTA
TTATTAATGGCTTCCTTTGCTGTTGATAAATCTTCAATTACACTATAAAACAAAGGCTTA
GCAAAATGATAAAGCTGTTCTTAATCTGTTTTTAAGAGGGTGGTCTAATCTTGAATAAGT
ATGTTTTTTTCATGTTTGTCACTGTTTTGCACAAGTTTTATCGTTTTTTATACCTTATTT
AGTCACAGATTGTTATTTTTTTACCTTTTCTTATACTTTCTGTGTATTTACTCCCCGGTT
ACAAAATTCCTTGTGTTTCTGGTTTTTTTAATATTTTCTCTAAAACTGTGGATATTTTAT
TATTATAGATCTACACTATCTCAACATTGCAGAAAAAGGGGCTACAGTTTTCCATTAGTT
TTTTGCAATAACGCTATACTGATTTTAAAAACAATATAATAAACAAGGACTTGGAAGCTA
TTATGTCGAATAGCATCTGGCGAAACTGCTTACAACGATTACAGTCTGAGTTATCCGTTA
CCGAATTTAACACCTGGATAAAACCATTACAGGTACGTGAAACAGATAACGAGATGGCTC
TTTTTGCGCCTAACCCGTTTTTTGTCGACTGGATACGTCAACAATATCTAGATCGCATTA
CGGAAGTTGTTAACAGCAAACCAGATAACACTCAGCTCCATATTTCTCTT
>NZ_CP007142.1 Gynuella sunshinyii
ACAATATCAATTGAAGTAGGGGAGTGGGGTTTTAACCGGAATTCTTCGCGAATAATGCGT
TTGATCAGATTTCTGTTAACCGCCCGTTTGACATTCTTCTTGGCAATAATAAATCCGAGA
CGATTAGCAGGAAGATCGTTGGTTCTGGCGAGGAAAAGAAGTTCTGGGCAAGCTGCCCTG
GATTGGGTGAGATCGAAGACCCTACGAAAGTCCTTGGCTGTCAGAAGACGTTGCTGTCGG
GTAAATTCGCAGGATCCCATATCGGTTATCAGCTGAAAAAATCAGGCAGATAAAACCTTA
CGACCCTTGGCACGACGACGAGCCAAGACTTGGCGACCATTGGCAGTAGCCATACGGGCA
CGGAAACCGTGAGTACGTTTACGCTTCAGATTGCTTGGTTGAAATGTTCTTTTCATCACT
ATCCACCGAGTACTTAGATGTAGGACTGTAGCCCTGAATTAGGACGGCGGATTCTATAGA
GTTTTCCAGCGGGTTACAACGTCCATTTGAGGACCGTTTTCAGCTTATTCGCGTATGAGA
ATTTTAAAAGAGTATTTAGAAGTATTGTTTATATTTTTTTGTTTTTTATGATTGTTATAG
TTATTAGTAACCGAAATTTTTGTTGATAAGTAATAAAAAATCAATAAAAACAATAAGTTA
TATAAAATAAAAGTCTGTTGATTACAGTTGGGTATCTTGCCGAAAACCTTGAATAAGGTG
GGTATAAAACAGGTATTTATCCACAGAAAAGTTATCCAGATGTTTGCACTCAGGTTTTCC
AGCCTTTTGTACCTACATTTATCCACACGGTGTTATTTTTTTTCGGTATTCACTGGATAA
CATTGAGGAAAACTATTAAATAAATTTTTTAAACCATTAAAAAATAAGGTAAAAAATATT
TTTTGAAATTGTGGATATCTTTTGGCTTTCGATGTGGATAATTATTGCTCTGAGCACTAA
AATAAGTGTCCTTGCTTCTGAAGTGTTTCAAAATATTCCCTTTTGTTCAGTTTTTAAGCA
TCCATTTATGGTTTTGTAGCAGGACTGATAGTGTCTGAGACTGTTTGGCAACAATGTTTA
AGTGAGCTGGAGATAGAAATACCCAGCCAGCAGTTTAATACCTGGATCAGGCCATTACAG
GTCGTTGAGAATGATCAGGAAGTTATTCTGAGTGCTCCCAATCGGTTTGTGATGGATTGG
GTGAAAGAAAAGTATCTTGATCAGATTATGGCCATCCTCAGCGGATTGGG
>NZ_CP013251.1 Endozoicomonas montiporae
TGCCTGGTCAAATACCTGCTTAAAATCAGCTGCTGAGCACAACCGCTTGTCGCGGCTAAA
AGCGAAGCTCACCTGACAGTCTTACTGCTGAAATCAGGCGCTCAGACGCTTACGGCCTTT
AGCACGACGACGGTTAATAACAGCACGACCGTTCTTGGTAGCCATACGGGCACGGAAACC
ATGGGAGCGGGCACGTTTCAGGTTAGATGGTTGAAAAGTTCTTTTCATGATGACACTACT
CTTAGTTAATCAATCTTCTTGGGAAGACGCTGCACATCCTTTATGGATATACAAAAAGAC
GGGCATTCTAAGGAATTGACCAATCTGCGTCAATTTGCATTTGTCAAGAGTTTGCCGTTG
ACCCCCATGTTCATGTCCCTATTTGAATCAGCAGGTCTCTATAAGAAGGTTGTTTCTGAT
ACGCATTATGAAACTGAATGCAGTAGTTGGTACCGAATTTATATTAATTGTCTTCTCTTC
TGTGGAAAACCGATAAGTGCTTAGTCCCCGTCTTTTGACTGATAACCATTGAGCGGTACG
AGCATAAATTAAAAAATATATTTTTATCTTGTTTGTGATGTTGTTTTGTTTTTATGTTTA
TTATTTAGTAGCCCATTTTTTGTGGATAAGTAGCATTTTTACTTGATTATCAAGGGCTAG
AGCCTGTGTATCAAGCTGTAGAAATCACGGTACTTAGCTGTTTCTTACCTGCTGATGAGT
TGTGGGTAAAAAAGCTATTTATACACAGGTAAAGTTATACCACTGGTTGTGCACAGCTCA
TTCCTAGGGATTTACCCTGTTCTTAAACAGGTCTATCCACAGGGGTAAAACATAATTATT
TTTTACCTGAAAATAGTTTTTTCTGTTGATAACTATCTGGATTAAAAGCACATTAGAAGT
CAGTATCAGCTCTACAATCATCAGGTTATGGTGTGGATAACTTTTGGGCGAAAGGATACA
ATTGTCTGCACTACCCGCTTTTCGGGAAGTTGTTCATCAGGCAGTCTGATAGGCCTCATC
ATCACCTTCGGGATAGTTTTCAGGAGTGCCCCTTGAGCTCTGGCAAAAATGCATAGATCT
TCTTCAGGATGAGCTGTCATCCCAGCAGTTCAATACATGGATTCGTCCACTAAAAGTGAT
GGGTGATGAGCACGACTTATGCTTGCTGGCTCCTAACCGGTTTGTCTCGGACTGGGTAAA
AGAGAAGTTTTTACCAAGAGTCGAGGAGATTCTTGATGAATTGACAGACG
>NC_007645.1 Hahella chejuensis
TTGATTAGGTATAGCAAGAAGGAGCAAACCAGGATGGCTTGCTTTAAAGCGAGCATCGTT
AAATACGTTACGGAAATCCCCCGGCTTCAAAAGTCGAAGTGAACGGGGGAATTCGTAACC
AGCCATCTATAGGTTGCTTTTAAACAACAGACGACAATTAAGCTGAAATACGCTTACGAC
CTTTAGCGCGACGGCTGGCCAGAACTTTACGGCCGTTTGCGGTAGCCATGCGGGCACGGA
AACCGTGGGTGCGTTTACGCTTAAGGACGCTAGGTTGGAATGTGCGTTTCATATCCGACT
CTTTAGCAAATAACTGGTTGAAATTCGTTCTAGAAAACAGGGAGCAGAATTGTAGGGAAT
TTATAAGTAAATAGCAAATGGGAGTTGCGGAAATTTTCAGTGGAGGCCGTCGCAGTCTTA
TTTACCGCATTCTGTGGATCAATGTGGGTAACTTTTCCTGGTTGTTGTCGACCTGTGAGT
TCGTGTGGAAAAGGTGACCGTTCAAATTATAGGCGATTGGTCCGTTTTCAGGCGGATAAA
GGAGCTCATTCGCCTGTTATTAAATATTAGGTTTTAAGAAAGGATAGTTATGAAGAATTA
TGATTAGTCAGCCTTTGTTCTGTGGATAAGTGTGGAAAAGTTTTGAATATCATTCTATTA
GAAAATGTAAAAGTACTTGGCAAGCTAGGGATTACCCTTTGAAAAACTGCTGAGAACATG
GGGAGGAAAGTGCGAGTTTTCCACAGCCTGAAATTGTCTTCAGGTCTACAACAAGTTATC
CACAGGGAATCACAAGGGTTTTGGATATGAGCAAAGGTTCTAAAAATTTTTTTACGTCTT
AAAATGTTAACAAGCTTGTTAGTAACTTCGTAAGTTTATGAAATTAAATTAAAATATAAT
CCACAGGGGTTCTAATAAGATTTATTTTCGAGGTGGTAAAGAAAAGTCATTCCAGCTAGA
ATTTTCCCCTACCTGTTGAGGTTCAGTCTGTTTTCGTTGCTTATGTGGGGAGTGACGAAG
AGCTAAAGCGTCTTTTATTAGCCGCCTGATGTGGGTTTTGGCCACAGGGTTTTGTTTTCT
CTGAAAAACATCAACATTCGGTTTTCTCTATATATAGAAAGCCGCCGTCTTAAATTTGCG
CAAAAAAAGAGCAAGCATGTACGAATTCTGGAGGTTTGGAAGTGACGTCTGAGCTGTGGC
ATCAATGTCTCGGTTATTTGGAGGACGAGTTGCCAGCACAACAGTTCAAC
>NC_007963.1 Chromohalobacter salexigens
ATCAGGTCGTCCGCGGCCTGCTGAAACAACGTCAGGTTGGGCTGGTTTTCCAGCATGCCG
CGAATCGCTGCCTTGTAGCGCACCCGGTCGGCCTGGGCCCGCGTGGCGCGCACCGCCGGC
CCCTTGCGGGCGTTGAGCACCCGGAACTGGATGCCACCCAGATCGGTGGCATGCGCCATG
GCGCCGCCCAGGGCATCGATTTCCTTGACCAGATGACTCTTGCCGATCCCGCCAATGGCC
GGATTGCAGGACATCTGCCCGAGCGTCTCGATGTTATGGGTCAGCAGTAACGTTTGACAG
CCCATGCGAGCGGCAGCCAATGCGGCTTCTGTCCCCGCATGACCACCGCCGATGACGATC
ACATCAAAGCGGTCTGGGTAATCCACGTTGCACCTCGAATCGCAGCGTCTGGCTGCGGTC
GTACATGTCGACAGGCGCCATCGAGCGAGGACGGCGCCTGGGAAATAGCCGGACAGTATA
AACCCCTTGTGAGTAACCGTCAGGGTTTTCCACACATGGATTGTCCGCCGGTCGTGTCTT
CGTCCTTGGGTCTATAAATAATAATAAGTATGTAGAAAAGAAGTTCTGTTGCTGTTGTAA
CTACTGGTGTGGACCAAATCTGTGGATAAGCGTTAAAAACCTTTCATTCACAATTGCTTG
CGATGTTAGCCAAACGTTGTAGAAGCGGCAGACAGGCTGCGTGCAGGAGGGGGACGGCCT
GTGCATGAAAATGCCGGTTGTCCACACCGCGAAGCGTGCACCACTTATCCACGGGTGTAT
ACCTGATCGCCCCCCGTAGCCGTCAACAGTCAGGCACGCGTCTCTGGAACCCCGTAGTGA
CGGGGGCTGGAGGCGATATTTCATGGGCAGGAAAAAAATATTGTCCACAGGCGTGAAATC
GGCCTGTGAAGCGCCGCGACAACGCACGGCAACACCACGATCCGCGGGGAGATCGTGGTG
TCAGTCGAGGGGGAGAGTCAGGAAAAGGTCAGTGCTTGAGCACGCGGGAGAGGAAGGCCT
GGGTGCGCTCGTGCTGGGGATGGTCGAAGACCTGGCTGGGCGAGCCCTGTTCGACGATGC
GTCCGGCGTGGACGAAGATGACGCGATCGGCGACCTCGCGGGCGAAGCCCATCTCGTGGG
TGACGATCATCATGGTCATGCCTTCGCTGGCCAGTTCGCGCATGGCATCGAGTACCTCGC
CGATCATTTCTGGATCGAGTGCCGAGGTGGGCTCATCGAACAGCATCAGG
>FN869568.1 Halomonas elongata
TACACCGCGAACCTGGTCACCCTCGACGATGAGATCGCCGGCTGCCTGCTGGAAGATCGT
CAGGTTGGCCTGGTTTTCCAGCATGCCGCGAATGGCGGCCTTGTAGCGAACGCGATCCGC
CTGGGCACGGGTGGCACGCACGGCCGGTCCTTTCCGGGCGTTGAGCACACGGAACTGGAT
ACCGCCCATGTCGGTGGCCAGCCCCATGGCACCACCGAGGGCATCGATTTCCTTGACCAG
ATGGCTCTTGCCGATCCCGCCGATGGCGGGATTGCACGACATCTGGCCGAGCGTCTCGAT
GTTGTGGGTCAAAAGCAACGTCCGGCAGCCCGTGCGGGCCGAGGCCAGAGCGGCTTCGGT
GCCCGCATGACCACCACCGATGACGATGACGTCGAAGCGGTCGGGGTACTCCAAGGTTCA
CCTCGTTCGGCGCTGCGGCGCCGATATTGCGGATCGGGGATGAAATCAGCCAGCCAGTAT
AAACCTCCTGTGGGTAATCGTCAGGGTTTTCCACACCCGGATTTTCATCTTCGTCCCCTT
TTCACACCACTAGCTATTAAATAAACAATAAAAGAATAGGAAGTTCTGTTGTTGTAGTGA
CTACTGGTGTGGACGTTTTCCGTGGATAAACCGTTTTATTGCCATAATATCAATATCTTG
CAATGTTGATCGAAAGTAGGAAAAGCAGCGGGCGAGCTGCGGACGATGTGTTCGGGGCCT
GTGGATGGAAAGCCGGTTTGCCCACAAGCTGACACGAACACGGCTTTTCCACCGATCACT
ACCGGGCTTGTCACCGCAGCTGTGAACAACCGGGGCGATTTGCCCACATCCCCGGGATGG
CGGTGGGTGTGGCGTGATTTTGGTTCATTTGGCAATCGGGTTTTCCACAGCCGAAAAAAA
GGCCCTGTCGATAACGACAGGGCCTTCGGGCATGCCTGAAAAGGTGGTATCAGTGCTTGA
GAACTCGAGACAGGAAGCTTTTTGTCGGTGCCTCCGCAGGGGTATCGAAGATCGTCTCGG
GGGGACCTTCTTCGACGATCCGGCCCTTGTCGATGAAGATGACCCGATCGGCGACTTCTC
GGGCGAAGCCCATCTCGTGGGTCACGATCATCATGGTCATGCCGTCGTTGGCCAGCTCGC
GCATGGCATCGAGTACTTCGCCGATCATCTCCGGGTCCAGTGCCGAGGTGGGCTCGTCGA
AGAGCATCAGGCGAGGTTCCATGGCCAGGGCTCGTGCCAGTGCCACGCGC
>NZ_CP011052.1 Halomonas sp.
TCAATCAGGTGCTTTAAGGTGCCGCGAGGTACGCTGATTTCCTGACTGCCGTCCGCATCT
TCTATATTGGGGAACTCGGCTACCGGAAGCGTCGACAGGGTAAAACGTGAACGGCCACTG
CGTAAGACCGCACGGCCCTCTTCAACGGCTAGCTGAATATCGGACTGATCAGGCAGTGAT
TTACAAATATCCATCAGCTTGCGAGCAGGCACCGTTGCTGCACCCGCCTGGTCAACCTGG
CTGGCCACCGTGCGCCCAACAAGCTCAACCTCTAAATCAGTACCGGTAAGCGACACTTGG
TCGCCCTCTACCTGGATCAGTACATTTGAAAGTACTGGTAGCGTTTGGCGGCGCTCGACA
ACACCTGCGACCAGAGTCAGCGGACGTAACAGCGCCTCTCGGGAAATCGAAAATTTCATC
AATACTCCGGTTCTATATCCTGAAAGACCTGCGCGTAACAGGCCCGTCCCATAGGGTGGT
TAACTGGTCAACAGGCGCAGCAGATTCTTGTAATCCTCACGAATATCCGCGCTCTCTTCC
TGCAATGATTTCACTTTTCGGCAAGCGTGTAACACCGTTGTGTGGTCACGCCCACCAAAG
GCATCACCAATCTCCGGCAAACTATGATTGGTTAGCTCCTTAGCAAGCGCCATCGCCACC
TGACGAGGGCGGGCAACCGAACGTGAACGGCGCTTGGAGAGCAAGTCCGCTACCTTGATC
TTGTAATACTCCGCGACTGTGCGCTGAATATTATCGACGCCCACCTGCTTGTCTTGAAGG
GCCAACAAATCCTTCAGCGATTCGCGAATAAAGTCTTGGGTAATTGTTTTGCCCATGAAG
TGCGAATCAGCGATGACCTTTTTCAATGCACCTTCCAATTCGCGCACGTTGGAACGAATT
TTCTGAGCAATAAAGAAAGCTGCATCGTGAGGTAAATCGACCTTAGCTTGGTCGGCCTTT
TTCATCAAGATGGCTACGCGGGTTTCAAGTTCCGGCGGTTCAATCGCGACCGTGAGCCCC
CAACCAAAGCGTGATTTAAGGCGCTCCTCTACCCCACTGATCTCTTTAGGATAGCGGTCA
GAGGTCAGGATCATTTGCTGACCACCTTCTAATAACGCATTGAAGGTATGAAAAAACTCT
TCCTGGGAACGCTCTTTGCCAGCGAAAAACTGAATATCATCAATAAGTAATGCATCAACA
CTGCGATAAAAGCGCTTGAAATCGTTAATCGCATTGAGCTGTAACGCCTT
>NZ_CP015243.1 Halotalea alkalilenta
GCCTGCTGGAAGATCGAAAGGTTCGGCTGGTTCTCCAGCATTTCCCGGATCGCCGCCTTG
TACAGCACTCGGTCGGCCTGAGCGCGCGTAGCACGCACCGCCGGCCCCTTGCGTGAGTTG
AGCACGCGGAACTGGATCCCGGCGCGATCGGTGGCCAGCGCCATGGCGCCACCCAGGGCA
TCGATCTCCTTGACCAGGTGGCTCTTGCCGATCCCACCGATGGCGGGATTGCACGACATC
TGGCCGAGGGTCTCGACATTGTGGGTCAGCAGCAAGGTGTCGACGCCCATGCGAGCGGCG
GCGAGCGCGGCTTCGGTTCCGGCATGGCCACCGCCGATGACGATGACGTCAAAGCGGTTG
GGGTAATCCACGGTAGTACCTCGAAAGACTGTCGGGGCGCTGGAGCATGCCGGAGAGGGT
CGATCCTGCCGTTTGCGTAAGGCGCAAGGCATGCGGTGCGCTGGGGATTAGGCCGCGCAT
TATAGCGCGCCTGTGGGTAACCGTCAGGGGTTTTCCACACCTCGCTTTTGACCTTGGATT
CATTTACTAAACAAAAATAAGAAAAAGGATTTATTTAAAGAAGTTTTGTTGTAGTAGTGA
CTATTGAGTAGCGATTTTTCTGTGGAAAACCAACTTTTATCCTTTTCATACAGAAAGTTA
GGCTGTTCGCTACTGCGATGGAAAGTGGCGGACCGGCTGGGTGCGACCGGTGTGCGGCCT
GTGGACAAAATGCATGGTTGTCCACACCCCGAGTTGTGCCCCTGTTTTCAACCGGCGCAT
ACCCTGCTTGTCATCGTTTTCGTTCACGTCCACGTCAAGCTGGTGCGCGGCCAGCGCTGC
CGTGGGCTGCAGGCCGATATCGGGGGTCAGGAAAAAAAACTTGTCCACAGCCGGATATCC
GCGGATTCCGGGCTGCGCTGGATCGAGCCGACGAAAGTAGGGCGTCTTGAGGCGCTGAGT
CTTGAGAAGCTAAGAGAGAGAAAGGCGAGGAGACACGACGCGGGCATTGCGCCCGCGTGA
TGAACAAGCGGGGATCAGACGGTGAAGGAGATCCCGCAGCCGCAGGTGGTGGTGGCGTTG
GGGTTCTGGATCAGGAAGCGGGCACCGGCGAGGCCTTCCTCGAAGTCCACCGTTGAACCG
ACCAGGTACTGGTAGCTCAACGGATCGACCAGCAGCGAGACGCCGCCGTTTTCGATCACG
GTATCGTCTTCCTGAACCTCGTCGCTGAAGTCGAAGCCGTACTGGAAACC
>NZ_CP007757.1 Halomonas campaniensis
ACGCCTCGAACAGTGTTGTTATCCACAACCAGATCGCCAGCGGCTTGCTGAAAAATCGTT
AAGTTCGGCTGGTTTTCCAGCATTCCCCGAATAGCAGCTTTGTAGCGAATTCGGTCTGCT
TGAGCACGTGTTGCTCGAACGGCTGGACCTTTACGAGCGTTCAATACCCGAAACTGGATG
CCGCCTAAGTCCGTGGCTAGCCCCATTGCACCACCGAGTGCATCAATTTCTTTTACCAGG
TGGCTTTTGCCAATCCCACCAATCGCTGGATTGCACGACATTTGGCCGAGCGTTTCGATG
TTGTGGGTTAGCAATAGGGTTTGACAACCCATACGAGCAGAGGCCAATGCGGCTTCGGTT
CCCGCATGGCCACCGCCGATGACAATCACGTCAAAGCGGTCGGGATAGTTCAAGAGGCAC
CTCGTCTTGCGCCGTTTGGCACGGATGATGTGAGTCAGTATTGGTTCACTGATTGAGTAA
GCCCGCCAGTATAAACCTCCTGTGGGTAACCGTCAGGTTTTTCCACACCCCAAGCTAAGC
ATCAATCTATTATTAATAACAAAATAAAAATATATAAGAGAAGTTCTGTTGATGTTGTAA
CTACTGGTGTGGACAAAATCTGTTGATAACCCAAATAAGCTAATATATTTCAGTTGCTTA
AATTGTTAGTTTTTACATGATTAAACGGAGGAGTACCTGCGTAGAAGCGGTGCTACTCCT
GTGGATGAAAGTGCGACTTACACACAGGCATGACAGACAACGGGTTATCCACCGACCCAT
ACCGAGTTTGTTACCGCACCTGTGAACAAGTGCGATTGGTATCTTATAAAGACCTGGTTA
GCGCTCATGCTAGGCATCGTAGAGCGATATGATGCAGCGTGTAAAAAATAGTATCCACAG
GCAAAAAAAATGGCCTGTCGCGATGACAGGCCATTTTACGGGGCAAAAATGGGCAAAAAA
GTCAGATTAATTCCGACATTAATGCTTCAAAACACGTGCAAGGAAGGATTGTGTTCGCTC
ATGTTGTGGCGTATCGAACAGTTGCTCGGGAGGGCCTTGCTCGGCAATTTCGCCTTTATG
GATAAAAATAACGCGATCTGCCACTTCACGGGCAAAGCCCATTTCATGGGTCACTATCAC
CATGGTCATGCCTTCTTTGGCAAGTTCACGCATGGCATCCAGCACTTCACCAATCATTTC
AGGGTCAAGCGCTGATGTAGGCTCGTCAAACAGCATCAGGCGGGGTTCCA
>NZ_CP017114.1 Cobetia marina
CATGCGGGCAGCCGCCAGTGCGGCTTCCGTACCGGCATGACCGCCGCCGATGACGATCAC
GTCAAAGCGGTTCGGGTAATCCACGTTGGCACCTCGGGGTATCACGAAACTTGGATGAAG
CGCTGTTCGCATGGTGGCGAATCAGGCAAATCGGCCAGACACGACGATGACTCGATGTCT
GGATGAATCCGGGACTGACGAACGTCATGGCGAAGACAAGGCGCCGCAGACGGCATGAGC
TCGACCCGATGGGGAGCCTGCAAGCCAATCGGATGACGTTCGGGCCGCACAGTATAAACC
GCCTGTGGGTAAGCGTCAGGAGTTTTCCACAGTGCCATGGCAGGACGTGCCATGCAGTGG
ACTCGCGGATGTTTCTCTCAGGGCATCAATCACGACAGTGAGTCGAGCCCGTGTCGAGTG
TGTGTGGCGTAGGGGATTTTCCAGAGGACTGGGTCGGATCGCCCTGCCGTTCGTTATCCC
GAACACCTCGGGAAGTGAGCTTCCTCGAACCCGGTCTTTCGGGGTGTCCGAACGTCCTTC
GGGTTTCCGGATAACAAGATTATATAAAGAAAAGAAAAAGGGGTTCTGTTGATGTTGTAA
CTACTGTTGTGGACAAAATCAGTGGGAAATCGACTTTATCTCTTAAAAATCAGTATCTTA
CGATGTTGATATAGTTGGGGAGAAAATGCGTGCTACCTGAGGATGCCACCGGTGGCTTCC
TGTGGATGAAACACCGCCTTGTCCACAAGCCCAGTTATCCTCGTTTTCATACCGTGCTGG
TACCGGACTTTTCTGCCCTGCTGTGCACAAGTGGCCAGTTTACCCACAACCCCTAGTGCT
GCAAGGGCTAACGTACAGAAGGCCGCGGATGATGCCGCAAAATGTCCACAGAGGCAAATC
GTCTTCACCTCGACACGCCAACTCTGTAGATAGTACGGGGATAAGCCGTGAGTGGATGGC
TACGCTGCCCAGCAGTGGTGCCCTGAGAGATACGATGATACTGCTGTGGATAGTTGTTGG
CGTGATTGAGGCTTGCTTACCGGTGCCTGGCCGGCCAGACGACTCATGGGCTGACATCAG
GCGTGTGTTATCACCAGCCACGGCCCCTTGCAGGCGATGTTTCGAGCGCCTTTCGCGTCA
GGACATGCGGTGTGAAAGACGGGTCCTTCGGCGACTGATGAAGTGAATCGAGAGCCACAG
CGAGGCTGGGGGCGTGACGTGAGAGGCAGCCAAGGCGGGGCGAATCATCT
>NZ_CP013106.1 Halomonas huangheensis
CCACACCGCGGACGGTGTCTTGATCAACAATCAAGTCACCGGCGGCCTGCTGGAAGATGG
TCAGATTGGGTTGGTTTTCCAGTATCGAGCGAATTGCGGCCTTGTAGCGAACGCGATCAG
CCTGAGCCCGTGTTGCACGTACCGCAGGGCCCTTACGGGCATTGAGCACACGAAACTGGA
TGCCACCCAGGTCTGTCGCCAGACCCATGGCACCGCCCAGGGCATCGATCTCCTTGACCA
GATGACTCTTGCCGATCCCGCCAATGGCCGGATTGCAGGACATCTGACCCAGGGTCTCGA
TGTTGTGTGTCAGCAGCAGGGTTTGGCAACCCATTCGGGCAGAGGCCAGAGCAGCTTCCG
TTCCGGCATGGCCACCGCCGATGACGATAACGTCAAAGCGGTCGGGATACTCCAAGGTGC
ACCTCGTTTGGCGTTCAACCGCCAGTGTGGAGAAAGTGTCAGGAAAACAAGCCCGCCAGT
ATAACGTCCCTGTGGGTAAACGTCAGGGTTTTCCACACCCAGGCCAATCACACGTCGGAC
AACGACCTTTCTTTATAAATAAACATAGGTAAATAAAGAGAAGTTCTGTTGTGGTTGTTA
CTACTGGTGTGGGCATTTTCTGTGTACAACGCTGATATCCTTTTATAAAACAGCAAATTA
AAATGTTGATAGAAATTTGGACAGCGCGGTGATGGGGTGCGTATGAGTTGTCTGGAGCCT
GTGGATGAAAAGCGGACTTGCCCACAAGCGTATCGGTCCACCACTTATCCACCTGGCTCA
TGAACATTTGTCACCGCACCGGTGAACAAGTGACGAAAATGCCCACAGCGCCCGGATTCA
TGGGGCTGCAGCGTACTGAACATTTTTTTTATCCACAGCCGGAAAATGACACAAAATGGC
CTGTCGATAACGTAATGCGCCTCGATATGGAGCAGAAAAAGTGGCTGGTTGGCGCTGACC
TGACATCATCCAGCGCGTAGCTGATGGCCGATGCCCAGAAAAAAACCCCGCCGTGAGACA
CGACAGGGCTTCGAGGACAAGAGCGGTGAGAGAGTTCGTCAGTGCTTGAGAACCCGTGCC
AGAAAGTTCTGTGTACGTTCGTTGCGAGGGTTGTCGAACACGTCTTCAGGCACGCCCTGT
TCAACGATCTCCCCCTGGTGAATATAGATAACCCGGTCAGCCACTTCCCGAGCAAAGCCC
ATCTCATGGGTAACGATGATCATGGTCATGCCATCTTTTGCCAGCTCTCG
>NZ_CP021323.1 Kushneria sp.
CGGCCTGAGCAAAGATCGACAGGTTGGGCTGGTTTTCGAGGATATGGCGAATGGCCGCCT
TGTAGCGCACGCGATCAGCCTGAACGCGAGTGGCTCGAACAGCCGGTCCCTTGCGGGAGT
TGAGCGTTCGAAACTGAATGCCGCCCTGATCGGCGGCGAGCGCCATGGCACCACCAAGCG
CATCGATTTCCTTGACCAGGTGGCTCTTGCCGATGCCACCGATGGCCGGATTACAGGACA
TCTGTCCCAGCGTTTCGATGTTGTGACTGAGCAGCAGTGTCTGACAGCCCATGCGAGCGG
CGGCCAGTGCGGCTTCGGTACCCGCATGACCACCACCGATGACAATAACGTCAAAGCGGT
CCGGATAATCCACGTGAAAAACCTCGAGGGGTTGAAGATGAACGTGACACCCGACTGATC
AGCGCGTGTCGATACCCACATGCCCGTTCGGGGCATTGGGGATAAGCCGTATTGGATGGC
GCGCATTATAACGTGGCTGTGAGTAAGCGTCAGGGTTTTCCACACAGGGATTTTTCAAAA
GGAGAAAGTCATTAATAAATAAAATAGTTTTTTAAATAAGAAGTTCTGTTGTGGTTGTGA
CTACTGGGGAAGCGGATTTCTGTGGAAAAGCATCTTTTAGACTTTAAAAACAGAGGGCTG
GGGTGTGACTGGAAACCCAAGCAAGCTGCGTGGTTCCCTGGGGCAGGTACTGTACGGGGT
GTGCATAAGTGTCCGGGTTACCCACAGCTCGATTTATCCCCTGTCCGTTAACCGGGCTCA
ATGAGGCTTCTCCCCATACTCATCAAGAATGACGATGTTATCGGGAAAAGTGATGAAAGG
TACACGTGTGGCGGGCTGTGGAGCAGAAGGACACAAGAGACGTCCTGTTTTGTCCACAGG
GCAGAAAGAGCAAAAAAGATCGGTGGAGGCGATGAGCGGACACAAAAAAGGCGTCTGTCA
GAAGCTGACAGACGCCCTAGCATCCATGGGAAGCATCAGACCGTAAAGGATGCACCACAG
CCACAGGTTGTGGTGGCGTTGGGGTTTTTGATCAAAAAGCGGGCACCGGCCAGACCCGCC
TCAAAGTCCACCGTGGAGCCCACCAGATACTGATAGCTCAGCGGGTCGATCACCATGGCG
ACATCGCCATTTTCGATGACGGTGTCGTCTTCTCCAACGGTTTCTGCAAAATCGAAACCA
TACTGAAAGCCCGAGCAGCCGCCTCCCGTTACGTAGACGCGCAGTTTAAG
>NZ_CP021358.1 Kushneria marisflavi
CGGCCTGAGCGAAGATCGACAGATTGGGCTGGTTTTCAAGGATATGGCGAATGGCGGCCT
TGTAACGAACACGATCAGCCTGAACGCGAGTGGCCCGAACGGCAGGGCCCTTGCGGGAGT
TGAGTGTCCGAAACTGGATGCCACCCTGATCGGATGCCAGCGCCATGGCACCACCAAGGG
CATCAATTTCCTTGACCAGATGACTCTTGCCGATGCCACCAATGGCCGGATTACAGGACA
TCTGTCCCAGCGTTTCGATGTTGTGACTGAGCAGAAGGGTCTGACAGCCCATGCGAGCGG
CGGCCAGTGCGGCTTCGGTACCCGCATGACCACCACCGATGACAATAACGTCAAAGCGGT
CCGGATAATCCACGTGAAAAACCTCGAGGGGTTGAAGATGAACGTGACACCCGACTGATC
AGCGCGTGTCGATACCCACACACCCGTTCAGGGGGTTGGGGATAAGCCTTGTTGAATGGC
GCGCATTATAACGTGGCTGTGAGTAAGCGTCAGGGTTTTCCACACAGTGATTTTTCAAAA
GGAGAAGTCATTAATTAATAAAAATAGTCTTTTAAATAAGAAGTTCTGTTGTGGTTGTGA
TTATTGGGGGCACCCATTTCTGTGGAAAAGCCATTTTTAGACTTTAAAAACAGGAGGCTG
GGATGTGACTGGAAACCCAGGCAAGCTGCGTGCTTCCCTGGGGCAGGTACTGTACGGGGT
GTGCATAAAAGCTCGGGTTACCCACAGCACGATTTATCCCCTGCCCGTTAACCGGGCTCA
ATGAGGCTTCTCCCCATACTCATCAAGAGTGACCATGCTACCTAAAAAAGTGACGAAGCG
AGCTCATGTGGCGGGCTGCAGGGCAGATGGGCAAAAAGGGCGCTTTCTTTTATCCACAGG
ACAGTGGCATCAAAAAAGATCAGTGCAGACAATAAATGGGCATAAAAAAGGCGCCTGTCA
GCTTTTGACAGACGCCCGAGTCCCGATAGGAAGTATCAGACCGTAAAGGATGCCCCGCAG
CCACAGGTCGTGGTGGCATTGGGGTTCTTGATCAAAAAGCGAGCGCCGGCCAGACCCGCT
TCAAAGTCCACCGTGGAGCCCACCAGGTACTGATAGCTCAGCGGGTCGATCACCATGGCG
ACATCGCCATTTTCGACGACGGTATCGTCTTCTCCAACGGTTTCTGCAAAGTCAAAGCCA
TACTGAAAGCCCGAGCAGCCGCCTCCCGTTACGTAGACGCGCAGTTTCAG
>NZ_LT670847.1 Halomonas subglaciescola
TGACAACACCGCGCACGGTGTTGTCATCCACGATCAAATCGCCGGCGGCCTGCTGAAAAA
TCGTCAAATTCGACTGGTTTTCCAGGGTACTGCGAATGGCCGCTTTGTAGCGAATGCGGT
CGGCCTGGGCACGGGTGGCACGAACGGCGGGGCCTTTGCGGGCGTTGAGCACGCGAAACT
GGATGCCGCCCTTATCCGTTGCCAGCCCCATGGCGCCGCCCAGCGCATCAATTTCCTTGA
CCAAATGGCTCTTGCCAATGCCGCCAATGGCGGGATTACACGACATTTGTCCCAGGGTTT
CGATGTTGTGGGTCAGCAACAGGGTTTGACAGCCCATACGAGCGGAGGCCAATGCGGCTT
CAGTTCCCGCATGGCCACCGCCGATGACAATCACGTCAAAGCGGTCGGGATAATTCAAAG
AACACCTCGTCTTGTGCGTTGGGCACGGATGTGAAAAGCGCAGCAGCGCTGAATGACTAG
GGCCGGGAGTATAAACCTCCTGTGGGTAACCGTCAGGTTTTTCCACACCGGGTTTTCTTC
TGTTCTGCGCTTTTAGTAACTATATATATATAAATAAAAGAAGTTCTATTGTTGTTGTAA
CTACTGGTGTGGACGAATTCTGTGGAAAAGCCATTATTCCCTTTATATCTCAATCAAATA
GAGCGTTGATAGATGCGCGTGAAAGGTGCGCGTGGAGCGCGGACAAGCGCTGGAGGACCT
GTGTATAAGGAGGGTGCTTATCCACAGGCGCAGATAATGACAACTTCTCCACCGCTGCAT
ACCGGTGTTGTTACCGCGGCTGTGAACAACCCGAGCGTGTCTTGCGTAACGCCGCTAAAC
GCCCGCGTGACAGGGCCTGGCAGGTAAAAAAAGCGGAAAGGAAAAAAATACTATCCACAG
GCAAAAAAAAGCCCGTGAAGCGGGATTCTTGAGGAAAAAAAGGGCAGATAAGCCGTATTT
CTATACCGGGAGAAGACGTGTCGTCTTGAGAGGATCTTGAGAGAGCCTTGAGAGAAAGAG
ACCAGCGGCGTTAATCTGGAGCATCGTCTGTCACTCAACAGGAGCTCAGTATGGATGATC
GTGTATTGCTGATTACCGGCGCCTCCAGCGGTATCGGTGCCGCCACCGCCCGCGCCGCCG
CCGAGAAAGGTTACAAACTGGTATTGGCGGCACGCCGCCAGGATAAGCTCGAAGCGCTCG
CCGAGGAGATCGGCAAGGACCGGGTCGTCACCGTGAGCTGCGACGTGACG
>NZ_CP018139.1 Halomonas aestuarii
GTGACCACGCCGCGCACGGTATCGCCATCGACGATCAGATCGCCCGCCGCCTGTTGGAAC
AGCGTCAGATTGGCCTGGTTTTCCAGCATGCCGCGGATCGCCGCCTTGTAGCGGACCCGG
TCGGCCTGAGCCCGTGTGGCACGCACAGCCGGACCCTTGCGGGCGTTGAGCACGCGGAAC
TGGATGCCACCGAGGTCGGTTGCCAGGCCCATGGCCCCCCCCAGGGCATCGATCTCCTTG
ACCAGATGGCTCTTGCCGATCCCGCCGATGGCGGGATTGCAGGACATCTGGCCCAGCGTC
TCGATGTTGTGGGTCAGCAGCAGGGTCTGGCAGCCCATGCGGGCCGAGGCCAGGGCGGCC
TCGGTGCCGGCATGGCCGCCGCCGATGACGATGACGTCAAAGCGGTCGGGATACTCCAAG
GGTCACCTCTTGGCGCGGTGCGCCGATGTTGCAGTCAGGGGTGGAAATCAGCGGGCCAGT
ATAAACCCCCTGTGGGTAATCGTCAGGGTTTTCCACACCGGATTTTCCTTCCCGCTGTCC
TTGGTTCCCTACCTAAACAATAAAACAGAATATAAAAGAGAAGTTCTGTTGTGGTTGTAA
CTACTGGTGTGGACATTTTCGGTGGATAAGGAAATTAACCTTATATCTTTCAGAATCTTG
GGTTGTTGATCAATGGAAGGAGAAAGGCGTGACGTCCTGCGGACGAGGTGTCCGGAGGCT
GTGGATGGAATGTCGGCTTGTCCACACGTTAAAACGGACACCGCTTTTCCACCGCTCCCT
ACCTGGCTTGTTACCGCGACTGTGAACAATCGGCCTAAGGACGTCCATCCCCCCGTGTGA
CGCAGGCTTCAGGCCGATCGGGGCCATGCCGCCGGGAATTCTGTCCACAGGAAAAAAAAG
GCCCTGTCGATAACGACAGGGCCTTTTCCGAGCGGAGGAAGGAGGCGGGATTCAGTGCTT
GAGGACCCGCGAGAGGAAGCTCTGGGTCCGTTCGTTCTGCGGAGAATCGAAGACCTTCTC
GGGCGGGCCCTCCTCGGTGATCTCGCCCTTGTGAATGAAGATCACCCGGTCGGCGACCTC
ACGGGCGAAGCCCATCTCGTGGGTCACGATGATCATGGTCATGCCCTCCCGGGCCAGCTC
GCGCATGGCGTCCAGGACCTCGCCGATCATCTCCGGGTCCAGGGCCGAGGTGGGCTCGTC
GAACAGCATCAGACGCGGTTCCATGGCCAGTGCACGCGCCAGGGCCACCC
>NC_015559.1 Marinomonas posidonica
TTTGGGTGATGACGCCACGGGCTGCACCCTCTTCAACAATAAGATCTTCAACCGATTGTT
GAAACAACCAAAGGTTTTCTTGATTTTCAAGTTGGTGACGAATGGCCGCTTTATACAAGA
TACGATCGGCTTGGGCACGAGTCGCTCGCACTGCCGGACCTTTGCGGGAATTTAACGTTC
GAAATTGGATGCCTGCTTGGTCTGTCGCCAGTGCCATTGCACCGTCTAAAGCATCAATTT
CCTTGACTAAGTGGGACTTCCCAATACCACCAATGGCAGGGTTACAGGACATTTGTCCTA
AAGTTTCAATGTTGTGTGAAAGCAGAAGGGTTTTCACCCCCATACGAGCAGCAGCCAAAG
CGGCTTCAGTGCCAGCATGTCCGCCACCCACCACAATCACATCAAAGCGGCTTGGGAAAT
CCACGGGAACCTCGATATTACTAGTAAGTAGAACAAATGAATAAAAAACGATCAATTTCG
GATAAGGGCGCTTAGTATAAAGGCTAATTTTTAAAAAGAAAGAGATGCACGACGGCTTTA
TCCGGTCATCAATATTATTAAATAAAGAAGTATATATAGTGTTTTTTATTAATGTTATGT
CTATATAGCAAGCCAAAATCTGTTTATAAATAATAAAAATCCATAAATTTCATGATGTTA
TGAACATAACAACTTGTTTAAATAGGGTTCTTTTTCCTGTTATGTGGATAACCCATTCTT
GTGCATAAGTAAGGGAGTTATACAGAAGGGATTTTATATTCCTTTTTTGTTAAAAACTGT
GCAAAACTTCTTTTCAACCTATCACCAAAGTTATCAACAGTCCTTTTAAAGATGAAATTT
TCAATTAACTTTATGATTTATATAAAAAAAATGTATTTTTATGCGGCTTTTTTAGAAAAA
ATAAAAGAAAACAATCCACAGAAATAAATTGAAAATAAAGTCATAATCTTTGTTAGAACA
CTTTTTTACTGTTGATAAATACAGTGAATTCGTCTGATCGTCTTCGCTCTTTATTCACAT
TTGAATTTTATAGACGACTAGTCTATTTTAATGACATTGAATTAATAGGTTGGTGTCATG
GTTGAACTGAATACAAGACGGCCTCGTGGTCGACCCAAGAGTGAATCGTCCGTTTTGGAA
GATAGCAAATTGGCGTTACTGCGTGCTGGTATGGCCATGTTGACGGAAAAAGGCTTTACG
GTCAGTGGCATTGAACCCATTCTTAAGTCTGTTGGGGTGCCAAAAGGTTC
>NC_015276.1 Marinomonas mediterranea
AACGAATACCTGTTTGAGTGACCATACCACGAGCAGCGCCCTCTTCAACAATTAAGTCTT
CGCACGATTGTTGGAATAACCAGAGGTTTTCCTGATTTTCAAGTTGTTGACGAATGGCAG
CTTTGTAAAGAATTCTATCTGCTTGAGCACGTGTTGCTCTTACTGCTGGTCCTTTACGAG
AATTGAGAGTTCGAAACTGTATTCCGCCCTGATCCGTTGCCAATGCCATAGCGCCGTCTA
ATGCGTCAATTTCCTTAACAAGATGGGATTTTCCTATTCCACCAATGGCAGGGTTACAAG
ACATTTGGCCTAACGTTTCAATGTTATGGCTTAACAGAAGTGTTTTTGCTCCCGTACGGG
CTGCAGCAAGCGCTGCCTCAGTTCCTGCATGTCCACCACCCACTACGATAACGTCAAAAC
GACTTGGGAAATCCACTCAATACCTCGGTTACAAAAAAATGACTAAAAAACGAACAGCTC
AGATAAGGGCGCCTAGTATATCGGACATTTTTCAAAAAGGAAGAGTTGAGATCGGACATA
TCCCGGTCATCATAAATAATAAAATAAGTATATATATCTTAAATCTTATGTTTATAGTTA
CTTTATAGCATACAGAAATCTGTTTATAACTCAAAAAAATCTATATAAAACAGTTTTTTA
TACGTTTTAATTCCTGTGAAATAACGCTTTAGATGCTTGGGATGTGGGTAAGGTTATCTT
GTGTATAACATTGTGAGTTATACATGGCTATTTTTTGCCTGTGGACTTGTTCAAAACTGT
GCAAAACTTCCTATAAAGCTATCACCAATGTAATCCACAGGCATTTTTGATTGGTTTTTT
GTTTATAACTATATGAAAAATATAGATAAATTGTAATTTTTTGGGGATATGTACAGTCTT
TTATTGTTTTTTAATCCACAGTGTAAGTAATTTGTTTTTTTTCAATTTACGGTATTTTTA
ATCAAAAAAAATGTGAATAAAACTTCTTGACTCTTTGGCAATGCGAATCTTTGTGGGTAA
ATGATAGAAAAATATTAGGTCGATGAGTGTGGATAAGGCGACTTTCTTCCTATTTCTAGG
TCTGGCTTGAGAAACAGCCTATCTTCGTTAAGAGTGATTGAAAGGTATTAACATTCCTGC
TCACTCTTGCCTCAATAGGTTGTTTCTCTAGACTTATTCGTACCTTCCCTATAGTAAGAA
AGAGAAAATAAGGTCGAAAAAAAAGAGCCTAAACAGGCTCTTTTCTCATT
>NC_009654.1 Marinomonas sp.
GTTTGAGTAATAACACCACGAGCGGCACCATTTTCAACAATAAGATCTTCTGCTGATTGT
TGGAAAAGCCAAAGATTTTCTTGGTTTTCTAGTTTATGACGAATAGCCGCTTTATATAAT
ATACGGTCTGCTTGAGCACGAGTGGCCCGAACAGCAGGGCCTTTTCGAGAATTCAAAGTT
CGAAATTGAATACCAGCTTGATCCGTTGCTAATGCCATAGCACCATCTAAAGCATCAATT
TCTTTTACAAGATGGGACTTCCCAATACCACCAATGGCAGGGTTACAGGACATTTGTCCT
AAAGTTTCAATGTTGTGGGAAAGTAACAAAGTTTTAACGCCCATACGTGCTGCAGCTAAA
GCCGCTTCAGTACCGGCATGTCCGCCACCAACCACAATCACATCAAAGCGACTTGGGAAA
TCCACAGGAACCTCGGTATTACTAATAAATAGAAAATGAATAAAAAACGATCAACCATCG
ATTGAGGCCGCTTAGTATATAGGCAAATTTCCAAAAAGAAAGAGATCGAAAACCACTTAT
CCCGGTCATCAATATTAATATATTTAAGTAAGTATATAAGTTCTTTTATGTTTGTTATGT
TTATATAGCAAGTAAATATCTGTGTATAAGGATAAAAAAACTTTATTTATTATATATTTA
TGTAGATAACATCTTGTTAAGACAGGGCTGGTTATCTTGTGATGTGGATAACCTGAACCT
GTGTATAAAATAGCTACTTATACAGAGTCGATTTTTTTGGCCTAAGTTGTTAAAAACTGT
GCAAAACTTCTTATCAACCTATTACCATACTTATCAACAGACGTTTTTTGAGCTTGTTAA
TACATTAAGATATTGTTTAAAAAGGAATTTTTTGATTTTCAACACAAAATTCTGCTTTTT
TTTAAAGAATTTAATCCACAAGTAAATAAATAAAAAAATTCCATTTAGGCGCATTTTTTC
TATTTCACCAATGTGAATAATTACGCTAGCCCCTGCTTTTTTCTGGTGTGTGAGTCATTG
TGGAGAAAGAAAGACAATTAAAAAATATCCACCTGTGAGTAACTACTTTGCTGTTGTGGT
AATTTTTATCAGATAAACGACAAAGTTGAGGATTGCTATGATTGAGCGAGCGGCTTGGAT
TCAATCACCTAAAGCGATATTGGCATCCAATGCGGATAGTGTTTTTCAAATTGAATGAAC
TGTGCGCTCGTGCAGCCATGGCCGCTTTTAGCAGTGCTTTTAATATACGG
>NC_020888.1 Thalassolituus oleivorans
TTAATAAAGCATCTAAACCACGATAAAAGCGCTTAAATTCGTTAATCGCATTTAGCTGTA
ATGCTTTTACCATGTCTTGCACAAAGCGTTCTGAATGCACATAAAGTACTTTTGCATTCG
GATTTTTACTTTGCAGATGATTACCTACCGCATGCATTAAGTGGGTTTTACCTAAACCGA
CACCACCATATATAAATAGAGGGTTGTAAGAACCACCGGCATTTTCAGCAATCTGCTTAG
CTGCGGCATGCGCTAGCTGGTTTGATTTACCTTCAACAAAGGTTTTAAAGGTAAATGTCG
AATTCAAGAAACTCTGATGCTGAATACCACCTTCAACCTGCACATTACGTTTCGGTTTAT
TAGAAACCGGAGCCGACGGCATAGGATCAGTATTAAAAGAAGCCTGACCAGGCAAAATGA
GATTAGAAGAAGACTGACGTCCAAACTCATTGTTGTTATTAGTAGAAGGTGATTCTTTTA
ACGGTGAAGATGCAATCGGTGAAAAAGTACTGGTTGGTTCTTCAGCTTCCACTCGAGGCG
CAGCAAAAGCAAATCCTTCAACCGACGACGCCGCAGGCCGTGGTTCTGGTCTTGGCGCAG
CCTGAGGACTAAACATAGGACGCGACTCACCCGCAGTCACATCGACATGAGTGATACGAC
CGCCGTTAAGTTCGGATAAGATTTCTTGAATACGCTGCAGATACTTGTCTTTAACCCAAT
CTTTGACAAAGCGATTAGGGGCGCTCAGAACTAACTGACCGTTTTCCGTACTCGCGATCA
AAGGTCTGATCCATGTGTTGTATTGCTGCGCAGGCAACTCATGCTGTAAATGCCCAAGGC
AGTCTTGCCACAAACCCGTCACGGTTACCCCTGTTACTAGCGTCATCAAAGATTTCAATC
GAGCCAGCCATTCTACCCAAGAGGCGGCGGGTTATCCACAGCTATTACCGCTATTATTAA
GAAAGAAATGGCCCTGTGGATAACAGACCTGACAACTGGGGGACGAACTTGGGTACAGAA
TCGTGAGAATTTCTAGCAAGAATTCACCTTGTGCATAAACTAGCATTCTGTACACCGCTT
TTACCCAGCTCGTACATACGTTAAACGCATGTAGTACCGAACTTATCATTTCTCTATCTT
ATTGATTTATATAGAAAATTATCAGTTATTCACAGAAAAGTAGCTCTATAAGAATAATAA
ATACAAACTATCTCCTCTTTCTTTAAACATCATTTCATACATATTCTTTA
>NZ_CP015839.1 Marinobacterium sp.
CACCGCGGACTGTATCGCCTTGCATAATCAGATCATCGGCGGATTGCTGGAAGATCTGCA
GGTTGGGCTGATTTTCCAGTATCTCGCGAATGGCGGCCTTGTACAGGATGCGGTCAGCCT
GGGCACGGGTTGCTCTCACCGCCGGACCCTTGCGGGAATTCAGTACCCGAAACTGGATAC
CGCCCAGATCCGTCGCTGTCGCCATGGCACCGCCCAGGGCATCGATCTCTTTCACCAGAT
GACTTTTGCCAATACCCCCGATGGCTGGGTTGCATGACATCTGTCCGAGGGTCTCGATAT
TGTGAGTGAGCAACAGGGTTTTGGCACCCATGCGTGCAGCGGCTAATGCGGCTTCAGTGC
CTGCATGACCTCCACCAATCACGATTACGTCGAAACGACCTGGATAATCCACCGATCTGT
ACCTCTGGTTGAGTATTGCCCGTCTGACAGACGAGTCAGTCGTAAAATGGGCGCTAAGTA
TACTCCCATGTTGTCGATTAGAAAATGTTCAAAAAATGAACACTCCCTTTGTCCAACGCT
TTGTGTTCTTAAAGAGTTAAATATATTTTTCTTTATATATGTGTTTAATGATTGTTGTTG
TTATTAGTAAAGCGACTTTTTGTTTAAAAGTCAATTTTATTGATATAAAACAAAGTCTTG
CGTGAGTTGTTAGGTTGTTATGAAGGTGCTATCGGATGGGGGTGCAAGCGTTGCATAGCC
TGTTGATGAAACCGGTGGTTATGCACAGGGCTGGTTATGCACAGTGATATCCAAAGGGCT
GTCCCGTAGATACGCACAGGATAAAATCGACCCGGATCGCTGGAGCAAATATTTGCCGCT
GCTGTGCCCTTTCTGTCAACAAGCTGTTGGCAAGACGAGGTCTTATCCACAACGGCTCAA
TTCGAGTGTACTTTCCTCCATATGCTGCAGTTTTAAGCCGGGGCTTCTAACCCGGCCGTG
TTGACAGTTTCTGTGTTTAAATAGAATAAATGTATAAAATACAGCTAGTTATATATTGAA
CAACTCAGTTCATTAGCTGTTGTCTCATGGGGGTATAGCAGGTGCATAGTCACTGAATAA
GCCTCTGTGTATAACCTCGGTTTAGGTGTCACTCGCCGCTTCGTTGTGTGTAACCTTATT
CCTGTGAGTAAGTATTTTGCCATTATTGCCTGTGGATACTTTGCGATTTAGTGGAGACCT
CGCCTGTATTATTCAAAAGTCTATATTGATGGTTCGAGATTCGATAGCTC
>NZ_CP013251.1 Endozoicomonas montiporae
GCAACAAACCGCTCGGAATGCAGATAAACCACTCTGGCATTGGGGTTTTGTTTCACCAGA
GAGTTACCTACAGCATGCATCAGGTGTGTTTTACCCAAACCAACACCACCATATAGAAAC
AGGGGGTTATATGCTGCTCCGGGATTCTCAGCCACCTGACGGGAAGCCGCCAGTGCCAGC
TGGTTAGACTTACCCTCGACAAACGTTTCGAAGGTAAATTGGGTATTCAATGAGCTGTTG
TGCTTGATGGAGCCTTCAACCTCAACCTGACGAGTCGGGGTAATTATTTCTCTGGAAGGG
TCCGGTTCATCCGTTGCAAGCCTGGTTTCTTTAAGGGGATCTTTAAGAGGGTTTACTTTT
CGTTGCTTTGTAACGACAGGTTCATCAGCCACTGGCTGGTCAACAGCCAGTGATTCCTGC
CTCAACAGAGGCTCTGATTCCCTGTTTAATTCCAGATTATCCACCAGCTTTTCAGTGACA
ATCCGCTCCTGCAGCTGCTTTTCGGCTGCAGGATTCTGAATAGGATTAAGCAAGGCAGGC
TTTGAAGCCGCCGCAGGTGTCGGGGGTTCCTGAACAGGTGCAACTGAACGCTGAGCAAAC
TGAGTAGAGAAAGATGGAGAACTGCTGGCAGGCGTTGAAGTTCTGCTACCAGAACGTCGG
CTCAGAGACTGTGGCCGACGATTGGACACTGCCAGGGCAACAGCAGGAGGCTGCCCGTCT
GTCAATTCATCAAGAATCTCCTCGACTCTTGGTAAAAACTTCTCTTTTACCCAGTCCGAG
ACAAACCGGTTAGGAGCCAGCAAGCATAAGTCGTGCTCATCACCCATCACTTTTAGTGGA
CGAATCCATGTATTGAACTGCTGGGATGACAGCTCATCCTGAAGAAGATCTATGCATTTT
TGCCAGAGCTCAAGGGGCACTCCTGAAAACTATCCCGAAGGTGATGATGAGGCCTATCAG
ACTGCCTGATGAACAACTTCCCGAAAAGCGGGTAGTGCAGACAATTGTATCCTTTCGCCC
AAAAGTTATCCACACCATAACCTGATGATTGTAGAGCTGATACTGACTTCTAATGTGCTT
TTAATCCAGATAGTTATCAACAGAAAAAACTATTTTCAGGTAAAAAATAATTATGTTTTA
CCCCTGTGGATAGACCTGTTTAAGAACAGGGTAAATCCCTAGGAATGAGCTGTGCACAAC
CAGTGGTATAACTTTACCTGTGTATAAATAGCTTTTTTACCCACAACTCA
>NC_009053.1 Actinobacillus pleuropneumoniae
TTTTAGTTACAGCCCCAACCGCACGGTTATTTTCGACTAAAATATCCACCACTTCTTGTT
GGAAAATATCTAAATTAGGTTGATTTTCTAGTGCGGTACGCACCGCTTGGCGGTAAAGCA
CTCGGTCTGCTTGCGCACGAGTCGCACGTACGGCAGGCCCTTTCGAACTGTTTAAGGTAC
GGAATTGGATCCCCGCTTGGTCAATAGCAATGGCCATTAAACCGCCCATCGCATCGATCT
CTTTTACTAAATGACCTTTACCGATACCGCCGATAGCCGGATTACAAGACATTTGCCCTA
AAGTATCTACATTATGTGTTAGAAGTAGCGTTTTTAACCCCATACGGGCAGGAGCCAGTG
CCGCTTCCGTCCCTGCATGACCGCCGCCAACAACGATCACATCATAAATTTCATGGTAAA
TCATATATCTGCCTTTATAATTTTTATATTCTGAGTAACTGAAACAAAAGAGTGCTATTC
TACCTCAAAATTACAGGATCATGAAAACGCAATTTTAAGATCGTTTATACGATCCGAAAG
AAGATCCGATGATTGCTAATTATAATATAGATCTATATATAGAGATCTTTATTATTGTTA
TTATTAGAGAGATCCTTTTATGAGGATAACTCTATATTTTTAAATAAAATCAAAAAGTTA
GCGTAACTTAAAATCGATAAAGATCTTGTATTTTCAACAGATCTAATTTGTGGATAAATC
TAATAGTTATCCACAGGTGAAGCATTTTATCAAGTTATTAATGAATAGATCTCAAGTTGT
CAGGCGATAATCTACTGAATTATCCACAGATAAAATAATTAATTTTATGCTGATTTAATA
AACAAAACGGCGTAATATAAAGCGTATTTAAGAATGAATAATTCGGAGATGATTATGAAA
AAACCACTCTATTTGGCTGTTTTTAGTGATATTGACGGAACGTTGCTTAATACGGCACAT
CAAATTACGCCCTTGACGCGGCAAGCTATTCAATCCGTTATGCAAAAGGGTATTCCTTTT
ATACCCGTTTCCGCTCGCCCTCCTTTAGCTATCACGCCTTATACTCAACAATTGCAAAGT
TACTATCCGATCATCTGTTATAGCGGTGCATTAATATTAGATCAGGATCTAAGTCAGTTA
TATAGTGTAGTGATAGAACAAGCGGATCTTAATCGGTTGGATCTATTGCTTGAAAAATAT
CAACACCTTTCTATTAACCATTATGCGGGTATTGATTGGCTTACTAATGA
>NC_000907.1 Haemophilus influenzae
TGCACGGAAGGTTAATCCCATTTTTGTGCTAACGCCTGTAACTCGATCTTGCTCAATCAG
AATATCTGTCGCTTCTTGTTGGAAAATATCTAAATTAGGTTGATTTTCTAATGCAGTACG
AACAGCTTGACGATATAGAACTCTGTCAGATTGAGCTCGAGTAGCACGCACTGCTGGGCC
TTTACTGCTATTTAAAGTACGAAATTGGATCCCTGCTTTATCTGCAGCATGCGCCATTAA
ACCGCCCATTGCATCTACTTCTTTTACTAAATGACCTTTACCGATCCCACCAATTGCAGG
GTTACAAGACATTTGCCCTAAAGTATCTACATTATGTGTTAATAAAAGGGTTTTAAATCC
CATACGAGCTGGTGCAAGTGCGGCTTCTGTACCCGCATGACCACCACCGATCACAATCAC
ATCATAAGTTTCAGTGTAAAACATATCTATCTCTATTTATTCTGATCAAAAAATTGGCGT
TATTCTACAGAAATTTAAAACACCTGACAAAAAAAGAATGGATCTATTGATCCTTTGAAA
GATCAGGTTTGTATTAGTAAATAAGATCTCTTTTTATATATAAAGATCTTATTATTGTTA
TTATTAAGATCTTTTTTGGTTGTGAGTAACCTTATTCGATCCTTATGGAAACAGGTGTTA
TAGGATCCAAAAATCTTGTGAAAATGCGATCATTTTCTTTAAAAATCTTGTGTGTAAAAT
GGAAAGTTATTAACAACTTTATTTTTTCTCAACGTTACTAAGTGAGTAAAAACAGTTTTA
TGACAGATTATTTATGAGTTATCCACAGATAAAAATGAATTTTTATTGAAATCCCTATAA
TTTAGTTTTTTAAACAATTAATTTTATTAAATGTACGTTTTATGATTTGACTTTGTAGTT
ACTACAGGTTTTATGCTTCCTTCAAATCAAATAGTTAAGGAAATAAAATCAAAGATTTTT
TACAGTCTATTGTTACCGAAAGTGAACATAATGAAGAGGAATGTAAAGCAATAGAAGGAT
TGAAAAGCGAATGCAATTTGTAAAAATACTCAAAAATTTGACCGCTCTTTAGGAAGAAAA
AATGCCGCCTAAATTTTAATTTTTAGACGGCATTTTATTTTCCTAATTATTATTTAGATA
AATCAATTTGATACACTGCAAAACCTATTTCATCTGTACCCACTTGTTTCATTGGGTATT
GTGCTTTTTCTGCGATAAATTTCGCTGCTTGTTCGCTTGGCGATGTTTCA
>NC_010519.1 Haemophilus somnus
TAAATTTTAATCCCATTTTTGTTTCAACACCTGCAATACTATCTTTTTCTAAAATAATAT
CGGTTACTTCTTGTTGAAAAATATCTAGATTAGGTTGATTTTCAAGAGCAATACGTACAA
CTTGGCGGTAAAGAACACGATCTGCTTGAGCTCGTGTAGCTCTCACAGCAGGACCTTTGC
TACTATTTAAAGTGCGAAATTGGATACCTGCTTTATCTGCAGCAGTTGCCATTAATCCGC
CCATAGCATCAATTTCTTTTACTAAATGTCCCTTACCTATTCCACCAATAGCCGGATTAC
AAGACATTTGTCCTAAAGTATCTATATTATGAGTTAATAAAAGCGTTTTTAGTTTCATAC
GAGCTGTCGCTAAAGCAGCTTCTGTTCCCGCATGCCCACCACCGATTACAATGACATCGT
AATTTTCTGTATAAAACATAATAGTCTAAGTGTTATTAAAGGTTTTAGAGTTCAAAATAG
CGATCTATTCTACATTAAATTACAAGATAAACAAAAAGAAGAAAGAAGTAAAAGATCATC
AGTTGATCTTCTTCTTAATATAAATAGAATCTTTTTATATATAAAAGTATTATTATGTAT
ATTATTAGGATCTTTTTTTTTGTTAATAAGTGTTTTTTTATTTTTTAAAATAATAAGTTG
GATCTTTTTTTTATTGTTATGATCTAGATCGTTTACAGTAAAAAATCTGTGGATATTTTT
ATATTTTATCCACAAATTTTTTTTAATAAAAAACTTTTTTATCTTAATAACAGGAAATTT
TTTGTTTTTTATTAAAGTTATCCACAGAGTAATGTAAATTAATTGAATAAATTTAGATTA
ACATTTTTTAACCAGTTTTCAGCAAAATGATCAGGATCATCAACATTAATGACATCTATT
TTTAAACTTTCTGTAATTTTTACAGCTTTTTTATTCAGTAAAATGTCTTCAATTTGATTC
ACAGCATAGCAAAAAGTATCATAATCGGAGCTTCCTAAACCAATAACAGCAAAACGTATT
TGAGAAAGATCTAAGTTTTTTTGTGTAATTTCTTCAAATAGGGGTTTTAAGTTATCAGGT
AGTTCACCGGAACCATGTGTTGAACTTACTATTAACCAATTTTTATGTTTAATTACATCA
TTTAGTGAAGGGCCATGTAATAGATTAGTCGATATACCTTTCTTATCTAGTAAGAATTGA
ATATGTTCGGCTACATATTCTGCACCTCCTAACGTACTTCCTGTTAGAAT
>NC_011852.1 Haemophilus parasuis
GTTAAACCCATTTTAGTTACTGCACCAACCGCACGGTTATTTTCAACCAAAATATCCACG
ACTTCTTGTTGGAAAATATCTAAATTTGGCTGATTTTCTAATGCAGTACGCACCGCTTGG
CGGTAAAGTACACGGTCTGCTTGCGCACGAGTGGCTCGAACAGCAGGGCCTTTTGAACTG
TTTAAGGTGCGGAATTGGATCCCTGCTTTATCCGTTGCCGTTGCCATTAAACCACCCATC
GCATCAATTTCTTTGACTAAATGTCCTTTGCCGATCCCACCAATCGCTGGATTACAAGAC
ATTTGTCCTAAGGTATCTACATTGTGTGTTAAAAGTAAGGTTTTTAAACCCATACGCGCA
GGAGCAAGTGCAGCTTCAGTACCTGCGTGTCCTCCACCAACTACGATCACATCGTATATT
TCACGATAAATCATCTTATTTGCCTTGATTAAATTCTGTTTAAATGAAAATTTGTCTATT
CTACCTGAAAAAAGCAAGATCTGAAAAAAGGTTTTGATCTAAAGTGGGTATAGATCTTGA
AGATGATCGCTGATCTTAATAAAAATAGATCTATTTATATAAAGATCTTTATTATTGTAG
TTATTAGTCTTACGAAGAACTGTGAATAACTAAGAAATATGTAATAAATTCAATAAGATC
TAAAGATAAAACGATTGTGATGATCTTGAAAAAGAGCAAGATCTTAGTTGTGGATAAAGT
GGTAAGTTATCCACAGATGATATTTTTTGATAAGTTATTCAAGAATAGATCTCAAGATAA
ATACAGGAAAAAAGAGAGTTATCCACAGATGAAATGAATTACTTTTCTCTTTTTTTGAAC
AATATCTATTCTATTTATAATGTGACACAACTCACAGTTTTTAATGGATTAGCTTCTCTT
TTAGAAAAAAATCCCTAAAATTTGTGCAGTTCAGTTGTTTATGGATAAACTTTATGCAAC
ATCGTCAGCAATTAATTTTAACTTATATTGAAACCTACCAAGAAGCGAGCGTACAAGAGC
TTGCAACACATCTCAACGTTTCTTTGGAAACCATTCGCCGTGATCTGAATAAAATGGCAA
AGGAAGGCCTATTATATAGAACTCACGGTAGAGCTGTAAGCCATAAAAATCGAGATATTG
GACGCTCTTTTGATGTTCGTCGCAGAATGAATAGTGATGTGAAAAAGTCTATTGCGGAAA
ACGTATTAGAGCATTTTTTTGCTGGAGCTGTGATAGGTTTAGATGCGAGT
>NZ_CP008918.1 Pasteurella multocida
AACACCGCAGACACGATCCTGATCTAAAATAATATCGGTCACTTCTTGTTGAAAAATATC
TAAATTTTCTTGATTTTCTAATGCAATACGTACTGCTTGGCGATATAAAACGCGGTCAGC
TTGCGCACGTGTAGCACGTACCGCCGGTCCTTTGCTGCTGTTTAAGGTACGAAATTGGAT
TCCTGCTTGGTCCGCAGCAGTTGCCATTAAACCGCCCATCGCATCAATTTCTCGGACTAA
ATGGCCTTTACCAATCCCACCAATCGCAGGATTACAAGACATTTGCCCTAGTGTATCAAC
ATTATGGGTTAATAATAGGGTCTTGAGTCCCATGCGTGCCGGTGCAAGTGCAGCTTCAGT
ACCTGCGTGTCCACCACCGATCACAATAACATCATAATTTTCAGTATAAAACATAGTAAC
CTTGTTAATTTATCTCGGATTTTATGGATCTTTTGATCCTTTTTGCTGGTTGGCTATTCT
ACTGAAATTTATGGATCCATGAAAGAAACATTTTTGATCAAGACTGTACGATGATCGTGA
AAAAGATCGTGAGTTAATAAAGATAGGATCTTTTTATATAAAGAGATCTTATTATTATGA
TTATTAGGATCCTATAGTGCTGTGATTAAGATCCTTTTCTTTTTTTAAATGAATAACTTA
GATCATTTTTTAAGTTGTTAAGATCTCAATTTGGCACCAGAAAAAACTGTGAATAACTTC
TTTAGTTATCCACAGAATAAAAAACATTCAATCTTATTCAGGGAATAAAAACAGCTTTTA
TACAGTTTTGATCTTAGTTATCCACAGAGAAAATATTGATTTGATTGGTTAAATATTATG
CTTGATCGAGATGAAAAATGGCATATTTGATTTACATATGCCATTGTATAGGGAATAAAT
ATTATAATTGACTGAGAAATTGTGGGAGCCATTGTTCGGCCGTGTGTTCAGGATCAGTAA
TGGTTAGCATATCCATTCTTAGCGATTCACACAGTTGTAAAGCATCTTTGCTTAGCAGTA
ATTGTTCCACATGATCCACTGCGTGACAGAAGGTATCATAATCCGAATTACCTAACCCGA
TCACCGCAAAGCGTAAGTCAGCTAACTGTTTTGGGTGAAATGCTAATTTTTCAAACAGAG
GTTTAATATTATCCGGTAATTCACCTGCACCATGGGTAGAGGTGACAACAAGCCAACATT
TTTCATCGATCACTTCTTCAAAATTTGGTCCATGTTCTAAACGTACAGGA
>NC_002940.2 Haemophilus ducreyi
CCATTTTAGTGACAACACCACTGGCGCGATGATTTTCAACTAAAATATCAACCACTTCTT
GCTGAAAAATAGCTAAGTTTTGCTGATTCTCTAATGCCGTACGCACAGATTGACGATAAA
GAACACGGTCCGCTTGTGCACGTGTTGCTCTTACTGCCGGCCCTTTTGAACTGTTTAGGG
TGCGAAATTGGATCCCTGCATGATCTGTTGCGATGGCCATCAAACCACCCATAGCATCAA
TCTCTTTAACTAAATGGCCTTTACCAATACCACCAATTGCAGGATTGCAAGACATTTGCC
CTAAAGTATCCACATTATGAGTGAGTAATAATGTTTTTAATCCCATACGTGCTGGAGCAA
GCGCCGCTTCTGTACCTGCGTGCCCACCGCCTACCACAATGACATCGTAATGTTCAGGAT
AAATCATATTTTGTTGCCTATTTTTTATATATTCGGTGCAAAAAGAAAAGATCGCTATTC
TACCCTAAAAAAATAAGATCAGGGAAATCCATTTTAATGCGATCGATAAGGGCTAAAATG
AAGATCTTGAGATCGCTTATTATAATATAGATCTATATTTAAAGATCTTTATTATGATCA
TTATAGGGAATGAAGTATATTGAGGATAAGTCATATTTAATAAATAAAATCAATCCGTTA
CATACTAATGTTAGCTGTATAGAGCTTGCTATTTAAACCGAGCTTAATTGTGGATAAACG
GTAAAGTTATCCACAGGTATTTTTAAGAGCTAATTTATCCTTAATTAGATCTCAGGTTAC
TCATAATAACTTTTACATGTTATCCACAAGCCTTTTTAATTAAATAAATGGCTAATAAAT
TAAGTGAATGTGTGATTTGTATACTAAAGCATTACCGAAAGGACTAATTTTAATTAGTAA
AAATATGGAAGGTTATGCTTATATATAAAAAAACCGCTTAAACAAGCGGCTTTTTAAAGA
GGTAGGTATGTTAGAATTTGAAACCAACAGATAAACGAATCGCATCATTGTTATAAGAGG
ATTTACCATTAATTGTATGTTTGTGGGTGTTTATGTAATCTATAGGATATTTGAATTTAC
CTGTTCCACTATAAACGATATTTGCATGGGTTCTATAATAGCCGATTTCAGCTAAAAAAT
TCTTATATTCAGCACCTACCGCTAAACCATAATATAAGCCATTTTTAGCTTTTATCTCGA
CAGGGAAAGAGGTTAATTCAGGTATTCCAGCATTATTCGTAAATTTTGTG
>NC_021082.1 Mannheimia haemolytica
ACGGGCTTTAAACGTTAAGCCCATTTTGGTAACTGCACCCACTGCACGGTTGTTTTCCAC
CAAAATATCCACTACTTCTTGCTGGAAAATATCTAAATTTGGTTGATTTTCTAACGCAGT
GCGTACCGCATTACGGTAAAGCACACGGTCAGCTTGGGCACGGGTGGCACGCACCGCAGG
CCCTTTTGAGTTGTTTAGGGTACGGAATTGGATCCCGGCAACGTCTGTTGCTTTTGCCAT
TAAACCGCCCATCGCATCGATCTCTTTAACCAGATGGCCTTTGCCGATCCCTCCGATAGC
CGGGTTGCACGACATTTGCCCTAAGGTATCAACATTGTGGGTTAAAATCAGGGTTTTTAA
GCCCATTCGTGCCGGTGCTAGGGCCGCTTCTGTGCCGGCGTGACCACCGCCGACCACGAT
CACATCGTAAATTTGGTTGTAAATCATATCTCTTCTACTATCTTACAAATTCTGCTGAAA
AATGAACGCATATTTTAGCGTAAAAAGGGATCATCTGGGAAATAGATTTTTAGAGAGGTT
AAGATCTAAATGCGACACTAAATATAATATAGATCTATATAAAGATCTTTATTCTTACTC
TTATTAGATCCTAATTTTTCTGTGAACAAAAGATCTTTTCATTTAAAAACAATAAGTTAG
TATAATTTAAATAGGTGAATACTATCAATTAACCAATAAATTAACCTGTGGATAAAATCT
TAAGTTATCCACAATCTATAGAATAAAGGCTTTTTAAAGCAATGAATACCCAAAAAATTC
ACGATTTTTGCATAAGTTATCCACAAGGGGTATGTCACGCTTTTTTATAAAATTTATTTT
TCTTTATTTATAGCGTAAACTTTTCACATCTTTATTTTTATGCGGAAATGTAAAAATGTT
AGAAAAAATCACCGCTTGTCCTTGCCAAACAGGCAAACGCTACGCTGAATGTTGCCAACC
TTTCCATTTAAAACAGACATTTGCATCAACGGCAGAGCAATTAATGCGCTCCCGTTACAG
TGCTTATACTTTGGTTAATATTCCCTATATTGTGGAAACGACAGTGCCAAGTCAGCAGAA
ATTACTTGATCAGACTGCAATGAAAGAGTGGGCTGAAAATACAAAATGGGTAGGATTATC
CGTGCTAAATCACTTACCTTCTCTTTCGAGAATACATAGTCAGGTTGAATTTAAAGCCTT
TTTTGATACAGATGAGGGGATACAGGGACACCACGAAACCTCTCTTTTTG
>NC_006300.1 Mannheimia succiniciproducens
TGACTCGATCCTGCTCAATTAAAATATCTGTGGCTTCCTGCTGGAAAATATCCAAATTAG
GTTGATTTTCCAGAGCTACTTTTACCGCTTGGCGGTATAAAACGCGATCCGCTTGCGCGC
GGGTTGCTCTCACTGCTGGGCCTTTACTGCTGTTTAAGGTTCTAAATTGAATTCCCGCCT
GATCAGCTGCGGTTGCCATTAAACCGCCCATAGCATCAATTTCTTTTACTAAATGCCCTT
TACCAATCCCACCTATAGCTGGATTACAAGACATTTGACCTAAAGTATCTATATTGTGAG
TCAGCAAAAGGGTTTTCAATCCCATACGGGCGGGAGCAAGTGCGGCTTCTGTTCCCGCAT
GTCCGCCACCAATAACAATAACGTCATAATTCTCAGAATAAAACATAATAACCTTAACTT
TTAGAATGCTAATAAATGAGGATTAGCAAAATTTGATCTTTTTTGAAAATAACGAGCTAT
TCTACTGAAATTTACAAGTGCTTTAAAGAAAATTTGTAAAGATCCTTTTAAAACCGGAGA
TAAAAGATCATTGCTAATAAATAAAGATCTTATTTATATATAAAGATCTTATTATTAATA
TTATTAGGGGGAACAGATCCTGTTTATAAGATCCTTTTTTATAATAAAATAAATAAGTTA
GATCATTTTACAAAATGTGAAGATCTCGATCTTAGATGTAAAATAACCTGTGTATAACAC
ATCTAGTTATCCACAGATTAATTAAGAGTTAAACTTATTAATAGATTAAATACAAGTTTT
TTACAATTTTCTTAGTAAGTTATCCACAATCTAAAATAAAAAAAGCACGATTTTTACATC
GTGCCTGATTAAATTTTTATAAACTTTAGATTAAAGTTTTGTACTAAGCATTGCTTCCAG
TTTTTCAATATCCGCAGCAAATTTACGGATACCTTCGGCTAATTTATCAACCGCCATCGG
ATCGTTGTTATGTTCCCAGTAGAATTGACTTTCTGTTAATGGTGCCGGTTTTGGTTTGAC
CTCACCTTTATAATCGAGTTTACGCGGTAAGTCTGCATTGCTTTCTTGTAATTCTTTTAA
TAAAGCAGGTGCAATGGTTAAGCGATCGCAACCCGCTAACTCGGTAATTTCGCCGATATT
GCGGAAACTCGCACCCATTACAACGGTTTGATACCCGTATTGTTTGTAATAGTTATAAAT
ACTTGTTACGGAAATAACGCCCGGGTCTTCGTTTGGAACATATTCTTTTT
>NC_009655.1 Actinobacillus succinogenes
GGCGCGCTCCCGCTCTAATAAAATATCTGTCGCTTCCTGTTGAAAAATATCCAGATTAGG
CTGATTTTCAAGCGCCTGACGTACGGCTTGACGGTACAAAACGCGATCCGCTTGAGCACG
CGTTGCCCGTACGGCCGGACCTTTACTGGCATTTAAAGTACGAAATTGGATTCCCGCCCG
GTCGGCTGCCGTCGCCATTAAACCGCCCATAGCATCGATTTCCTTGACTAAATGCCCTTT
TCCGATACCGCCGATAGCCGGATTACAGGACATTTGGCCTAAAGTATCTACATTGTGAGT
TAAAAGCAGAGTTTTCAACCCCATACGAGCCGGAGCGAGCGCAGCTTCGGTTCCTGCGTG
ACCGCCGCCGATTACGATCACATCATAATTTTCCGTATAAAACATAGTAACCTTATGTAA
TGAGTACGATCGCTTTCACCGATCCCTAGACTGAAATATAAAAAGTAACGCGCTATTCTA
CTGAAATTTATTCGGGCTTGAAAGTCACAATTAAGTATTAAGTGAGAGAAAAAACAGAAA
AATGGGGGAGCTAATAAAATAAGATCTTAAATTTATATATAAAGATCTTATTATGACTAT
TATTAAGATCCCCTGATCCCTGTGTATAAACGGATCTTTTGCATAAAAATAAAGAAGTTA
ACCGAAAAAGGATCTTGTAAGAAATTTCGATCTTTACAGCAAAAATGCTGTGTATAAAAT
GGTGATTTATCCACAGATAGATTTATGTTTTATTTTATTAACGGGAAAAATACAGTTTTT
TCATACTTTCTTATTAAGTTACTCACAACTTGATCTCAATAAAAAAAGATAATTGATCAT
AAACGTTCTCGCAAAAGTGCGGTCAAATTTCGTGGTAAATTTCAGTACATCAAGTATAAT
TGCTTCAATTTTATGTTTAACCGATTAGCTATGAAACATTCTTCTTATTCGTTTATTTCT
CTTGCGATTTTGACCGCACTTTACAGTGGCGGTGCATGGGCGAATGCCGATAATTTACAT
CGTCGGTGTTTGTCGGGCGTGCCTCAGTTCACGGGGGAACCGGTTTCCGGCGATGCCAAC
GAACAACCCGTTTATATTGAGGCCGACAGTGCGGATATTATTAACCCTTCCCGCGCTACT
TACAGTGGTGATGTAGATATTAAACAGGGAAACCGTCATTTACAGGCGCCGCAAGTGGTG
GTGACGCAAAAGGGCGAAGGGGCGAACGCGTTACGTCATGCTTATGCTAA
>NZ_CP012067.1 Aggregatibacter aphrophilus
CACGATCCTGCTCAATTAAAATATCGCTGACTTCTTGCTGAAAAATATCTAAATTCGGTT
GATTTTCAAGGGCAATGCGAACTGCCTGACGATATAACACACGGTCTGCTTGCGCACGGG
TAGCCCGTACGGCCGGGCCTTTGCTACTGTTTAAGGTACGAAATTGAATACCGGCCTGAT
CCGCAGCTGTCGCCATTAAACCGCCCATGGCATCAATTTCTCTAACCAAATGGCCTTTTC
CTATCCCACCAATTGCAGGATTACAAGACATTTGCCCTAACGTATCAACATTATGCGTAA
GTAACAGGGTTTTTAATCCCATACGGGCAGGCGCAAGCGCAGCTTCAGTTCCTGCATGGC
CGCCACCAATGACAATGACGTCATAAGTATCCATATAAAACATAATAATATTTATCTCTG
ATGTACTGATCTAATGCAAAAGAGATCCCTTGATCCCTTAAAAAAATTGCGTGCTATTTT
ACTGAAAAACGAAGGGGCTTGAAAGATAAGATTACGAGAATTGATGGCAAGGATCTATGT
GAAGGATCCCTGTTTAATAAGTTATAAGATCTTTATATATAAATAAGTTTATTATTACTA
TTATTAAGATCCTATTTTATTCTGAATAAGATCCTTTTTTATAATGAAATGAAAGAGATA
GATTATAGATCAAACTGTTAAGATCTTACCGATCCTATACCTTAATTCCTGTGTATAACT
TCGCTAGTTATCCACATAATGTCAATGTATAAAAGTTGTTATAGTGATAAAAACAGATTT
TTAACAGTTTTGATCTAAAGTTATACACAGGAATAAATTGATAAGTTTGATTAAATTTTC
ATCGTAAAAAAGGTTTTTATTAAGAAGATGGGACTAAATTTTTTGTATGAAGGTGGGTAA
CCAATCTTCTGCACATTGATCATGGTCGGTGTCATTTAATACATCAATGCGTAAAGTATC
GGCAATTTTGACCGCACTTTTGCCTTGTAATGTTTCTTCCACGGTATCCACGGCAAAACA
GAATGTGTCGTAATCGGAATTTCCTAAACCAATCACGGCAAATCTTAAATCTGAAAGATC
CATATTATTGTCTTTCAGCATTTCAAATAACGGTTTTAAATTATCCGGTAATTCCCCTGC
GCCATGTGTGGAAGTAACAACTAACCATAATTTTTCGTTGATAACATCGTCTAATGCCGG
ACCATGATGTAATTCGGTAGCAAAGCCTTGTTGTTGTAATACGCTTTCTA
>NC_015964.1 Haemophilus parainfluenzae
CGAAATTTAAGTCCCATTTTGGTTTCCACACCACAAACGCGATCTTGCTCAATTAAAATA
TCGGTTACTTCTTGTTGGAAAATATCTAAATTAGGTTGATTTTCTAGTGCGATGCGTACG
GCTTGACGATATAACACGCGGTCAGCTTGAGCTCGGGTTGCACGTACAGCAGGTCCTTTA
CTGCTATTTAAAGTACGAAATTGAATCCCCGCCTTATCTGCAGCATGCGCCATTAATCCG
CCCATGGCATCCACTTCTTTCACTAAATGGCCTTTACCAATACCACCAATAGCGGGGTTA
CATGACATTTGTCCAAGGGTATCAACATTATGTGTCAATAATAGGGTTTTTAATCCCATG
CGTGCCGGAGCCAATGCGGCTTCTGTACCGGCATGACCGCCACCAACAACGATCACATCA
TAATTTTCGGTGTAAAACATATATCTCTCTTCGTCTTCAATTTGATCTTCGATCTAAAAA
TAGGCGCTATTCTACTGAAAATTACGTGTGCTTGAAAGCAAGAATTCAATCTGTGATAAG
AGAAGATCGAGAGGTAATAAAGATAAGATCTATTTATATATAAAGATCTTATTATTGTTA
CTATTAGGATCCTTTTACCTTGTGAATAAGATCCTTTTCCTTTTTTAAATAAAGAAGTTA
GATCGTTTTAGACTGTGTTGAAATGTCGTCAGTTTGGAGGCTTTTTCTTGTGGATAACCT
TTAATTTTATCCACAGTTAAAACAATCATCAGATTTACTCAGTGGAAAAGAACAAGTTTT
TGACAGGTTTTATTAAAGTTATCCACAGGTGATTTTTTGGGATAATGGATAAAGAAAAAG
CGATAACTCAAATTATCGCTTTATTATGACTAAAGTGCATTTATAAATTGTGGTAGCCAA
TCTTCAGCAAATTGCTCTTGATCATCAACATGTAAGACATCGATTTTTAAACTGTCGCAA
ATTTTGACCGCACTTTTTTCACTTAATTGTGTTTCAACTTTATTCACGGCATGACAGAAT
GTATCGTAATCTGAATTGCCTAAGCCTACAACGGCAAACCGGAGAGAAGATAAATCTTTA
TCTGATGCTGCAATTTGTTCAAAGAGTGGTTTTAAATTATCAGGCAATTCACCTGCGCCA
TGTGTTGAAGTGACAATTAACCAAATATTTTCATCAATCACATCATCAAGTTCTGGTCCG
TGGAAAAGTGCGGTAGAAAAATTTTGTGTTTTTAACACATCTTCCAAATG
>NC_015460.1 Gallibacterium anatis
TAGCTTTAAAGGTTAAGCCCATTTTGGTACTCACACCGCTAACGTGGCCATTTTCAATCA
AAATATCGGTTACTTCTTGTTGGAAAAGATCTAAATTAGGCTGTTTTTCTAACGCGGTTC
TTACTGCTTGACGATATAAAACACGATCCGCTTGTGCTCTGGTTGCTCTTACTGCTGGCC
CTTTGCTGCTGTTTAATGTTCTGAACTGAATTCCGGCTTGGTCGGTTGCGTGAGCCATTA
AACCGCCTAAAGCATCAATCTCTTTAACGAGATGTCCTTTACCGATACCACCAATTGCCG
GATTACAAGACATCTGACCTAATGTATCTATATTATGTGTGATTAATAATGTTTTTAGAC
CCATTCTTGCCGGGGCGAGAGCCGCTTCTGTACCGGCGTGGCCGCCACCGACAACAATGA
CATCATATTGATTTGGATAAAGCATAAAAAACCTAAAATTTGAAAATTGAATTGTGATAA
GAAAATTCGGCTATTTTAACTGAATTTTGAGGATCTGTTAAAAATTAATTTTTTAGGATC
ACGAACAGGATCGCTAATAATAAAATAGATCTTTATATAGAGATCTTTTTATTATTGTTA
TTATTAGTGCCTTAGATCCTTGTGAGAAAGTGCAGTTTTTATAGTGATCTTAATAGCTTA
GGATCTTTTTTAAATTGTGAAGATCATCAGTGAAAATGTGATCTTTCCTGTGGATAAAGT
GCGGGTTTTTCCACAGATGATCTCGAGTAAAAAGTTATATTCAGTAATAAAACAGTTTAT
ATAACGGAAATTCATCAGGTTATCCACAGGTGATCACGGCAGATCAGGCAAAATTATTAA
GCAAATTTGGCAGCCATTGTTCCGCTTCAGTTTCCGGATCGGTACAAACAGACATATCAA
TTCGCAGTGAAGGACAGATCTTTACGGCGTGACATTGCGTAAGTTCGGTTTCAACCCGAT
CTACCGCTAAACAGAAAGTGTCGTAATCACTGTTACCCAAACCGACCACAGCAAAGCGCA
GATCGGAAAGATCCGGCTTTTCTTCATTAATCTGTTCAAAAAGCGGTTGTAAATTATCGG
GCAAATCACCGGCACCGTGTGTAGATGTGACTATCAGCCAGTTTTTATCCTCGATCACCT
GATTTAACTCATCAGGGCCGTGAAATAAATTGGTTTTGAAACCTTGCTGCTGTAAACAGT
CTTCTAAATGTTCGGCAACATACTCCGCACCGCCTAAAGTACTGCCGCTG
>NZ_CP009159.1 Actinobacillus suis
TTTAGTTACAGCGCCCACCGCACGGTTATTTTCAACTAAAATATCAACCACTTCTTGTTG
GAAAATATCTAAATTTGGCTGATTTTCTAATGCAGTTCGTACAGCTTGGCGGTAAAGCAC
ACGGTCGGCTTGTGCTCGAGTCGCACGTACGGCTGGTCCTTTCGAGCTATTTAAAGTACG
GAATTGGATCCCCGCTTGGTCAGTAGCTATTGCCATTAAACCGCCCATAGCATCGATCTC
TTTTACTAAATGGCCTTTACCGATACCACCAATCGCTGGGTTACAAGACATTTGTCCTAA
AGTATCTACATTATGTGTTAAGAGTAGGGTTTTTAGTCCCATACGAGCAGGAGCAAGCGC
TGCTTCTGTCCCTGCGTGGCCTCCACCAACCACAATTACATCGTAAATTTCACGATAAAT
CATATTCTTTGCCTTTGCTGTTTTATATTCTGTTTCGCCTAAATAAAAAGATCGCTATTC
TACCTTAAAACATATCGATCTGGAAAATGCAATTTTGGATCTGAAACGTGATCTTAAGTT
CGGATCCGCAGATCGTTAATAGTAATATAGATCTATATATAGAGATCTTTATTGTTATAG
TTATTAGTGCTTTAGATATTTGAGGATAAGTCTATTTTTCATAATAGAATCATAGCGTTA
CAGAAGATCTTTTTGTGTAAAGATCTTGAATGTTATTATGATCTTAATTGTGGATAAAAG
GCTTAGTTATCCACAGAAGGGTAAAAATTTAAAGTTATTCTAGAATAGATCTCAAGTTTT
AAAGAGGAAAATATAAAGTTATCCACAAACGAAAAAATAAATTATTGATGTAAAAATTCA
TTTAAAAGGCGTATAGTAAGCATACTAGTTAACAAATAAAAATGGAGTGAAGATAATGCA
AACGACTCACTATCAAGCCGTTTTTAGCGATATTGACGGCACGTTGCTCAATAATCAGCA
TCAAATAACACCTAAAACGGCAGCTGCTATTCAGCGTATCGCTCAACAGAACATTCCCTT
TATTCTTGTCTCCGCTCGCCCGCCTCTAGCTATCACTCCTTATTCTCAACAGCTTCAAGC
GAATCAGCCTATTATATGTTATAGCGGTGCATTAATTTTAGATCGTAATCTAACCCCTCT
TTATAGTATCTCCATCAATGAAACGGATCTTATTCAATTAGATCTGCAACTACAAAGTTT
TCAGCATTTATCTATTAATTACTATGCGAATACCTTATGGTTTAGTAATG
>NC_020515.1 Bibersteinia trehalosi
AAGCCCATTTTAGTGACTGCACCGACGGCACGGTTGTTTTCCACCAAAATATCGACCACT
TCTTGCTGGAAAATATCTAAATTCGGTTGATTTTCAAGAGCTGTACGCACTGCATTACGG
TAAAGCACACGGTCAGCCTGAGCACGGGTGGCACGCACTGCCGGCCCTTTCGAGCTGTTT
AGAGTACGGAATTGGATCCCGGCAACGTCAGTCGCTTTTGCCATTAAACCGCCCATTGCA
TCGATCTCTTTAACAAGATGGCCTTTGCCGATCCCACCGATGGCAGGGTTACAAGACATT
TGCCCTAATGTATCCACATTATGGGTTAAAAGTAGGGTTTTTAAGCCCATTCGAGCGGGA
GCAAGTGCTGCTTCTGTGCCAGCATGACCACCACCAACTACAATGACATCATATATTTCG
TTATAAATCATATTGATAACCTAAGTGAGAATTCAGTTCAAATAAAGATCTTCATTTTGA
AGAAAAGAGTTATTTTACCTTAAAAGCTGATCGCACTAAAGAAATTTGAAGGGATCGAGG
GAGAATTGGATCGCTAAGTAATATTAAAGATCTTTATATAAATAGATCATTATTATTGTT
ATTATTAATTCAAGCTCCTTTGTGGATAACCTAAAAAAGGCTAATGAAAACAGTATGTTA
AATGTTTAAAAAAGTGTATAGATCGTGATTTTAAGCGGGATCTAAATTGTGAATAAAAAA
GTAACTTATCCACAGGCTCTGTCTCTTAAAAAGTTATGCTGATCTCACTACCGATGAAAA
AACAGATCATTCACAATGTTATCCACAGGATAAATTAAGAGAGATCCCCTAAAAAGAGGA
TCTTATTATGATGGGTTAGAGAAAATCAAAGAAGAGGATAACTTAATTCTATTACGCCTT
TTTGATACCTGTAATTCGGCACCATTCTTCTTTTTCAATGACTGGATCGAGAGTAAAATC
TGTATGATAAGCCTCGCAAACACTTTCTGCTTGAGTTGCAAGAATGCCTGATAGCCCTAG
GCTACCTTGCGGTTTTACTAGCGTAATGATATTTGGAGCAAGCTCTTTGAGTGGGCCAGC
AAGAATGTTCGCAACCACAACATCGGCTTGTAAGTTTTCTGGCTGATCTTTGGCTAGAAA
TAGTTGTAGTCGTTCGGCAACACCATTAGCTTCAGCATTGTTTTTGCTTGCTAGAATTGC
TTGTGGATCAATATCTATCCCAATCGCAGATTTTGCCCCCAGTTTGAGTG
>NZ_CP006943.1 Mannheimia varigena
ACGAGCCTTAAACACTAAGCCCATTTTGGTTACTGCACCTACTGCACGGTTATTTTCGAC
TAAAATATCTACCACTTCTTGTTGGAAAATATCTAAATTAGGCTGATTTTCTAATGCGGT
ACGCACTGCATTACGGTAAAGCACACGGTCAGCTTGTGCACGGGTCGCTCGCACCGCTGG
GCCTTTTGAGCTGTTTAAGGTACGAAATTGGATCCCTGCCAGGTCGGTTGCGGTTGCCAT
TAAACCACCCATTGCATCGATCTCTTTCACCAAATGGCCTTTACCAATACCGCCGATTGC
CGGGTTACAAGACATCTGCCCTAATGTATCTACATTATGTGTTAAAAGTAAGGTTTTTAA
CCCCATTCGGGCAGGGGCTAGTGCCGCCTCTGTCCCTGCGTGACCTCCACCAACAACAAT
CACATCGTAAATTTGGTTATAAATCATATATTGCCTTTTCTCTAAAAATACTTTTCTAAA
ATAAACGCGTATTTTAGCTTAAAAAAGGATCATCAGGGAAATAGATTTTTAATGAAAAAG
GATCATAACTAAGTGATTAAAGATAATATAGATCTATATAAAGATCTTTTATTTTTATTC
TTATTAGATCCTACATTTTATGTGAATAAAAGATCTTTTGTAGGTAAAACAAGGCATTAA
ATAAAAAAATAGTCGTTAATAGATCTTATTTTAGTAAGATCTAAACTGTGGATAAAATTT
AAAGTTATCCACAAAGTGTAAAATAAATTGGATTTTAACAGTATAATTCCCAACTAATTA
AATCTTTTTTCATAAGTTATCCACATGGGGTGTGTCACGCTTTTTAGATGAAATTCCTTT
TTTCTTATTTCTACAGTAAAATTTTATGCCATTTTGATATGTAAAAAAGAGAGAAAAAAT
GACCGCTTGTAACTGCCAATCAGGCAAAAATTATAAGGAATGTTGTGAGCCTTTTCATTT
GGAAGCCAAAATACCAGAAACTGCAGAGCAACTTATGCGTTCTCGTTACTCTGCTTATAC
ATTGGTTAATATTCCCTATATTGTTAAAACTACTGTACCAAACCAACAGAAATATCTTGA
CCAAGTAGCAATGAAAGCGTGGGGAGAAACAACGAAATGGGCAGGATTAGACATAATTAA
ACACTTACCTAACCTTTCAAAAATACATAGTCAGGTCGAATTCAAAGCATTTTTTGATAC
AGAAGAAGGTAAACAAGCACACCACGAATTATCCCTTTTCGTTAAAATTG
>NZ_CP007715.1 Actinobacillus equuli
TTGGTGACCGCACCTACTGCACGATTATTTTCAACCAAAATATCGACTACTTCTTGTTGG
AAAATATCTAAATTCGGTTGATTTTCTAGTGCTGTACGTACTGCTTGGCGGTAAAGCACA
CGGTCTGCTTGCGCACGAGTTGCACGCACGGCTGGTCCTTTTGAACTATTTAAAGTACGA
AATTGGATCCCTGCTTGGTCGGTCGCAATTGCCATTAAACCGCCCATAGCATCGATCTCT
TTTACTAAATGGCCTTTACCGATACCACCGATAGCTGGGTTACAAGACATTTGTCCTAAA
GTATCTACATTATGTGTTAGAAGCAGGGTTTTTAATCCCATACGGGCCGGAGCGAGAGCC
GCTTCGGTCCCAGCGTGGCCACCACCAACCACAATTACATCGTAAATTTCACGATAAATC
ATATTCTTTGCCTTTGCTGTTTTATATTCTGTTTTGCCTAAATAAAAAGATCGCTATTCT
ACCTTAAAATACATCGATCTGGAAAATGCATTTTTCGGATCCCAAAGTGGATCTTAGATA
ACGATCAGTGGATCGCTAGTAATAATATAGATCTCTATATAAAGATCTTTATTATTGTTA
TTATTAGGGATTAGAATAGTTGAGGATAACTCAATTTTTTAGAATATAATCATAAAGTTA
TGTTAGATCTTTTTGTGTAAAGATCTTGAATGTTGTTCTGATCTTAGCTGTGGATAAAAT
ACATAGTTATCCACAATGCAGCAAGATTTAAAAGTTATTCAAGAATAGATCTCAAGTTTT
AAAGAAGAAAATAAAGAGTTATCCACAGGTGAAAATAATTTATGTACCTGAAAGTTTGTT
TAAAAAGTGCACCTATCTGTACACAAAAATGGAGTGAATAGAATGCAAACGACTCACTAT
CAAGCTGTTTTTAGCGATATTGACGGCACATTACTCAATGATCAACATCAAATAACCCCC
AAAACGATAGCGGCTATTCAGCGGATAACGCAACAGGGAATTCCTTTTATTCCCGTTTCC
GCCCGCCCGCCTTTGGCGATAACGCCTTATACCGAACTGCTCAAAACACATCAAGCAATC
ATCTGTTATAGCGGAGCGTTAATTTTAGATCGTGATCTAACTCCTCTTTATAGTGTATCC
ATCAATGAAACGGATCTTATTCAATTAGATCTGCAACTACAAAGTTTTCAACATTTATCT
ATTAATTATTATGCCAATACTTCATGGTTTAGTAATGACTTAGCTAATGC
>NZ_CP006942.1 Mannheimia sp.
CGAGATTTAAAAATTAGCCCCATTTTTGTTACCGCACCGACCGCACGGTTATTTTCCACT
AAAATATCCACGACTTCTTGTTGGAAAATATCTAAATTGGGTTGATTTTCTAATGCTGTA
CGCACTGCATTACGGTAAAGCACACGGTCAGCTTGAGCACGGGTAGCACGTACCGCTGGG
CCTTTTGAGCTATTTAATGTACGAAATTGGATCCCTGCAAAGTCGGTAGCTATCGCCATT
AAGCCGCCCATTGCATCAATCTCTTTCACTAAATGCCCTTTACCAATCCCCCCAATGGCA
GGATTACAAGACATTTGCCCTAAAGTATCTACATTATGTGTTAAAAGTAGGGTTTTTAAC
CCCATACGGGCGGGAGCAAGTGCAGCCTCAGTTCCCGCGTGTCCGCCACCTACGACAATC
ACATCGTAAATTTGGTTATAAATCATATATCGCCTTTTCTCTCAAAAATACTGTGCAAAA
ATAAACGTGTATTTTAGCTTAAAAAGGGATCATCAGGGAAATAAAATTTAAATTGAACAA
GATCCAAAGTTCCTTTGCTAAAGATAATATAGATCTATATAAAGATCTTTATTGTTAATC
TTATTAGATCCGCTACTTTATGTGAGTAAAAGATCTTTTACAGGAAAAACAACAAGTTAA
ATCCAAAAATGGTCGTGAATAGATCTCACTAAAAGAAGATCTAACCTGTGGATAAAATCT
AAAGTTATCCACAGAAGCTAAAATAAAGAAACTTTTAACAGTGTAATTCCCAAATAATTC
AATCTTTTTTCATAAGTTATCCACATAGGGTATGTAACGTTTTTTTAGATTAAATTCCTT
TTTTTGTATTTCTACAGTAAAATTTTACTCCATTTTGATATGTAAAAAAGTGAGAAAAAA
TGACCGCTTGTAACTGCCAATCAGGCAAAAAATATACTGAATGTTGTGAGCCTTTTCATT
TAAAAGCTGAAATACCACAAACAGCAGAACAACTTATGCGTTCTCGTTACTCAGCTTATA
CGTTGGTTAATATTCCCTATATTGTTGAAACTACAGTTCCAAACCAACAAAAATATCTTG
ACCAAGCAGCAATGAAAATGTGGGGAGAAAATACAAAATGGGCTGGTTTAGAAATCATTA
AACATTTACCTAACCTTTCAAAAATACATAGTCAGGTTGAATTTAAGGCATTTTTTGATA
CAGAAGAGGGAAAAGAAGCACATCACGAATTATCGCTTTTTGTCAAAATA
>NZ_CP012959.1 Aggregatibacter actinomycetemcomitans
TGGTGACCACACCCGTGGCGCGATCCTGTTCGATTAAAATATCTGTGGCTTCTTGTTGGA
AAATATCCAAATTCGGTTGATTTTCCAATGCGATTCTGACCGCTTGGCGATATAACACGC
GATCCGCTTGTGCGCGAGTAGCGCGTACGGCAGGACCTTTGCTGCTATTTAAGGTGCGAA
ATTGAATACCCGCCTTATCTGCTGCGGTTGCCATTAAACCGCCCATGGCATCAATTTCTT
TGACCAAATGCCCTTTTCCGATCCCACCAATCGCCGGGTTACAAGACATTTGCCCTAAAG
TATCGATATTATGGGTAAGCAACAGGGTTTTTAACCCCATGCGCACAGGTGCCAAGGCGG
CTTCGCTTCCTGCATGACCGCCACCGATTACGATGACATCATAGGTTTCTGTATAAAACA
TGATTATTTTTTATCTCTTTTTTGCATTCTGTAACGGATCGTCCGGTTCTTAAAAAAATT
GGCTGCTATTCTACTGAAAATCCCGTGCGGATAAAAGGTCAGTTTGAGAGGAATGGAAGA
CGGGATCCGACGTTAATAAGTAATAAGATCTTTATCTATATATAAAATTTATTATTACTA
TAATTAAGATCGGCGAAAACCTTGGATAAGATCTTTTTTATGTTGTAAATGAAGGAGATG
GATCGTGCTACAAGTTGTTAAGATCTTACCGATCCCTCTCAAATTTATTGTGTATAACTC
TGTTGTTTATCCACAGTTGGATCTTTTGTAAAATTTATTCGTGTTATAAAAACAGATTTT
TCACAATTTTATGTGAAGTTATCCACAAGAGGTTTTAGAAAATGACTGATTTTATTTTGA
ACAAAAGGATTAAAGATGGTGCAGAAAGTTAGGCAGCCAGTCTTCCGCACATTGTTCCTG
ATCGGTTTCCGTTAAGACATCAATACGCAAAGCGTCGATAATTTTGACCGCACTTTTTGC
CTGCAAGGTCTGTTCTATCGTATCTACCGCAAAGCAGAAGGTATCATAGTCGGAATTGCC
CAAGCCGATGACGGCAAATCGTAAACCCGAAAGATCCGCATCACCGGTTTTGAGTTCGTC
AAATAGCGGTTTTAGGTTATCCGGTAATTCGCCGGCGCCGTGGGTGGAGGTGACCACTAA
CCATAGTTTTTCGTTAATAACTTCGTCTAAAGAGGGTCCGTGCAGAAGTGCGGTGCTGAA
ACCCTGCTGTTGTAATATGCCTTCCAAGTGTTCGGCAACATATTCGGCGC
>NZ_CP013830.1 Pasteurellaceae bacterium
CGGAATTTTAATCCCATTTTGGTTACCACGCCGCTTACTTTATCATTTTCTATTAAGATA
TCCGTGGCTTCCTGTTGGAAAATATCCAGATTTGGTTGATTTTCTAACGCAACTCTTACT
ACTTGACGGTATAAAACACGATCCGCTTGAGCGCGGGTAGCACGTACTGCAGGACCTTTG
CTACTATTTAGCGTACGAAATTGGATCCCTGCTTTATCGGCGGCATGTGCCATTAATCCA
CCCATTGCATCAATTTCTTTCACTAAATGACCTTTGCCGATCCCACCAATAGCAGGATTG
CAGGACATTTGTCCTAAAGTATCAACATTATGGGTTAATAAAAGGGTTTTTAAACCCATA
CGTGCCGGTGCAAGGGCGGCTTCAGTACCTGCATGACCGCCACCAATAACGATCACATCG
TAAGTTTCAATATAAAACATCGTTTTCTCTAATTATTCGGACATAAAATTTGCGCTATTT
TACAGAAATTCAGTTTTTCTTGAAAGAAAGAATTGGATCTTGATAGAGACATAAAGGATC
CAAAGATCTTGAGGTAATAAAATTAAGATCTTTTTATATATAGAGATCTTATTATTGTTA
CTATTAAGGATCCTTTATTGTGTGAATAACCGTTTTTTCTTTTTATAAATTAATGGATTA
GATCTTATTGGAAAATGTTGATCAATGATAAAAACGGTCATTATTTGTTGTGGATAATTT
AGCTATTTATACACAGCTGATAAAACTTTTGATCTTATTCAGCGATAAAATACAGGTTTT
TGACAGATTTTTTATGAGTTATACACAGGGGGAAAACGATGATCGTTAAAATCATCGTCT
TTTTTATTAAAGGGATCGAATGAATAGAGGAAGCCATTCTTCACTGTAACTTTCCGGATC
ATCGATATTGAGCACATCGATTTTTAAGGTTTCACAAAGTTTGACCGCACTTTTTTGCTC
TAAAATTTTTTCAATGTGATTTGTGGCATAACAAAAGGTATCGTAATCCGAATTGCCTAA
GCCGACAATGGCAAAACGCAAATAGGAAAGATCAAGATCGGATTGTGATATTTGATCAAA
CAGTGATCGTAAATTATCCGGAATTTCTCCCGCTCCATGGGTAGAGGTGACGATTAACCA
TAATGGTTCACTAATTACATCATCATATTGAGCACCGTGAAAAAGAGCGGTTGAAAACCC
TTGGTTTTTTAAACAATCCGCTAGATGCTCGGCGACATACTCGGCAGTGC
>NZ_CP007445.1 Gilliamella apicola
ACCCATTTGAGTGACAACACCTGTGATCTGATCGTTTTCAATGATCACATCTTCAACTGA
TTGTTGAAATAACATCAAATTTTCTTGGTTTTCAAGTGTCGTTCTAATTACCTTTCGATA
TAAAGATCGATCTGCTTGCGCGCGTGTTGCTCTTACGGCAGGTCCTTTACTGCTGTTTAA
TATTCGAAATTGGATCCCTGCTAGATCAATAGCATGTGCCATTAATCCTCCCATAGCATC
AATTTCTTTTACCAAATGACCTTTGCCTATACCACCGATGGCTGGATTACAAGACATTTG
TCCTAACGTATTGATATTATGGGTTAAAAGTAGTGTTTTCCTTCCCATTCTTGCTGATGC
CATAGCAGCTTCGGTTCCAGCATGTCCACCACCTACGATAATGACATCAAAAAGATCTGG
ATAAAACATAAAAAGCCTCGTTTGTTATTTTACATATAGGTGATCAATTATTTTTGATCA
AGTTATTTGGTTTATTTAGCGTAAGGAATTTTACTCATCTTTTTTATTACGTCAAATGAT
CTATTTTGATCGCGATCTAAATTAAATAAGATCTTTTATATGATCTTTTTATTTTTATTA
CTATTACGGTGGATCATTTTTGTTGATAACTTTTATTTCTAATTATTTTATAATAGGTTA
TTTAATAATTAACTCTGTTAATTGATCCGATCTTTTCTTGTTTAAGATTGTTTATAAATA
TCTTACTTATCCACAGTGAATTTATTTTTTTAGGTTGTTAATATGCTTATCACAGCTTAT
GATCTGGTTTTGCCACAGAGTTATCCACAAAAAATAAATTTGTTTGCTTAATTTTTAGCT
TTTTATTGGGTTAATTTTACACTCACAATATGATCTATTTTTAAAATGTTGATATATGGA
TCAAATTAACAGGTAGGATCTTTGAAAATCTTTCTTACTTTTTTAAGCTCTGAAACTACT
TTTAGATCAGAAAATATAGCTCAGATTAATTCAATGATTTTATGATATATTAAAGTTCGT
TTATAATAATATAAAAAAGTATTAGTGCTTAAATTATTTATTATAAAAATTTACATGATG
AAAATGGTGTAGTGATATTTGAACTGCTCAAAATATTTTTATGTAAATAAGCATAAATCA
TTTTATTATATAATAAATAATGATAGTGTGATTAATTTTATACTAATACAAATTGTATAT
TTAATTATTTAACTTTGTAACTTAGAAAGTTTATACAGTATTTAGTTGCT
>NZ_CP009056.1 Frischella perrara
CGCGAAATTTAACGCCCATTTGCGTTACAACACCAGTAATACGATCATTTTCAATAATGA
CATCATCAACAGATTGTTGAAAGATCATTAAGTTTGGCTGATTTTCTAAAGCTATACGGA
TCGCATCACGATATAACGATCGGTCAGCTTGAGCACGCGTTGCTCTAACCGCGGGTCCTT
TACTGGCGTTTAAGATCCTAAATTGGATCCCTGCGAGATCTGTTGCATGTGCCATTAATC
CACCTAAGGCATCGATCTCTTTAACTAAATGACCTTTACCAATACCACCAATAGCTGGAT
TGCAAGACATTTGTCCTAATGTATTGATATTATGGGTTAAAAGTAATGTTTTTCTACCCA
TTCTTGCTGCTGCCATAGCAGCTTCAGTACCAGCATGACCACCACCAATAATGATCACAT
CAAAAAGATCGGGGTAAAACATAATTAACCTCAACTGAAATTATTTTTAAAAGATTATGA
CTGAATAAGGATTTATAAGATCCACAGATTTTACTCGTCTTTTTTATTACGTCAAATGAT
CTATCTGCGATCACTAAATAATTAAAAAAGGATCTTTTAATCTTTTAGATTATTTTTATT
GTTATTAACAGAAAAAGATCTGTGAATAAATTGGGTGATCTTAGTTTTTGCAATGGATTA
GGTAGGATCAAAACGTGTTAATAAGTAATATAAAAGCTCTGTTTAAGCTCTGGATAACGA
TCCTTCTTATCCACAACAGATCACCTCTTATAAGTTATAATCACCTTGATAACAGGATTG
TGATCGTTTTAATGACAGAGTTATCCACAAAAATTTATTTTGATCGCTGTTTTTATGTTT
ATTGTTTGCTTGTTTTTTAACCGCGATCCGATCTTGTTTTTAGGATCTATCTTAGAAGGT
TGGCTATTTTTAAATAAGATCTTTATTGGTTTTTATTATGGGATCATTATCAAGATCACA
TTTTAGAAAGAGATTAAAAACGAAAGATCCAAAGAAATTAAGCAGAGAAGATCCCTGCTT
AAATGATCACTTTTTATAATAATGATTTACATTTTATTCGATCTTTTCAATGATCTTGTG
ATGATCAATGTGCTTCATCCCAATTATTCCCATAACCTACATCTACTTTTAGAGGGATAT
CTAACTGATAACAATTTTCCATTATTGTTTGTATTTGTTTGCAAATTGTCGCCAGGTGTT
CTTCTTTAACTTCAAAAACCAGCTCATCGTGGACTTGCATTACCATTCTA
>NC_002516.2 Pseudomonas_aeruginosa PAO1
GTTCGCCCAGGCCTTTGCGCGCGATCACCACGATATCCCAGCCAGCCAGGGTTTCCTGGT
TATGGCGGAACGATTCGCGGATCAGGCGTTTGAGGCGATTGCGCTGGACGGCGAGCTTGA
CGTTCTTCTTGCCGATCACCAGGCCCAGGCGGGGGTGATCGAGACCGTTCTCGCGCGCCA
GCAGCAGGACGTGCTTGCCGGGGACCTTGCCGGTCGGAGAGTCGAAGACTGCGCTGAATT
GCCGGGCTGTCAGTAGACGCTTGTCCCGGTCGAAGTCCCGACTCACCACCCGTACCGGAT
AAATCAGACGGTCAGACGCTTACGGCCTTTGGCGCGACGACGCGACAGAACCTGACGGCC
GTTCTTGGTGGCCATACGGGCGCGGAAACCGTGGACGCGAGCGCGCTTGAGGGTGCTGGG
TTGGAAAGTACGTTTCATGATTCGGTACCTGGGTTGACGACTTGAGGTCGCAGTGACCCC
GTTTAAAGAGACCGGCGATTCTAGTGAAATCGAACGGGCAGGTCAATTTCCAACCAGCGA
TGACGTAATAGATAGATACAAGGAAGTCATTTTTCTTTTAAAGGATAGAAACGGTTAATG
CTCTTGGGACGGCGCTTTTCTGTGCATAACTCGATGAAGCCCAGCAATTGCGTGTTTCTC
CGGCAGGCAAAAGGTTGTCGAGAACCGGTGTCGAGGCTGTTTCCTTCCTGAGCGAAGCCT
GGGGATGAACGAGATGGTTATCCACAGCGGTTTTTTCCACACGGCTGTGCGCAGGGATGT
ACCCCCTTCAAAGCAAGGGTTATCCACAAAGTCCAGGACGACCGTCCGTCGGCCTGCCTG
CTTTTATTAAGGTCTTGATTTGCTTGGGGCCTCAGCGCATCGGCATGTGGATAAGTCCGG
CCCGTCCGGCTACAATAGGCGCTTATTTCGTTGTGCCGCCTTTCCAATCTTTGGGGGATA
TCCGTGTCCGTGGAACTTTGGCAGCAGTGCGTGGATCTTCTCCGCGATGAGCTGCCGTCC
CAACAATTCAACACCTGGATCCGTCCCTTGCAGGTCGAAGCCGAAGGCGACGAATTGCGT
GTGTATGCACCCAACCGTTTCGTCCTCGATTGGGTGAACGAGAAATACCTCGGTCGGCTT
CTGGAACTGCTCGGTGAACGCGGCGAGGGTCAGTTGCCCGCGCTTTCCTTATTAATAGGC
AGCAAGCGTAGCCGTACGCCGCGCGCCGCCATCGTCCCATCGCAGACCCA
>NC_016830.1 Pseudomonas_fluorescens F113
AACCAGTGAATCCTGGTTCAGGCGAAACGATTCGCGCATCAGACGTTTGAGGCGATTGCG
CTGAACGGAGAGCTTGACGCTCTTTTTCCCGATTACCAGCCCTAGTCGGGGGTGATCGAG
ATCGTTGCTGCGCGCAAGGAGCAGGAGATTTTTCCCCGGAACCTTGCCGGTAGGGGAGTC
AAAGACTGCCTTGAAATGCCGGGGGGTAAGCAGACGCTTTTCCCGACTGAAGTCCTGACT
CACCTCCAGTGCCGGATTATCAAACTGCCAGACGCGCACGACCTTTGGCGCGACGACGCG
ACAGGACGGCACGACCGTTCTTGGTAGCCATGCGAGCACGGAAACCGTGGGTACGAGCGC
GTTTGATAGTGCTTGGTTGGAAAGTACGTTTCATGTCGTGTTACCTGGTTCGTCCACAAC
GGGCCGGAATGGCCCCCGTTTTAAGAGACCGGGGATTCTAGAGAAAGCAAGCCTCTAGGT
CAATTTCCAACCAGCGTTTCCTTTAAATAGATATCCGGGCGCTTCGGCGGATTCATCACA
CAGCCCTAGATATAGAAATAAAGAAGGGAATTATTTAAAGCTTTTCTGTAAAGCTTATAA
AAGCAAGGCAGCCACCTTGCTGTGGATAACCATGCTCAGGCCTTGTAATCCGCCATGTAC
AGAGAATGACAACTACAGGGGAAAGCAGTGGCCAGCCTGTGCTGCGCTGTCGGATAAGCT
GTGTGTGGAATGCTGGGTTATCCACAGGGCGGTTATCCACCGACTTTCACCCCCACTTGT
GCAACGACCTCATGCACGGTTATCCACAGAGCTTATCCACTGACCGTCCGTCGTCTTTCT
CTCTGTTAACGCATTGATAAATCATGGGCGATCAGCAAGCTGCATGTGGATAAGTGGCCG
CCTGCTCGCTACAATGGCCGCTTGTTTTTGCCTCACCGGCTTTCAACTTAGGGGATATCC
GTGTCAGTGGAACTTTGGCAGCAGTGCGTAGAGCTTTTGCGCGATGAGCTGCCTGCCCAA
CAATTCAACACTTGGATCCGCCCACTACAGGTCGAAGCCGAAGGCGACGAGTTGCGTGTC
TATGCACCGAACCGTTTCGTTCTCGACTGGGTCAACGAAAAGTACCTGGGCCGGGTCATG
GAACTGCTCGACGAGCATGGCAATGGCATGGCGCCTGCGCTGTCCTTATTAATAGGCAGC
AAGCGCAGCTCGGCACCGCGCGCCGCACCCAACGCGCCGCTGGCCGCCGC
>NC_002947.4 Pseudomonas_putida KT2440
GAATCGCGCATCAAGCGCTTGAGGCGGTTGCGTTGAACGGCGAGCTTGACACTCTTCTTG
CCGATTACCAAGCCAAGGCGTGGGTGATCGAGGCCGTTCTCGCGAGCAAGGATCAGCAGG
TTTTTCCCTGGAACCTTGCCGGTTGGGGAGTCGAAGACCGCTTTGAAATGCCGGGGTGTA
AGCAGTCGCTTTTCCCGACTGAAGTCCTGACTCACCACCTGTGCCGAAAAATCAAATGGC
CAGACGCTTACGGCCTTTGGCACGACGACGCGACAGAACAGCACGGCCGTTCTTGGTAGC
CATACGGGCACGGAAACCGTGGGTGCGGGCGCGCTTGATGGTGCTTGGTTGGAAAGTACG
TTTCATGGCGTGTTACCTGGTTTGTCGACGACGGGCCGGGATGGCCCCCTTTTTAAGAGA
CCGGCGATTCTAGAGAAAGCAAGCCCATAGGTCAATTTCCAACCAGTCTTTCCATATAGA
GCATGTGATGGACGGTGCCTGTTGATCAGTGCCCAAGGGGTGCTTGATCGGACACACGGA
TCGGGGACAACATGAAAAAAAAGAAGAGACATATAAAAAGCTTTTTTGAAGAACTTATAA
CTCTTAAGTGGATAACCTTCTGTGGATAACCTGCGCTGGCCCATGAATTACGGGGTGTAC
AGAGTTTTACAACTTTGTTCTGATCCCGTGCTGCGCTTGTTCCAATCGTGAGCGAAAGCT
GTGGATGAAAACACCTGTTATCCACAGCGGAGTTATCAACAGGCTAAGGGGTGGGGTTGT
GCATAGCCCTCATGGTCGTTTATCCACAGGGCTTATTCACAGAGGCGAAAAGCCGTTTTG
GTCGATAAATGGCTGTTTTGTCGTGGTTCCTAACGTGTCCACATGTGGATAACTGAACGC
TCGACCGGTACAATGGCGGTTTGTTTTTGCCTCATCCGGCTTTCAAACTCAGGGGATATC
CGTGTCAGTGGAACTTTGGCAGCAGTGCGTGGAGCTTCTGCGCGATGAACTGCCTGCCCA
GCAATTCAACACCTGGATCCGTCCGCTACAGGTCGAAGCCGAAGGCGACGAGTTGCGCGT
CTATGCGCCTAACCGTTTCGTTCTCGATTGGGTCAATGAAAAGTACCTGGGTCGCTTGCT
CGAGCTGTTGGGTGAGAACGGTAGCGGCATTGCACCAGCCCTTTCCTTATTAATAGGTAG
CCGTCGCAGCTCGGCCCCAAGGGCTGCGCCCAACGCGCCGGTCAGCGCTG
>NC_007005.1 Pseudomonas_syringae pv.
TGGCGAAATGATTCGCGCATCAGGCGTTTCAAACGATTGCGCTCGACGGAAAGCTTCACG
CTCTTTTTACCTATCACAAGCCCCAGGCGGGGATGATCAAGGTCGTTGTTGCGCGCAAGG
AGCAGGAGATTTTTCCCCGGAACCTTGCCGGTAGGGGAGTCAAAGACTGCCTTGAAATGC
CGGGGAGTGAGCAAACGCTTTTCCCGACTGAAGTCTCGACTCACCTCCTGTGCCGATTTA
TCAAACTGCCAGACGCTTACGGCCTTTGGCACGACGACGCGAAAGAACTGCGCGGCCGTT
TTTGGTGGCCATGCGTGCACGGAAACCGTGGGTGCGGGCGCGCTTGATAGTGCTGGGTTG
GAAAGTACGTTTCATGGCGTGTTACCTGGTTCGTCCACTACGGGCCGGAATGGCCCCCGT
TTTAAGAGACCGGGGATTCTAGAGAAAGCGGGCCCGCAGGTCAATTTCCAACCAGCTTTT
CTTCATGGGCGTCTTTTTATAGCTGAACGTCCTCTTCCTCTCGTTCACCGCTAGGCTGAC
CCGATCCTGTTATAGAAATAAAAAGAAGAGAGTATTTAAAGCTTCTTTATAAAGCTTATA
ACTCTTAGGCAGCGCTTTTCTGTGGATAACCTCTCACAGCCCTTGTTATTCAATGTGTAC
AGAGGTTAGAAAGGTTGTCGAGAAACGGTGCCCTGCCTGTGCCGGACCCTCGGAAAAGCT
GTGCATGGAACGCTGTTTTATCCACAGGCGAGTTATGCACAGAGTTCAAGCCTGACTTAT
GCAATGGGCTGAAGACGGGTTATCCACAGAGCTTAGGCATCGACCGTTTGTCGTGTGCTT
CAGGCATAAATCGTTGATTTATAGCTGTCTGTGAGCAACCTACATGTGGATAAGTCGCCT
CTGGGTCGTTACAATGGCGGCTGTTTTTGCCTCACCGGCTTTCAACTCAGGGGATATCCG
TGTCAGTGGAACTTTGGCAGCAGTGCGTGGAGCTTTTGCGCGATGAGCTGCCTGCCCAGC
AATTCAACACTTGGATCCGTCCGCTACAGGTCGAAGCCGAAGGCGACGAGTTGCGTGTGT
ACGCACCCAATCGTTTTGTTCTCGACTGGGTCAACGAAAAGTACCTTGGTCGTCTGCTCG
AGCTTCTCGGCGAACACGGTCAAGGCATGGCCCCTGCTCTTTCCTTATTAATAGGAAGCA
AGCGCAGCTCAGCACCGCGTGCTGCCCCGAATGCACCCTTGGCCGCTGCA
>NC_012560.1 Azotobacter_vinelandii DJ
TTCGCGTATCAGGCGTTTCAGTCGGTTGCGCCCGACGGAGAGCTTGACGCTCTTCTTGCC
GATCACCAGCCCCAGGCGGGGATGGTCCAGAGCATTGGGACGCGCGAGGAGCAGGACGTG
CTTGCCCGGAACCTTGGCGGTCGGGGAGTCGAAGACGGCCTTGAACTGGCGGGGGATCAG
CAGGCGCTTTTCCCGACCGAAGTCTCGACTCACCATCCGTTCCGGCTGAATCAGACGGTC
AGGCGCTTGCGGCCCTTGGCGCGACGACGCGACAGGACTTGGCGGCCGTTCTTGGTGGCC
ATGCGGGCGCGGAAACCGTGGGTACGAGCGCGCTTGAGGGTGCTGGGTTGGAAGGTGCGT
TTCATGATGCTCTACCTGGTGGTCACTAACGGGCCGGAAGTGGCCCCCGTTTTAAAGAGA
CCGGCGATTCTAGAGAAAGCCGTCGGACAGGTCAATTTCCAACCAGCCGCATGGCCGAGA
GGAGTGTCGGGAGCGCAGGAGGATCCTTGTCCGGCTTTCGGCTGGGTCCGAGTGCTGTGG
AAAAAACATCCACAGATAAATCGAAATGAAGAATTTTTGAAAAGATGGTTTTTCTTGTAT
TGATTAGTCGACGACATGCCTGTGGAAAACTCATGTGGAGCCAAGTGGCATCCATATTTC
GGGGAAGGACAAGCCTGTCAATCGGAAGTGGCTCGCCTGTGCGGAGCTGGCGGATAAGCT
GGGTATGAAAGGATGATTTATTCACAAGTGATTTATCCACTGATCCTTCCGTCAGCTTGT
ACACGGAGCTCGTGCATTTTTATCAACAGGCCACCTTGGCAGATGCGGAGGTCGTTTCCG
ATCTCGTCGGCCGCGGCTTTATAGGGAAGCTTGCCGATCCATGTGGATAACCCTGGTCCG
GACGGATACAATGGCAGACTGTTTTTTGCCAGCCGTTCGGGCGGCGAGGGGAGATAGGTG
TCCGTGGAACTTTGGCAGCAGTGCGTCGAGCTGCTGCGCGACGAGCTGCCCGCCCAGCAA
TTCAATACCTGGATTCGCCCTCTGCAGGTGGAGGCCGATGGCGACGAGTTGCGCGTCTAT
GCGCCCAACCGTTTCGTTCTCGATTGGGTCAACGAGAAGTATCTCGGCCGGTTGCTCGAA
CTGCTCGGCGAGCGTAGCGAGGACGTCACGCCTTCCGTTTCCCTGCTGATCGGCAGCAAG
CGCAGTTCCGCTCCGCGCGCGGTGCAGCCGGCGTCTCCGCCGCCGGCCGT
>NC_008027.1 Pseudomonas_entomophila str.
TTGAGGCGGAACGAATCACGCATCAGGCGTTTCAGGCGATTGCGTTGAACGGCGAGCTTG
ACGCTCTTCTTGCCGATCACCAGGCCGAGGCGTGGATGATCGAGGCCGTTTTCGCGGGCA
AGGATAAGCAGGTTTTTCCCTGGAACCTTGCCGGTTGGGGAGTCGAAGACCGCTTTGAAG
TGCCGGGGTGTAAGCAGTCGCTTGTCCCGACTGAAGTCCTGACTCACCACCTGTGCCGAA
AAATCAAATGGCCAGACGCTTACGGCCTTTGGCACGGCGACGCGACAGAACAGCACGGCC
GTTCTTGGTAGCCATACGGGCACGGAAACCGTGGGTGCGGGCGCGCTTGATGGTGCTTGG
TTGGAAAGTACGTTTCATGGCGTGTTACCTGGGTTGGTCGACAACGGGCCGGATGGGCCC
CCTTTTTAAGAGATCGGCGATTCTAGAGAAAGCAAGCCGATAGGTCAATTTCCAACCAGC
CTTTCCTTATGGAAGGTCATTGCGGATCTGTTGCCGGGTTTTGCTTGAAGGCACGGGCAA
GAGACACCAACATGAAAAAAAGAAAGAGGCATATAAAAAGCTTTTCTGAAGAACTTATAG
AGCTTATGTGGACAACCTTCTGTGGATAACCATCGCAAGGCCACAAATATCGCCATGTAC
AGAGATTCACAACCTTGTCGGTAACAGGTGCTCTGCTTGTGCCGGTCATGGGTAAAACCT
GTGCAGCAAAAGCTAGTTTATCCACAGGCGAATTATCCACAGACCAGAACCCAGGGTTGT
GCATAGACCTCAATGGCGTTTATCCACAGGGCTTATTCACAGTGCTGGGGTGCCATTTCT
GTCTTTTTTTGGCGTGTCAGCCCCTGTGTCTAGTGCCGCCACGTGTGGATAACTGCTCGC
CCGCCCGGTACAATGGCGGTTTGTTTTTGCCTCATCCGGCTTTCAACTCAGGGGATATCC
GTGTCAGTGGAACTTTGGCAGCAGTGCGTGGAGCTTCTGCGCGATGAACTGCCTGCCCAG
CAATTCAACACCTGGATCCGTCCGCTACAGGTCGAAGCCGAAGGCGACGAGTTGCGCGTC
TATGCGCCCAACCGCTTCGTGCTCGACTGGGTTAATGAAAAGTACCTGGGTCGTCTGCTC
GAGCTGCTGGGCGAACACGGCAATGGCCTTGCGCCCGCTCTGTCTCTATTAATAGGCAGC
CGTCGCAGCTCGGCACCGCGCGCCGCCCCCAACGCGCCAGTCAGCGCAGC
>NZ_CP007441.1 Pseudomonas_stutzeri strain
GATCAGCCAATCCCTTGCGCGAGATAACCACGATGTCCCACCCCGTCAGTTCCATCTGGT
GGAGACGGAAAGTTTCACGCAGTTGCCGCTTGATGCGATTGCGCTCCACCGCGAGCTTTA
CACTTTTCTTGCCAATCACAAGCCCGATACGGGGGTGTGGCAGTCCATTCTCGCGCACCA
GGAGGAGGACATTTCTGCCCGGTAACTTGCCGGAAGGAGAGTCGAATACTGCCTTGAACT
GGCGCGGGGTCAGCAATCGCTTTTCCCGATTGAAATCTCGACTCACTACCTGTTCCGACG
TGTTCAGACCGCCAGACGCTTACGACCTTTGGCGCGACGGCGAGACAGTACGGCGCGCCC
GTTCTTAGTGGCCATGCGAGCACGGAAACCATGGGTACGAGCGCGCTTGAGAGTGCTGGG
TTGGAAAGTGCGTTTCATGATGCGTTTACCTGGTGATCCATTGCGGGCCGGAATGGCCCC
CTTTTAAGAGACCGGCGATTGTAGAGAAGCTGCGCGATGAGGTCAATTTCCGCCAGCTAT
GGAAGAGGAATTAATAAATTAGAGGAAAGGTATTTAAAGCTCTTCTTAAGGCAGTGACTA
TAGATGGTGAGTTCATTTTCTGTGGATAAGCGCTAAGGATCAGGCCTGGCACCGGTTTCA
GCGTTTCCAAAGGCTCTGCGCAAACGGTGTACGGCCGGTGGGAAGGCCTTGGATTTTCTG
TGGACAGTTTCGGTAGTTATCAACAGGCACGTTTGGCATCAGCTTGTCCACAAGCTTATC
CGAGGTGCTCAGGCTTGCTTATCCACAGCCTTTAGTTAAGATCCGATACCCCTTCATCGT
TTGGCAACGGCCTTTTGCCCTCTTTTAGGCGTGTCTAACTGTGGATAACCAGGGAGCCCA
GAGCTACAATGGCTGCCGTTTAAAGCTCGACAGCGTTAGGAGATTCCGTGTCGGTGGAAC
TTTGGCAGCAGTGCGTTGGCCTCTTGAGAGATGAGCTGCCGGCCCAGCAATTCAACACAT
GGATCCGTCCGCTTCAGGTCGAGGCTGAAGGGGAGGAGTTACGCATCTATGCTCCCAACC
GGTTCGTACTCGATTGGGTTAACGAAAAATATCTTTCCCGTTTGCTCGAATTGCTATCGG
AGCGCGCCACCGGCTTGGCGCCTTCATTATCCTTGTTGATCGGCAGCAAACGGACAGCAG
CTGCGGCGCTTCCCTCCGCCATGGCGCGTAGCCAACAACAGTCGGCCCCC
>NC_009439.1 Pseudomonas_mendocina ymp
AGATCGCCTAACCCCTTGCGGGCGACCACCACGATATCCCAGCCCACCAGATTGTCCTGG
TTGAGGCGAAAGGATTCGCGGATTTGACGCTTGATGCGGTTGCGCTCGACGGCGAGCTTG
ACGCTCTTCTTGCCGATCACCAGACCTAGGCGGGGATGATCAAGCTGGTTATCGCGCGCT
AGCAGCAGGACACTTTTGCCCGGAGCTTTGCCGCTTGGGGAGTCGAAGACTGCCTTGAAT
TGCCGGGGAGTCAGCAGTCGCTTTTCCCGGCCGAAGCCTCGACTCACCACCTGTCCGGAT
GAATTAGACAGTCAGACGCTTGCGGCCCTTGGCGCGACGACGCGACAGGACGGCACGGCC
GTTCTTGGTGGCCATGCGGGCACGGAAACCGTGGGTACGAGCGCGCTTGATGGTGCTGGG
TTGGAAAGTGCGTTTCATGGTGCGTTACCTGGGTGATCGACTAGGGTCGGAATGACCCTG
GTTTAAAGAGACCGGCAATTCTAGAGAAAGCCGCGCGGTAGGTCAATTTCCAACCAGCCT
TATTCACCAGATAGGAATAGAAAGAAGGAAATCTTTAAAGCTCTCTTTCTGAATTGATGA
CTATTGGCGCCGAGACGATCTGTGGACAAGTGCTCTGGTGCCCCATTGCCACTGCTCGAG
CGGCGATGACAAGGCTGTCCAAAAGAGGTGCTCGAGCTGTGCGAAGCCTGCCCACAAGCT
GGGGGCCAAACGCGTCTTTACCCACAGCCGGGTTATCCGGGCATTCTTCCCCAGGCTTGT
GCAGAGACTTGCGGGGCGCTTATCCACAAGGCTCAGGTCTACCCTGATAAGTCTGATGAA
TGTAACTAAGGCTTTGATTTTACTTGGCCATCTAGCGCCTGGCGTGTGGATAACTCGGGC
GTTGCTCGCTACAATAGCCGCTGTTTTTGCATCGCCGCCTGGATAGGGGATAGTCAGTGT
CAGTGGAACTATGGCAGCAGTGCGTCGAGCTTCTGCGCGACGAATTGCCGGCTCAGCAAT
TCAACACCTGGATCCGTCCTCTGCAGGTCGAAGCCGAAGGCGACGAGCTGCGCGTCTACG
CGCCCAATCGTTTTGTGCTCGACTGGGTCAACGAAAAGTACCTGAGCCGCCTGCTCGAGT
TGCTGGGTGAGCGCGCCGGGGGCCTGGTGCCGGCGCTTTCCTTATTGATAGGCAGCAAGC
GAGCGGCTACCGCTCGGGTCGCACCTACCGCGCCCTTGCCTGCCGCAGCG
>NC_004578.1 Pseudomonas_syringae pv.
TTGGCGAAATGATTCGCGCATCAGGCGTTTCAAACGATTGCGCTCGACGGAGAGCTTCAC
GCTCTTTTTACCTATCACAAGCCCCAGACGGGGATGATCAAGGTCGTTGTTGCGCGCAAG
GAGCAGGAGATTTTTCCCCGGAACCTTACCGGTAGGGGAGTCAAAGACTGCCTTGAAATG
CCGGGGAGTCAGCAAACGCTTTTCCCGACTGAAGTCTCGACTCACCTCCTGTGCCGATTT
ATCAAACTGCCAGACGCTTACGGCCTTTGGCACGACGACGCGAAAGGACGGCGCGGCCGT
TTTTGGTGGCCATACGTGCACGGAAACCGTGGGTGCGGGCGCGCTTGATAGTGCTGGGTT
GGAAAGTACGTTTCATGGCGTGTTACCTGGTTCGTCCACTACGGGCCGGAATGGCCCCCG
TTTTAAGAGATCGGGGATTCTAGAGAAAGCGCGCCCTTAGGTCAATTTCCAACCAGCTTT
TCTTCATATACGTCTTTTACAGGCCATTCATCCTTGAACCGCGCTTTTGAGCCGACGGCT
TGCGTCATTTATAGAAATAAAAAGAAAGAGAGGATTTAAAGCTTTTTTATAAAGCTTATA
ACTCTTACGCAGCAGCTTTCTGTGGATAACTGTCTACAGCCCTTGATATTCAATGTGTAC
AGAGATCAGAAAGGTTGTCGAGAAACGGTGCTCTGCCTGTGCCGCACCCTCGGAAAAGCT
GTGCATGGAATGCAGTTTTATCCACAGGCGAGTTGTGCACAGGGTTTAACCCTGAGTTAT
GCAATGGGCTGAAGTCAGGTTATCCACAGAGCTCGTGGCGCGACCGTTTGTCGTGTGGCC
AATCGATAAATCGTTGATTTATAGCTATCTGTGAGCAACCTACATGTGGATAAGTCGTCC
TCGGATCGTTACAATGGCGGCTGTTTTTGCCTCACCGGCTTTCAACTCAGGGGATATCCG
TGTCAGTGGAACTTTGGCAGCAGTGCGTGGAGCTTTTGCGCGACGAGCTGCCGGCCCAGC
AATTCAACACTTGGATCCGTCCGCTACAGGTCGAAGCCGAAGGCGACGAGTTGCGTGTGT
ACGCACCCAACCGCTTTGTTCTCGATTGGGTCAATGAAAAATACCTCGGCCGTTTGCTTG
AGCTTCTCGGCGAACGTGGTCAAGGCATGGCGCCCGCTCTTTCCTTATTAATAGGAAGCA
AGCGCAGCTCAGCGCCGCGTGCCGCACCGAATGCGCCATTGGCTGCTGCA
>NZ_CP008742.1 Pseudomonas_savastanoi pv.
TTGGCGAAATGATTCGCGCATCAGGCGTTTCAAGCGATTGCGCTCGACGGAGAGCTTGAC
GCTCTTTTTACCTATCACCAGCCCCAGGCGGGGATGATCAAGGTCGTTGTTGCGCGCAAG
GAGCAGGAGATTTTTCCCCGGAACCTTGCCGGTAGGGGAGTCAAAGACTGCCTTGAAATG
CCGGGGAGTCAGCAAACGCTTTTCCCGACTGAAGTCTCGACTCACCTCCTGTGCCGATTT
ATCAAACTGCCAGACGCTTACGGCCTTTGGCACGACGACGCGAAAGGACTGCGCGGCCGT
TTTTGGTGGCCATGCGTGCACGGAAACCGTGGGTGCGGGCGCGCTTGATAGTGCTGGGTT
GGAAAGTACGTTTCATGGCGTGTTACCTGGTTCGTCCACTACGGGCCGGAATGGCCCCCG
TTTTAAGAGACCGGGGATTCTAGAGAAAGCAGGCCCGCAGGTCAATTTCCAACCAGCTTT
TCTTCATACGCGTCTTTTATAGGTAATTTCCCGCTGGCACTCGATTTGGAGCAGTCGGGC
TCGTATCAGTTATAGAAATAAAAAGAAGAGAGTATTTAAAGCTTCTTTATAAAGTTTATA
GCTCTTACGTAGTCGTTTTCTGTGGATAACATCCTATAGCCCTTTTAATTCAATGTGTAC
AGCGAAAAGAAAGGTTGTCCAGAAGCGGTGCTTTGCCTGTGCCACACGTTCGGAAAAGCT
GTGCATGGAATGCGGTTTTATCCACAGGCGAGTTATGCACAGAGTTTAGCCCTGACTTAT
GCAATGGGCTGAAGATGGGTTATCCACAGAGCTCACGATTTGACCGTTTGTCGTGTGACC
ACTGCATAAATCGTTGATTTATAGCTGCCTGTGAGCAACCTACATGTGGATAAGTCGTCT
GCGGATCGTTACAATGGCGGCTGTTTTTGCCTCACCGGCTTTCAACTCAGGGGATATCCG
TGTCAGTGGAACTTTGGCAGCAGTGCGTGGAGCTTTTGCGCGATGAGCTGCCTGCCCAGC
AATTCAACACTTGGATCCGTCCGCTACAGGTCGAAGCCGAAGGCGACGAGTTGCGTGTGT
ACGCACCGAATCGTTTTGTTCTCGATTGGGTCAACGAAAAATACCTCGGCCGTTTGCTGG
AGCTTCTTGGCGAGCATGGTCAAGGCATGGCACCTGCCCTTTCCTTATTAATAGGAAGCA
AGCGCAGCTCTGCACCACGTGCCGCTCCGAATGCGCCATTAGCTGCCGCG
>NZ_CP020351.1 Pseudomonas_amygdali pv.
TTGGCGAAATGATTCGCGCATCAGGCGTTTCAAGCGATTGCGCTCGACGGAGAGCTTGAC
GCTCTTTTTACCTATCACCAGCCCCAGACGGGGATGATCAAGGTCGTTGTTGCGCGCAAG
GAGCAGGAGATTTTTCCCCGGAACCTTGCCGGTAGGGGAGTCAAAGACTGCCTTGAAATG
CCGGGGAGTCAGCAAACGCTTTTCCCGACTGAAGTCTCGACTCACCTCCTGTGCCGATTT
ATCAAACTGCCAGACGCTTACGGCCTTTGGCACGACGACGCGAAAGGACTGCGCGGCCGT
TTTTGGTGGCCATGCGTGCACGGAAACCGTGGGTGCGGGCGCGCTTGATAGTGCTGGGTT
GGAAAGTACGTTTCATGGCGTGTTACCTGGTTCGTCCACTACGGGCCGGAATGGCCCCCG
TTTTAAGAGACCGGGGATTCTAGAGAAAGCAGGCCCGCAGGTCAATTTCCAACCAGCTTT
TCTTCATACGCGTCTTTTATAGGTAATTTCCCGCTGGCACTCGATTTGGAGCAGTCGGGC
TCGTGTCAGTTATAGAAATAAAAAGAAGAGAGTATTTAAAGCTTCTTTATAAAGCTTATA
ACTCTTACGTAGCCATTTTCTGTGGATAACATCCTATAGCCCTTGTAATTCAATATGTAC
AGCGAAAAGAAAGGTTGTCCAGAAGCGGTGCTTTGCCTGTGCCACACGTTCGGAAAAGCT
GTGCATGGAATGCGGTTTTATCCACAGGCGAGTTATGCACAGAGTTTAGCCCTGACTTAT
GCAATGGGCTGAAGATGGGTTATCCACAGAGCTCACGATTTGACCGTTTGTCGTGTGACC
ACTGCATAAATCGTTGATTTATAGCTGCCTGTGAGCAACCTACATGTGGATAAGTCGTCT
GCGGATCGTTACAATGGCGGCTGTTTTTGCCTCACCGGCTTTCAACTCAGGGGATATCCG
TGTCAGTGGAACTTTGGCAGCAGTGCGTGGAGCTTTTGCGCGATGAGCTGCCTGCCCAGC
AATTCAACACTTGGATCCGTCCGCTACAGGTCGAAGCCGAAGGCGACGAGTTGCGTGTGT
ACGCACCGAATCGTTTTGTTCTCGATTGGGTCAACGAAAAATACCTCGGCCGTTTGCTGG
AGCTTCTTGGCGAGCATGGCCAAGGCATGGCGCCTGCCCTTTCCTTATTAATAGGAAGCA
AGCGCAGCTCTGCACCGCGTGCCGCTCCGAATGCGCCATTAGCTGCTGCG
>NC_015556.1 Pseudomonas_fulva 12-X
ATCACCCAGGCCTTTACGCGCAACGACCACGATGTCCCAGCCCACCAGGTTGTCCTGGTT
GAGGCGGAACGATTCGCGGATCTGGCGTTTCAGGCGGTTGCGCTCAACGGAGAGCTTGAC
GCTCTTCTTGCCGATCACCAGCCCAAGGCGTGGATGATCGAGCTCATTGTTGCGCGCCAG
CAGCAGGACACTCTTGCCCGGCGCTTTGCCGCTTGGAGAGTCGAAGACTGCCTTGAATTG
CCGGGGAGTGAGCAGGCGCTTCTCCCGGCCGAAGCCTCGACTCACCACAAGACTGGAAAA
ATCAGACAGTCAGGCGAGCACGGCCCTTGGCGCGACGACGCGACAGGACGGCACGGCCGT
TCTTGGTAGCCATGCGAGCACGGAAGCCGTGGGTACGAGCGCGTTTGATGGTGCTGGGTT
GGAAAGTGCGTTTCATGATGCGGTTACCTGGTTATCGACAACGGACCGGAATGGTCCCCG
TTTTAAGAGACCGGCGATTCTAGAGAAAGCCGCAGGCCAGGTCAATTTCCAACCAGTTGT
TTTGCAGATAGAGAAATATAAAGGAAAGAATCTTTTTAGAAAGGCTTGTTTTAGTATTTA
CAGCTTAGCTCGAGCCTATCTGTGGATAACTTCATGCGGACCAGAAATGCCGAGTGTTAC
GGCGATTCAAAAGTCTGTCAGAAAACCGTGCTGCGCATGTTCGCGCACTGGGCATTGCCT
GGGGATGGAATGCGGTTTTACCCACAGGGTGAATATCCAGAGAGTTTTCCACCCGCTTTT
AAACGGTGCTTATGCCGCGTTATCCACAGAGTACAATCAGGCCCTTTCCGACGTGTGGCA
AATTGCCTAACACCTTGATTTAACGTGCACTGATTGGTCTTCCTATGTGGATAACTCCAC
CTCTTGAAGCTACAATAGGCGCTGTTTTTGCCTCAGCGTTTTCAATCAGGGGATGTCCGT
GTCCGTGGAACTTTGGCAGCAGTGCGTGGAACTTCTGCGCGATGAACTGCCTGCCCAGCA
ATTCAACACCTGGATCCGTCCACTACAGGTAGAAGCCGAAGGCGATGAGCTGCGTGTCTA
CGCACCGAATCGCTTCGTTCTCGACTGGGTCAATGAAAAGTACATGGGCCGTATGCTCGA
GCTACTCGGTGAGCGAGCGACTGGCTTGGTACCGGCTATTTCGCTGTTGATCGGCAGTCG
TCGTAGCTCGGCGCCGCGTGCGGTACTGACGCCTTCACCGTCGGCTACCA
>NZ_CP007410.1 Pseudomonas_brassicacearum strain
CGACCAGTGAATCCTGGTTCAGGCGAAACGATTCGCGCATCAGACGTTTGAGGCGATTGC
GCTGAACGGAGAGCTTGACGCTCTTTTTCCCGATAACCAGCCCTAGACGGGGGTGATCGA
GATCGTTGTTGCGCGCAAGGAGCAGGAGATTTTTCCCCGGAACCTTGCCGGTAGGGGAGT
CAAAGACTGCCTTGAAATGCCGGGGGGTAAGCAGACGCTTTTCCCGACTGAAGTCCTGAC
TCACCTCCAGTGCCGGATTATCAAACTGCCAGACGCGCACGACCTTTGGCGCGACGACGC
GACAGGACGGCACGACCGTTCTTGGTAGCCATGCGAGCACGGAAACCGTGGGTACGAGCG
CGTTTGATAGTGCTTGGTTGGAAAGTACGTTTCATGTCGTGTTACCTGGTTCGTCCACAA
CGGGCCGGAATGGCCCCCGTTTTAAGAGACCGGGGATTCTAGAGAAAGCAAGCCTCTAGG
TCAATTTCCAACCAGCGTTTCCTTTAAATAGATATCCGGCGCTTTGGCGGATTCACCACA
CAGCGCTAGATATAGAAATAAAGAAGGGAATTATTTAAAGCTTTTCTGTAAAGCTTATAA
AAGCAAGGCCCGACCCTGTCTGTGGATAACCACTCTCAGCCCTTGTAATTCAGCATGTAC
AGAGAATGACAACTACAGGGGAAAGCAGTGGCCAGCCTGTGCTGCGCTGTCGGATAAGCT
GTGTGTGGAATGGCCAGTTATCCACAGGACGGTTACCCACAGACTTTCGCCCCCACTTGT
GCAATGACCTCAGGGGCGGTTATCCACAGAGCTTATCCACTGACCGCTTGTCGTCTTTCT
TTCTGTTAAGGCATTGATAAATCATGGGCGATCAGCAAGCTGCATGTGGATAAGTGGGCG
TCTGCTCGCTACAATGGCCGCTTGTTTTTGCCTCACCGGCTTTCAACTTAGGGGATATCC
GTGTCAGTGGAACTTTGGCAGCAGTGCGTAGAGCTTTTGCGCGATGAGCTGCCTGCCCAA
CAATTCAACACTTGGATCCGTCCACTACAGGTCGAAGCCGAAGGCGACGAGTTGCGCGTC
TACGCACCGAACCGTTTCGTTCTCGACTGGGTCAACGAAAAGTACCTGGGCCGGGTCCTT
GAACTGCTCGACGAGCATGGCAATGGCATGGCGCCTGCGTTGTCCTTATTAATAGGTAGC
AAGCGCAGCTCCGCACCGCGGGCCGCACCCAATGCCCCGCTGGCGGCTGC
>NZ_HG916826.1 Pseudomonas_pseudoalcaligenes CECT
ATCGCCTAGCCCTTTGCGGGCGACCACCACGATGTCCCAGCCTGTCAGGTTGTCCTGATT
GAGGCGAAAGGACTCGCGGATTTGACGCTTGATGCGGTTGCGCTCGACGGCGAGCTTGAC
GCTCTTTTTGCCGATCACCAAACCTAGGCGGGGATGATCAAGCTGGTTATCGCGCGCTAG
CAGCAGGACACTTTTGCCCGGAGCTTTACCGCTTGGGGAGTCGAAGACTGCCTTGAATTG
CCGGGGAGTCAGCAGTCGCTTTTCCCGGCCGAAGCCTCGACTCACCACCTGTCTGGATTA
ATTAGACAGCAAGACGCTTGCGGCCCTTGGCGCGACGACGCGACAGGACGGCGCGGCCGT
TCTTGGTGGCCATACGGGCACGGAAACCGTGGGTGCGAGCGCGCTTGATGGTGCTGGGTT
GGAAAGTGCGTTTCATGGTGCGTTACCTGGGTGATCGACTAGGGTCGGTATGACCCCGGT
TTTAAGAGACCGGCAATTCTAGAGAAAGCCGCGCGGTAGGTCAATTTCCAACCAACCTTA
TTCGCTAGATAGAAATAGAAAGAAGGAAAAGGGTTTAAAGCTCTTTTTCTATGTTTATGT
TGAATGGTGCTGTCGGCGTCTGTGGACAACCCTTTGGCTGCTGCGCGCTGCTTGCTCTTC
CGGCGATGATAAGTCTGTCCAAAAGGCGTGGTTCGTCTGTGCGTGTCCTGCAGACAGCCT
GAGGATAGAATGCCGTGTTACCCACAGCAGGGTTATCCGCCCGTTCATCCCCAGGCTTTT
ACAGAAGCTTATGGGGGGCTTATCCACAATGCTTACGCAGCTACTGATAAATCTGATGAA
TGGAACTAAGGCTTTGATTTTACTTGGCCATCTAGTCCCTGTTGTGTGGATAACTCGGTC
GTTGGCCGGTACAATGGCGGCTGTTTTTGCATCGCCGCCTGGATAGGGGATAGTCAGTGT
CAGTGGAACTATGGCAGCAATGCGTCGAGCTTTTGCGCGACGAGTTGCCGGCCCAGCAAT
TCAACACTTGGATCCGTCCTCTGCAGGTTGAAGCCGAAGGCGACGAGCTGCGCGTGTATG
CGCCGAATCGTTTCGTACTCGATTGGGTCAACGAGAAGTACCTGGGCCGTTTGCTCGAGT
TGCTCGGTGAGCGCGCTGGCGGTCTGGTTCCTGCGCTTTCCTTATTAATAGGCAGCAAGC
GTGCAGCGACTGCCCGTGTCGCGCCAACGGCCCCTTTGCCTGCTGCTGCG
>NZ_CP020369.1 Pseudomonas_tolaasii strain
GCGAAACGATTCGCGCATCAGACGCTTGAGGCGATTGCGCTCAACGGAGAGCTTTACGCT
CTTCTTGCCGATCACCAACCCGAGACGGGGGTGATCAAGATCGTTGTTACGCGCAAGGAG
CAGGAGATTTTTCCCCGGAACCTTGCCGGTGGGGGAGTCAAAGACTGCCTTGAAATGCCG
GGGGGTTAGCAGACGCTTTTCCCGACTGAAGTCCTGACTCACCACCAGTACCGGATTATC
AAACTGCCAGACGCGCACGACCTTTGGCGCGGCGACGCGACAGGACAGCACGGCCGTTCT
TGGTGGCCATGCGAGCACGGAAGCCGTGAGTACGGGCGCGTTTGATGGTGCTTGGTTGGA
AAGTACGTTTCATGGCGTTGTTACCTGGTTCGTCCACAACGGGCCGGAATGGCCCCCGTT
TTAAGAGACCGGCGATTCTAGAGAAAGCAAGCCTCTAGGTCAATTTCCAACCAGCTTTTC
CTTTAATTAGATCTCTACGGCCCAGCGGGCTCTTTTCTATATGCATGCCTTTCACGAACC
AGGGCATAGATATAAAAATAAAGAAGGAAGTTATTTAAAGCTTTTCTGTAAAGCTTATAA
AAGCTAGGCAGTCAGTCATCTGTGGATAACTGCTTTGGGCCTAGATTCTACCTACTGTAC
AGAGAATGACAACTACGGGGGAAAGCGGTGCTCTCCCTGTGCTGCGCTGTCGGATAAGCT
GTGTGTGAAAGGGTGTGTTATCCACAGGCTGGTTACCCACAGACTTTCGCCCCCACTTGT
ACAACGACCTCAGGTACGCTTATCCACAGAGCTTATGCACAGACCACTGGTCGGCTTTTT
AGCCCTTAACACATTGATGTTGGGTGCCCTGTGAGCAACCTACATGTGGATAAGTGGACG
GCTGGCCGCTACAATGGCGGCTGTTTTTGCCTCACCGGCTTTCAACTTAGGGGATATCCG
TGTCAGTGGAACTTTGGCAGCAGTGCGTGGAGCTTTTGCGCGATGAGCTGCCTGCCCAGC
AATTCAACACCTGGATCCGTCCGCTACAGGTCGAAGCCGAAGGCGACGAGTTGCGTGTCT
ATGCACCCAACCGTTTTGTTCTCGACTGGGTCAACGAGAAGTACCTGAGCCGCGTACTCG
AGTTGCTCGATGAACACGGCAACGGCCTCGCCCCTGCGCTTTCCTTATTAATAGGCAGCA
AGCGCAGTTCTGCACCGCGTGCCGCACCGAATGCACCGTTGGCGGCGGCC
>NZ_CP014135.1 Pseudomonas_agarici strain
CCAATCAGTGAATCCTGGTGCAGACGGAACGATTCGCGCAGCAGACGTTTGAGGCGATTA
CGCTCAACGGAGAGCTTCACGCTCTTTTTACCAATAACCAGCCCCAAACGGGGATGATCA
AGGTCATTGTTGCGCGCAAGGAGCAGGAGGTTTTTCCCCGGAACCTTGCCGGTAGGGGAG
TCAAAGACTGACTTGAAATGTCGTGGCGTAAGCAGACGCTTTTCCCGACTGAAGTCCTGA
CTCACCACCCGTGCCGGATTATCAAACTGCCAGACGAGCGCGGCCTTTGGCGCGACGACG
CGACAGGACGGCGCGACCGTTCTTGGTTGCCATGCGAGCACGGAAACCGTGGGTGCGAGC
GCGTTTGATAGTGCTGGGTTGGAAAGTACGTTTCATGGCGTTGCTACCTGGTTCGTCACA
ACGGGCCGGAATGGCCCCCGTTTTAAGAGACCGGGGATTCTAGAGAAAGCAAGCCTCTAG
GTCAATTTCCAACCAGCTTTTACTTCTTCATAGGTATTGGCCTCTGCGCTTGATCAGCTC
CGGAGCTAGCTATAGAAATAAAGAAGGGAATTATTTAAAGCTTTTCTGTAAAGCTTATAG
AAGCTTAAGAGGTCAGTATCTGTGGATAAGTACCTGGAGGGCTCTAGATACCTGCTGTAC
AGAGAATGACAACACGGTGGGGAAACGGTGTCGAGCCTGTGCTGTGCTGTCGGAAAAGCT
GTGTGTGGAACGCCATGTTATCCACAAGCGAGTTACCCACAGACTTTCGATCCTACTTGT
GCAACGACCTCAAGGGTAGTTATCCACAGAGCTTATGCACATACCATTTGTCGCTTTGTT
CACAGATAAGACCTTGATTCTTTGGGGTCTCCCTGCAATCGACATGTGGATAAGTGCTGT
GCCTGCCGGTACAATGGCTGCTTGTTTTTGCCTCACCGGCTTTCAACTTAGGGGATATCC
GTGTCAGTGGAACTTTGGCAGCAGTGCGTGGAACTTCTGCGTGATGAGCTGCCTGCCCAG
CAATTCAACACCTGGATCCGCCCACTACAGGTCGAAGCCGAGGGCGACGAGTTGCGTGTC
TATGCACCGAACCGTTTTGTGCTCGATTGGGTAAATGAAAAGTACCTGGGACGTTTGCTT
GAACTGTTGGGCGAGCACGGCAATGGCCTGGCGCCTGCCCTTTCCTTATTGATAGGCAGC
AGGCGCAGCTCCGCTCCGCGTGCCGCCCCGAATGCGCCGCTGGCCGCCGC
>NZ_CP018758.1 Pseudomonas_psychrotolerans strain
CAAGTCCCTTGCGGGCGACGAAGACCAGATCGAAATTGCCGAGGCGGTCCTGATTCAGAC
GAAAGGAATCACGGATGACCCGCTTGATGCGATTGCGCTCGACGGAAAGCTTGACGCTTT
TCTTGCCGATCACCAGTCCCAGGCGGGAATGGTTGAGCCCATTGGCATGGGCGAGCAGCA
GCAGGTGCTTGCCGGATGCCTTGTGGGTGGGAGAGTCAAAGACCGTCTGGAACTGTTGGG
AGCTCAGTAAGCGCCTGTCCCGACCGAAACCCTGACTCACCACCTGACCGGGCAATCAGA
TCGCCAGACGCTTGCGGCCTTTGGCACGGCGACGGGACAGAACCTGACGGCCGTTCTTGG
TTGCCATACGAGCACGGAAACCGTGGACACGGGCGCGCTTCAGGGTGCTGGGTTGGAAGG
TGCGTTTCATGGACTTTTACCTAGGTGTAAGCGGCAAGGCATGAGCGCCCCGCGCAAAGA
GACCGGGGATTCTAGAGAAAGCCGCGGAACAGGTCAATTTCCAACCAGCGTCCATTGACA
AGAGAACGCGTAAACAAAATCAACAGGTCAGAAGGTTTTAAAAGATGGTTGAAGTGACTA
TGTATGGTGCAGCCGATTTCTGTGGATAGATCGTGCCAGGGCAGATGGCCGCTGGCCGGA
GCAAGGTCGGAAACTCTGTTTTCAACAGGTGGGGCAAGGGTGGCTAGCCTGAAGAGAGAC
TGTGGATAAGCGAGGGGGTTACACACATCACGCTTATCCACAGCGAAAAACCGGTAGATG
TCCAGAGAGGTCAGACGGCGTTATCCACAGAGCTGACGGTAGTCTGGGCTGAGCAAGGCG
CACGCCTGGCTGTCGCGGGGAAACTGCGCGGTCATGTGGATAACCTGGGTGGGGAGGGAT
ACAATGGGCGTTTGCTCATGGCCCGTCTGGGCCGCGAAAGTCCCGGGAGACGCTGTGTCG
GTCGAACTCTGGCAACGTTGCGTGGATGTGCTGCGCGACGAGTTGCCCTCGCAACAATTC
AATACCTGGATCCGGCCACTGCAGGTGGAAGCGGAAGGGGATGAGCTGCGGGTGTTCGCG
CCCAACCGCTTCGTGCTCGATTGGGTCAACGAGAAATACCTGAGCCGGGTTCTCGAGTTG
CTCGAGGAGCATGCCGACGACGGCATCGCGCCGGTGCTTTCCTTATTGATAGGCAGCAAG
CGCAGCAACAAGCTGCGTCCGGCGCAGACGCCCAGCAGTCAAAGCACGCC
>NZ_LT629689.1 Pseudomonas_extremaustralis strain
GCGAAACGATTCGCGCATCAGACGCTTGAGGCGATTGCGCTCAACGGAGAGCTTTACGCT
CTTCTTGCCGATCACCAACCCGAGACGGGGGTGATCCAGATCGTTGTTACGCGCAAGGAG
CAGGAGATTTTTCCCCGGAACCTTGCCGGTGGGGGAGTCAAAGACTGCCTTGAAGTGCCG
GGGAGTCAGCAAACGCTTTTCCCGACTGAAGTCCTGACTCACCACCAGTACCGGATTATC
AAACTGCCAGACGCGCACGACCTTTGGCGCGGCGACGCGACAGGACAGCACGGCCGTTCT
TGGTAGCCATGCGAGCACGGAAGCCGTGGGTACGGGCGCGTTTGATGGTGCTTGGTTGGA
AAGTACGTTTCATGGCGTTGTTACCTGGTTCGTCCACAACGGGCCGGAATGGCCCCCGTT
TTAAGAGACCGGCGATTCTAGAGAAAGCAAGCCTCTAGGTCAATTTCCAACCAGCTTTTC
CTTGAATTAGATCTTTGATAGGCAATCAGCCCTTTTCTGTCCGCTGGGCTTTCACGAGCA
ATGCCATAGATATAAAAATAAAGAAGGAAGTTATTTAAAGCTTTTCTGTAAAGCTTATAA
AAGCTAGGCAGGAATTCCTCTGTGGATAACTACCTTGAGCCCATATTCCACCTGATGTAC
AGAGAATGACAACATGGGGGAGAAACGGTGCTCTGCCTGTGCTGCGCTGTCGGATAAGCT
GTGGGTGGAATGGGTTGTTATCCACAGGCCTGTTACCCACAGACTTTCGACCCCACTTGT
GCAACGAGCTCAGGGGCGCTTATCCACAGAGCTTATACACAGACCATTGGTCGGCTTTAT
TCGCGTTAACACGTTGATTTTGGCCGGCCTGTGCGCAACCTACATGTGGATAAGTGGACG
GCTGACCGCTACAATGGCGGCTGTTTTTGCCTCACCGGCTTTCAACTTAGGGGATCTCCG
TGTCAGTGGAACTTTGGCAGCAGTGCGTGGAGCTTTTGCGCGATGAGCTGCCTGCCCAGC
AATTCAACACCTGGATCCGTCCGCTACAGGTCGAAGCCGAAGGCGACGAGTTGCGCGTCT
ATGCGCCCAACCGTTTTGTTCTCGATTGGGTCAACGAGAAGTACCTGGGTCGCGTTCTCG
AATTGCTCGATGAACATGGCAACGGCCTCGCGCCCGTGCTCTCCTTATTAATAGGCAGCA
AACGCAGCTCTGCGCCTCGCGCTGCGCCTCGCGCTGCGCCCAATGCGCCG
>NC_023075.1 Pseudomonas_monteilii SB3078
GGAATCGCGCATCAAGCGCTTGAGGCGGTTGCGTTGAACGGCGAGCTTGACGCTCTTCTT
GCCGATCACCAGGCCGAGGCGTGGGTGATCGAGGCCGTTCTCACGAGCAAGGATCAGCAG
GTTTTTCCCTGGAACCTTGCCGGTTGGGGAGTCGAAGACCGCTTTGAAATGTCGGGGTGT
AAGCAGTCGCTTTTCCCGACTGAAGTCCTGACTCACCACCTGTGCCGAAAAATCAAATGG
CCAGACGCTTACGGCCTTTGGCACGACGACGCGACAGAACAGCGCGGCCGTTCTTGGTAG
CCATACGGGCACGGAAGCCGTGGGTGCGCGCGCGCTTGATGGTGCTTGGTTGGAAAGTAC
GTTTCATGGCGTGTTACCTGGTTTGTCGACGACGGGCCGGGATGGCCCCCTTTTTAAGAG
ACCGGCGATTCTAGAGAAAGCAAGCCCGTAGGTCAATTTCCAACCAGTCTTTCCATATAG
AGCACGTGATGGACGGTGCGTGCTTGTCCATCCCCCAAGGGTGCTTGATCGGACACACGA
ATTGGGGACAACATGAAAAAAAGAAGAGACATATAAAAAGCTTTTCTGAAGAATCTATAA
ATCTTAAGTGGATAACCTTCTGTGGATAACCTGCTTGAGGCCAGAAAATACGGGCTGTAC
AGAGTTTTACAACTGTGTTCTCAACCGGTGCTGCGCTTGTTTTCTTCGTGATCAAAAGCT
GTGGATTAAATCGTGGCTTATCCACAGTAGAGTTATCAACAGACCTGACATCAGGGTTGT
GCATAGCGCTCATGGGTGCTTATCCACAGGGCTTATTCACAGTGCGGCGAAGCCTTTTTG
GTCGATAAATGGCTGTTTTGTCATGGTTCCTAACGTGTCCACATGTGGATAACTGAACGC
TCGACCGGTACAATGGCGGTTTGTTTTTGCCTCATCCGGCTTTCAAACTCAGGGGATATC
CGTGTCAGTGGAACTTTGGCAGCAGTGCGTGGAGCTTCTGCGCGATGAACTGCCTGCCCA
GCAATTCAACACCTGGATCCGTCCGCTACAGGTCGAAGCCGAAGGCGACGAGTTGCGCGT
CTATGCGCCTAACCGTTTCGTTCTCGATTGGGTCAATGAAAAGTACCTGGGTCGTTTGCT
CGAGCTGTTGGGCGAAAACGGCAGCGGCATTGCGCCTGCCCTTTCCTTGTTGATCGGCAG
CCGTCGCAGCTCCGCGCCACGTGCCGCACCCAACGCGCCAGTAAGTGCTG
>NZ_CP013861.1 Pseudomonas_fragi strain
CCAACCAGTAAATCCTGGTGGAGACGAAACGATTCACGCATCAAACGCTTAAGGCGATTG
CGCTCAACGGAGAGCTTTACGCTCTTTTTACCGATCACTAACCCCAAACGGGGGTGATCG
AGATCGTTGCTGCGCGCAAGGAGCAGGAGATTTTTCCCCGGAACCTTGCCGGTGGGGGAG
TCAAAGACTGCCTTGAAATGTCGGGGAGTGAGTAACCGCTTTTCCCGACTGAAGTCCTGA
CTCACCACCATTGTCTGATTATCAAACTGCCAGACGTGCACGGCCTTTGGCGCGGCGACG
CGACAGGACTGCACGGCCGTTTTTGGTTGCCATGCGAGCACGGAAACCGTGAGTGCGGGC
GCGTTTGATAGTGCTTGGTTGGAAAGTACGTTTCATGTCGTGCTACCTGGTTCGTCCACA
ACGGGCCGGAATGGCCCCCGTTTTAAGAGACCGGCGATTCTAGAGAAAGCAAGCCGATAG
GTCAATTTCCAACCAACGTTTACTGCTAAATAGATGTTTGGCCTTTTGCACAGCCCTTTC
ACCAGCCAACTATAAAAATAAAGAAACGAAGTATTTAAAGCTCTTTTATAAAGCTTATTA
AACTTAGGGACGCCATCTTCTGTGGATAACTCGCTCGAGGCTAGATAAATCAACGTTCTC
AGAGGATGACAACACTGTCGAGAAGCCGTGCTCTGCCTGTGCTGCACCCTCGGATAAGCT
GTGCACGAAAGGGCTATTTATCCACAGGCCAGTTATGCACAGAGTTTCGACCCCACTTGT
GCAACGAGCTTAGGCCCGCTTATCCACAGACCTTATGCACATACCATTTGTCGCTTTGTT
CACAGCAAAAAGGCGAATCTCCCCTTATAGGCAGGCAACCTACATGTGGATAAGTGGGCG
AGTGCTCGCTACAATGGCGCCTGTTTTTGCCTCACCGGCTTTCAACTTAGGGGATATCCG
TGTCAGTGGAACTTTGGCAGCAGTGCGTAGAGCTTTTGCGCGATGAACTGCCTGCCCAGC
AATTCAACACCTGGATCCGTCCACTACAGGTCGAAGCCGAAGGCGACGAGTTGCGTGTGT
ATGCACCCAACCGCTTTGTTCTCGACTGGGTCAACGAGAAGTATCTGAGCCGTTTGCTCG
AACTGTTGAATGAGCACAGCAATGGCATGGCGCCTGCGTTGTCCTTATTAATAGGCAGCA
AACGCAGTTCAGCTCCTCGTGCAGCACCCAATGCGCCGCTGGCGGCCGCG
>NZ_CP008696.1 Pseudomonas_chlororaphis strain
ACCAGAGCATCCTGGTTCAGGCGAAACGATTCGCGCATCAGACGTTTGAGGCGATTGCGC
TCAACGGAGAGCTTGACGCTCTTTTTTCCGATAACCAGCCCCAGACGGGGATGATCCAGA
TCGTTGTTGCGCGCAAGGAGCAGGAGATTTTTCCCCGGAACCTTGCCGGTAGGGGAGTCA
AAGACTGCCTTGAAATGCCGGGGGGTAAGCAGACGCTTTTCCCGACTGAAGTCCTGACTC
ACCTCCAGTGCCGGAGTATCAAACTGCCAGACGCGCACGACCTTTGGCGCGACGACGCGA
CAGGACGGCACGACCGTTCTTGGTAGCCATGCGAGCACGGAAACCGTGGGTACGAGCGCG
TTTGATAGTGCTTGGTTGGAAAGTACGTTTCATTGTCGTGTTACCTGGTTCGTCCACAAC
GGGCCGGAATGGCCCCCGTTTTAAGAGATCGGCGATTCTAGAGAAAGCAAGCCTCTAGGT
CAATTTCCAACCAGCTTTTCCTTTATCTGGGTATGTCCGCCTCTGAGGCTGAAGAACCGG
GTCAGCCAGATATAAAAATAAAGAAGGGAATTATTTAAAGCTTTTCTGTAAAGCTTATAA
AGGCTAGGGACGTCCCTGTCTGTGGATAACTACATTGAGCCCTTATAGGACGTGCTGTAC
AGAGAATGACAACACTGTCGAGAAACGGTGCTTTGCCTGTGCTGCGCTATCGGAAAAGCT
GTGTGTGGAAAGGCGAGTTATCCACAAGCGGGTTATCCACCGATTTTCGCCCCCAGTTGT
GCAATGCCCTTAGGTGTGGTTATCCACAGAGCTTATGCACATACCATTGGTCGTGTTTTT
TCGGGATAAAGCGTTGATTCATAGTGGTCTGCGATCAACCTACATGTGGATAAGTGTGCG
TCTGGTCGTTACAATGGCGGCTTGTTTTTGCCTCACCGGCTTTCAACTTAGGGGATATCC
GTGTCAGTGGAACTTTGGCAGCAGTGCGTGGAGCTTCTGCGTGATGAGCTGCCTGCCCAG
CAATTCAACACTTGGATCCGTCCGCTACAGGTCGAAGCCGAAGGCGACGAGTTGCGTGTA
TACGCACCGAATCGTTTTGTTCTCGATTGGGTCAACGAAAAGTACCTGGGCCGCGTGCTC
GAGCTGCTGGATGAGCATGGCAATGGCATGGCGCCGGCGCTTTCCTTATTAATAGGCAGC
AAACGCAGTTCCGCTCCTCGTGCGGCACCCAATGCTCCGCTGGCCGCTGC
>NZ_CP005960.1 Pseudomonas_mandelii JR-1
GACCAGTGAATCCTGGTTCAGGCGAAACGATTCGCGCATCAGACGTTTGAGGCGATTGCG
CTCGACGGAGAGCTTTACGCTCTTTTTCCCGATAACCAACCCGAGACGGGGGTGATCAAG
ATCGTTGTTGCGCGCAAGGAGCAGGAGATTTTTCCCCGGAACCTTGCCGGTAGGGGAGTC
AAAGACTGCCTTGAAATGCCGGGGAGTAAGCAGACGCTTTTCCCGACTGAAGTCCTGACT
CACCTCCAGTGCCGGATTATCAAACTGCCAGACGCGCACGACCTTTGGCGCGACGACGCG
ACAGGACGGCACGACCGTTCTTGGTAGCCATGCGAGCACGGAAACCGTGGGTACGAGCGC
GTTTGATAGTGCTTGGTTGGAAAGTACGTTTCATTGTCGTGTTACCTGGTTCGTCCACAA
CGGGCCGGAATGGCCCCCGTTTTAAGAGACCGGGGATTCTAGAGAAAGCAAGCCTCTAGG
TCAATTTCCAACCAGCGTTTCCTTATAAATAGATCTCCAGGCCTTTTCTCGTCCGCACGC
CTTCGCTAGATATAGAAATAAAGAAGGAAGTTATTTAAAGCTTTTTTATAAAGCTTATAA
AAGCTAGGGAGGCGGTCATCTGTGGATAACTACCTTCAGACCTTCTATCCCGTGCTGTAC
AGAGAATGACAACTACGGTGGAAAACAGGGGGCAGCCTGTGCTGCACTGTCGGATAAGCT
GTGGGTGGAATGGCCAGTTATCCACAGGCGTGTTATCCACCGAGTTTCACCCCCACTTGT
CCAGTGCCCTCATGGGCGGTTATCCACAGAGCTTATGCACATACCATTGGTCGCCTTTTT
GGCGGTTAACGCGTTGATAATTCATGGCCTGTGCGCAACCTGCATGTGGATAAGTGGGCG
TCTGGCCGCTACAATGGCCGCTTGTTTTTGCCTCACCGGCTTTCAACTTAGGGGATATCC
GTGTCAGTGGAACTTTGGCAGCAGTGCGTGGAGCTTTTGCGCGATGAGCTGCCTGCCCAA
CAATTCAACACTTGGATCCGTCCACTACAGGTCGAAGCCGAAGGCGACGAGTTGCGTGTC
TACGCACCGAATCGTTTTGTTCTCGACTGGGTCAACGAAAAGTACCTGGGCCGCGTCCTT
GAACTGCTGGATGAGCATGGCAATGGCATCGCGCCCGCGCTCTCCTTATTAATAGGCAGC
AAACGCAGTTCGGCACCGCGTGCGGCACCAAATGCACCGTTGGCCGCCGC
>NZ_HG322950.1 Pseudomonas_knackmussii B13
AGGTCGCCCAGGCCCTTGCGCGCGATGATAACGATGTCCAGACCAGCCAGGGCTTCCTGG
TTGTGCCGGAACGTTTCACGGATCACGCGTTTCAGGCGATTGCGCTCGACGGCGAGCTTG
ACGTTCTTCTTGCCGATCACCAGGCCGAGGCGGGGGTGATCCAGAGCGTTTTCGCGCGCC
AGCAGCAGGACGTGCTTACCGGGAACCTTGGCGCTGGGGGAGTCGAAGACTGCTGTGAAG
TGCCGGGAAGTCAGTAGACGCTTTTCCCGTTCGAATCCTCGACTCACCACCGGTGCCGGG
CAAATCAGACGGTCAGACGCTTACGGCCCTTGGCGCGACGACGCGACAGAACCTGACGGC
CGTTCTTGGTAGCCATACGGGCGCGGAAACCATGGACGCGAGCGCGCTTGAGGGTGCTGG
GTTGGAAAGTACGTTTCATTGTTCGGTACCTGGGTTGACGACTTGAGGTCGTAGTGACCC
CGTTTAAAGAGACCGGCGATTCTAGTGAAAAGCCAGCGGCAGGTCAATTTCCAACCAGCG
TGCCCGATGAAATAGAAAGTAAGAGGAGATTTTTTGAATAAAGGATTGTGAAAGCGATTG
ATGTTGGTGGAGCATTTTTGTGTGGATAAGTCATTTCCGGCCGCACTGGCTGCGATGATT
AGGCAAGGACAGCTCTGTCGATTGCAGGTGGGCTCATTGTGCTTCCCCTGTGGGCAAGCT
GGGGGTGAAAGGCGTTGTTGTCCACAGCTGACTTGCCAACAGAGTTCTCCCTGGACTTCT
TCCCAGGCCTTAATGGTGGTTATCCACAAGTTTTCGGGTGTTCCAGTGGCTGGTGCCTGT
GCATCATTAAGGTCTTGATTTTGCTTGCCCACTTGTTGATTTCTCGTGTGGATAAGTCTG
TAAGGGAGGGCTACAATAGGCGTTTCCTTTGGCTCCGTGCCTTCGAAACCCTTGGGGGAT
ACCCGTGTCCGTGGAACTCTGGCAGCAGTGCGTGGAATTGCTCCGCGACGAGTTGCCATC
CCAACAATTCAATACCTGGATCCGCCCATTGCAGGTGGAAGCCGACGGCGAGGAGCTGCG
[truncated: 316,119 more chars]
